# Supplementary material for: Territorial bias in university rankings: a complex network approach
Source: Sci Rep. 2022 Mar 23;12:4995. doi: 10.1038/s41598-022-08859-w (PMC8943138; doi:10.1038/s41598-022-08859-w)
Supplement: Supplementary file 2 — Supplementary Data 1. [file 41598_2022_8859_MOESM2_ESM.xlsx]

## Sheet: Foglio1
	Country	Region ID	Region	Territorial community	Educational offer community
AGH University of Science and Technology	Poland	PL21	Lesser Poland	OT3a	OE1a
Aalborg University	Denmark	DK05	Northern Jutland	OT2a	OE2a
Aalto University	Finland	FI1B	Helsinki-Uusimaa	OT2a	OE1a
Aarhus University	Denmark	DK04	Central Jutland	OT2a	OE2b
Aberystwyth University	United Kingdom	UKL	Wales	OT2a	OE3a
Acıbadem University	Turkey	TR10	Istanbul	OT1b	OE3b
Adam Mickiewicz University, Poznań	Poland	PL41	Greater Poland	OT3a	OE3a
Adolfo Ibáñez University	Chile	CL13	Santiago	OT1b	OE3c
Aichi Medical University	Japan	JPF	Toukai	OT2a	OE3b
Aix-Marseille University	France	FRL	Provence-Alpes-Côte d'Azur	OT2a	OE2a
Ajou University	Korea	KR01	Capital Region	OT3b	OE2b
Akdeniz University	Turkey	TR61	Mediterranean region - West	OT1b	OE2a
Akita University	Japan	JPB	Tohoku	OT2b	OE1b
Aksaray University	Turkey	TR71	C. Anatolia Middle	OT1b	OE2b
Alexandru Ioan Cuza University	Romania	RO21	North East	OT3a	OE3a
Amedeo Avogadro University of Eastern Piedmont	Italy	ITC1	Piedmont	OT3b	OE3c
American University	United States	US11	District Of Columbia	OT2b	OE3a
Anadolu University	Turkey	TR41	Eastern Marmara - South	OT1b	OE3b
Andrés Bello University (UNAB)	Chile	CL13	Santiago	OT1b	OE3c
Anglia Ruskin University ARU	United Kingdom	UKH	E. of England	OT2a	OE2b
Ankara University	Turkey	TR51	Ankara	OT1b	OE3a
Aoyama Gakuin University	Japan	JPD	Southern-Kanto	OT2a	OE2a
Aristotle University of Thessaloniki	Greece	EL52	Central Macedonia	OT3b	OE2b
Arizona State University (Tempe)	United States	US04	Arizona	OT2b	OE2a
Aston University	United Kingdom	UKG	West Midlands	OT2a	OE1b
Atatürk University	Turkey	TRA1	N.E. Anatolia W.	OT1b	OE2b
Athens University of Economics and Business	Greece	EL30	Attica	OT3b	OE3c
Atılım University	Turkey	TR51	Ankara	OT1b	OE1b
Auburn University	United States	US01	Alabama	OT1b	OE2b
Auckland University of Technology	New Zealand	NZ12	Auckland	OT2a	OE2b
Austral University of Chile	Chile	CL14	Los Ríos	OT1b	OE2b
Australian Catholic University	Australia	AU1	New South Wales	OT2b	OE3c
Australian National University	Australia	AU8	Australian Capital Territory (Act)	OT2a	OE2a
Autonomous University of Baja California	Mexico	ME02	Baja California Norte	OT1a	OE2b
Autonomous University of Barcelona	Spain	ES51	Catalonia	OT3b	OE2b
Autonomous University of Hidalgo State (UAEH)	Mexico	ME13	Hidalgo	OT1b	OE2b
Autonomous University of Madrid	Spain	ES30	Madrid	OT2a	OE3a
Autonomous University of Nuevo León	Mexico	ME19	Nuevo Leon	OT1a	OE2b
Autonomous University of Puebla	Mexico	ME21	Puebla	OT1a	OE2b
Autonomous University of Querétaro	Mexico	ME22	Queretaro	OT1b	OE2b
Autonomous University of San Luis Potosi	Mexico	ME24	San Luis Potosi	OT1b	OE2b
Autonomous University of Yucatán	Mexico	ME31	Yucatan	OT1b	OE2b
Autonomous University of the State of Mexico	Mexico	ME15	Edo. Mexico	OT1a	OE2b
Babeş-Bolyai University	Romania	RO11	North West	OT3a	OE3a
Bahçeşehir University	Turkey	TR10	Istanbul	OT1b	OE3c
Bangor University	United Kingdom	UKL	Wales	OT2a	OE3a
Bar-Ilan University	Israel	IL05	Tel Aviv district	OT2a	OE3a
Bashkir State University	Russia	RU43	Republic of Bashkortostan	OT3a	OE3a
Bauman Moscow State Technical University	Russia	RU10	Moscow Oblast	OT3a	OE1b
Baylor University	United States	US48	Texas	OT2b	OE3c
Başkent University	Turkey	TR51	Ankara	OT1b	OE3c
Belgorod State National Research University	Russia	RU01	Belgorod Oblast	OT3a	OE3a
Bezmiâlem Vakif University	Turkey	TR10	Istanbul	OT1b	OE3b
Bielefeld University	Germany	DEA	N. Rhine-Westphalia	OT2a	OE3a
Bilkent University	Turkey	TR51	Ankara	OT1b	OE3c
Binghamton University, State University of New York	United States	US36	New York	OT2b	OE3a
Birkbeck, University of London	United Kingdom	UKI	Greater London	OT2a	OE3a
Birmingham City University	United Kingdom	UKG	West Midlands	OT2a	OE1b
Bolu Abant Izzet Baysal University	Turkey	TR42	Eastern Marmara - North	OT1b	OE2a
Bond University	Australia	AU3	Queensland	OT2b	OE3c
Boston College	United States	US25	Massachusetts	OT2b	OE3a
Boston University	United States	US25	Massachusetts	OT2b	OE2a
Bournemouth University	United Kingdom	UKK	South West England	OT2a	OE3a
Bowling Green State University	United States	US39	Ohio	OT2b	OE3a
Boğaziçi University	Turkey	TR10	Istanbul	OT1b	OE1b
Brandeis University	United States	US25	Massachusetts	OT2b	OE3a
Brighton and Sussex Medical School	United Kingdom	UKJ	South East England	OT2a	OE3b
Brno University of Technology	Czech Republic	CZ06	Southeast	OT3a	OE1a
Brown University	United States	US44	Rhode Island	OT2b	OE1b
Brunel University London	United Kingdom	UKI	Greater London	OT2a	OE1b
Bucharest University of Economic Studies	Romania	RO32	Bucharest - Ilfov	OT3a	OE3c
Budapest University of Technology and Economics	Hungary	HU10	Central Hungary	OT3a	OE1a
CEU Universities	Spain	ES30	Madrid	OT2a	OE3c
California Institute of Technology	United States	US06	California	OT2b	OE1a
California State University, Long Beach	United States	US06	California	OT2b	OE1b
Cankaya University	Turkey	TR51	Ankara	OT1b	OE1b
Canterbury Christ Church University	United Kingdom	UKJ	South East England	OT2a	OE3a
Cardiff Metropolitan University	United Kingdom	UKL	Wales	OT2a	OE3c
Cardiff University	United Kingdom	UKL	Wales	OT2a	OE3c
Carleton University	Canada	CA35	Ontario	OT2b	OE2a
Carlos III University of Madrid	Spain	ES30	Madrid	OT2a	OE1b
Carnegie Mellon University	United States	US42	Pennsylvania	OT2b	OE1b
Case Western Reserve University	United States	US39	Ohio	OT2b	OE1b
Catholic University of Portugal	Portugal	PT17	Lisbon Metropolitan	OT3b	OE3c
Catholic University of the North	Chile	CL02	Antofagasta	OT1a	OE2a
Ca’ Foscari University of Venice	Italy	ITH3	Veneto	OT3b	OE3c
Ceará State University	Brazil	BR10	Ceara	OT1a	OE3a
Central Queensland University	Australia	AU3	Queensland	OT2b	OE2a
Centrale Nantes	France	FRH	Brittany	OT2a	OE1a
CentraleSupélec	France	FR1	Île-de-France	OT2a	OE1a
Chalmers University of Technology	Sweden	SE23	West	OT2a	OE1a
Chapman University	United States	US06	California	OT2b	OE3c
Charité - Universitätsmedizin Berlin	Germany	DE3	Berlin	OT2a	OE3b
Charles Darwin University	Australia	AU7	Northern Territorry (Nt)	OT2b	OE1b
Charles Sturt University	Australia	AU1	New South Wales	OT2b	OE3c
Charles University in Prague	Czech Republic	CZ01	Prague	OT3b	OE3a
Chiba Institute of Technology	Japan	JPD	Southern-Kanto	OT2a	OE1a
Chiba University	Japan	JPD	Southern-Kanto	OT2a	OE2a
Chonnam National University	Korea	KR04	Jeolla	OT3b	OE2b
Chubu University	Japan	JPF	Toukai	OT2a	OE1b
Chung-Ang University	Korea	KR01	Capital Region	OT3b	OE2a
Chungbuk National University	Korea	KR05	Chungcheong Region	OT3a	OE2b
Chungnam National University	Korea	KR05	Chungcheong Region	OT3a	OE2b
Chuo University	Japan	JPD	Southern-Kanto	OT2a	OE1b
City, University of London	United Kingdom	UKI	Greater London	OT2a	OE3c
Clark University	United States	US25	Massachusetts	OT2b	OE3a
Claude Bernard University Lyon 1	France	FRK	Auvergne-Rhône-Alpes	OT2a	OE1a
Clemson University	United States	US45	South Carolina	OT2b	OE2b
Colorado School of Mines	United States	US08	Colorado	OT2b	OE1a
Colorado State University, Fort Collins	United States	US08	Colorado	OT2b	OE2b
Columbia University	United States	US36	New York	OT2b	OE2a
Comenius University in Bratislava	Slovak Republic	SK01	Bratislava Region	OT3a	OE3a
Complutense University of Madrid	Spain	ES30	Madrid	OT2a	OE3a
Concordia University	Canada	CA24	Quebec	OT2b	OE1b
Copenhagen Business School	Denmark	DK01	Copenhagen Region	OT2a	OE3c
Cornell University	United States	US36	New York	OT2b	OE2b
Corvinus University of Budapest	Hungary	HU10	Central Hungary	OT3a	OE3c
Coventry University	United Kingdom	UKG	West Midlands	OT2a	OE2a
Cracow University of Technology	Poland	PL12	Mazovia	OT3a	OE1a
Creighton University	United States	US31	Nebraska	OT2b	OE3a
Cukurova University	Turkey	TR62	Mediterranean region - Middle	OT1b	OE2b
Curtin University	Australia	AU5	Western Australia	OT2b	OE2a
Cyprus University of Technology	Cyprus	CY00	Cyprus	OT3b	OE1a
Czech Technical University in Prague	Czech Republic	CZ01	Prague	OT3b	OE1a
Czech University of Life Sciences Prague (CULS)	Czech Republic	CZ01	Prague	OT3b	OE1b
Dalhousie University	Canada	CA12	Nova Scotia	OT2b	OE2b
Dartmouth College	United States	US33	New Hampshire	OT2b	OE3a
De Montfort University	United Kingdom	UKC	N.E. England	OT2a	OE1b
Deakin University	Australia	AU2	Victoria	OT2a	OE2b
Del Rosario University	Colombia	CO11	Bogotá Capital District	OT1a	OE3c
Delft University of Technology	Netherlands	NL33	S. Holland	OT2a	OE2a
Democritus University of Thrace	Greece	EL51	E. Macedonia, Thrace	OT3b	OE1b
Diego Portales University	Chile	CL13	Santiago	OT1b	OE3c
Dokkyo Medical University	Japan	JPC	Northern-Kanto, Koshin	OT2a	OE3b
Dokuz Eylül University	Turkey	TR31	Izmir	OT1b	OE2b
Doshisha University	Japan	JPG	Kinki	OT2a	OE3c
Drexel University	United States	US42	Pennsylvania	OT2b	OE1b
Dublin City University	Ireland	IE02	Southern and Eastern	OT2a	OE3c
Duke University	United States	US37	North Carolina	OT2b	OE1b
Dunarea de Jos University of Galati	Romania	RO22	South East	OT3a	OE3c
Durham University	United Kingdom	UKC	N.E. England	OT2a	OE2a
Duzce University	Turkey	TR42	Eastern Marmara - North	OT1b	OE2a
ETH Zurich	Switzerland	CH04	Zurich	OT2a	OE1a
East Carolina University	United States	US37	North Carolina	OT2b	OE3a
Edge Hill University	United Kingdom	UKD	N.W. England	OT2a	OE3a
Edinburgh Napier University	United Kingdom	UKM	Scotland	OT2a	OE1b
Edith Cowan University	Australia	AU5	Western Australia	OT2b	OE1b
Ege University	Turkey	TR31	Izmir	OT1b	OE2a
Ehime University	Japan	JPI	Shikoku	OT2a	OE2a
Eindhoven University of Technology	Netherlands	NL41	North Brabant	OT2a	OE1a
Emory University	United States	US13	Georgia	OT2b	OE3c
Erasmus University Rotterdam	Netherlands	NL33	S. Holland	OT2a	OE3c
Erciyes University	Turkey	TR72	C. Anatolia E.	OT1b	OE2b
Eskişehir Osmangazi University	Turkey	TR41	Eastern Marmara - South	OT1b	OE1b
European University of Madrid	Spain	ES30	Madrid	OT2a	OE1b
Ewha Womans University	Korea	KR01	Capital Region	OT3b	OE3c
Eötvös Loránd University	Hungary	HU10	Central Hungary	OT3a	OE3a
Far Eastern Federal University	Russia	RU77	Primorsky Krai	OT3a	OE2a
Federal Rural University of the Semi-Arid Region	Brazil	BR15	Rio Grande do Norte	OT1a	OE1a
Federal University of ABC (UFABC)	Brazil	BR20	Sao Paulo	OT1a	OE1b
Federal University of Alagoas	Brazil	BR08	Alagoas	OT1a	OE2b
Federal University of Bahia	Brazil	BR09	Bahia	OT1a	OE2b
Federal University of Ceará (UFC)	Brazil	BR10	Ceara	OT1a	OE2a
Federal University of Espírito Santo	Brazil	BR17	Espirito Santo	OT1a	OE2b
Federal University of Goiás	Brazil	BR25	Goias	OT1a	OE2b
Federal University of Health Sciences of Porto Alegre (UFCSPA)	Brazil	BR22	Rio Grande do Sul	OT1a	OE3b
Federal University of Itajubá	Brazil	BR18	Minas Gerais	OT1a	OE1a
Federal University of Juiz de Fora (UFJF)	Brazil	BR18	Minas Gerais	OT1a	OE2b
Federal University of Lavras	Brazil	BR18	Minas Gerais	OT1a	OE2b
Federal University of Maranhão (UFMA)	Brazil	BR11	Maranhao	OT1a	OE2a
Federal University of Mato Grosso do Sul	Brazil	BR27	Mato Grosso do Sul	OT1a	OE2b
Federal University of Minas Gerais	Brazil	BR18	Minas Gerais	OT1a	OE2b
Federal University of Ouro Preto	Brazil	BR18	Minas Gerais	OT1a	OE2a
Federal University of Paraná (UFPR)	Brazil	BR21	Parana	OT1a	OE2b
Federal University of Paraí­ba (UFPB)	Brazil	BR12	Paraiba	OT1a	OE2b
Federal University of Pará	Brazil	BR04	Para	OT1a	OE2b
Federal University of Pelotas	Brazil	BR22	Rio Grande do Sul	OT1a	OE2b
Federal University of Pernambuco	Brazil	BR13	Pernambuco	OT1a	OE2a
Federal University of Piauí	Brazil	BR14	Piaui	OT1a	OE2b
Federal University of Rio Grande do Norte (UFRN)	Brazil	BR15	Rio Grande do Norte	OT1a	OE2b
Federal University of Rio Grande do Sul	Brazil	BR22	Rio Grande do Sul	OT1a	OE2b
Federal University of Rio de Janeiro	Brazil	BR19	Rio de Janeiro	OT1a	OE2a
Federal University of Santa Catarina	Brazil	BR23	Santa Catarina	OT1a	OE2b
Federal University of Santa Maria	Brazil	BR22	Rio Grande do Sul	OT1a	OE2b
Federal University of Sergipe (UFS)	Brazil	BR16	Sergipe	OT1a	OE2b
Federal University of São Carlos	Brazil	BR20	Sao Paulo	OT1a	OE2a
Federal University of São Paulo (UNIFESP)	Brazil	BR20	Sao Paulo	OT1a	OE3a
Federal University of Technology – Paraná	Brazil	BR21	Parana	OT1a	OE1a
Federal University of Toulouse Midi-Pyrénées	France	FRJ	Midi-Pyrénées	OT2a	OE2b
Federal University of Uberlândia	Brazil	BR18	Minas Gerais	OT1a	OE2b
Federal University of Viçosa	Brazil	BR18	Minas Gerais	OT1a	OE2b
Federation University Australia	Australia	AU2	Victoria	OT2a	OE3c
Federico Santa María Technical University	Chile	CL05	Valparaíso	OT1b	OE1a
Flinders University	Australia	AU4	South Australia	OT2b	OE2a
Florida Agricultural and Mechanical University	United States	US12	Florida	OT2b	OE2b
Florida Atlantic University	United States	US12	Florida	OT2b	OE2a
Florida Institute of Technology	United States	US12	Florida	OT2b	OE1b
Florida International University	United States	US12	Florida	OT2b	OE2a
Florida State University	United States	US12	Florida	OT2b	OE2a
Fluminense Federal University	Brazil	BR19	Rio de Janeiro	OT1a	OE2b
Free University of Berlin	Germany	DE3	Berlin	OT2a	OE3a
Free University of Bozen-Bolzano	Italy	ITH1	Province of Bolzano-Bozen	OT2a	OE3c
Friedrich Schiller University Jena	Germany	DEG	Thuringia	OT2a	OE3a
Fujita Health University	Japan	JPF	Toukai	OT2a	OE3b
Gabriele d‘Annunzio University	Italy	ITF1	Abruzzo	OT3b	OE3c
Gazi University	Turkey	TR51	Ankara	OT1b	OE1a
Gaziantep University	Turkey	TRC1	S.E. Anatolia W.	OT1b	OE2a
Gdańsk University of Technology	Poland	PL63	Pomerania	OT3a	OE1a
Gebze Technical University	Turkey	TR42	Eastern Marmara - North	OT1b	OE1a
George Emil Palade University of Medicine, Pharmacy, Science, and Technology of Targu Mures	Romania	RO12	Center	OT3a	OE3c
George Mason University	United States	US51	Virginia	OT2b	OE3c
George Washington University	United States	US11	District Of Columbia	OT2b	OE2a
Georgetown University	United States	US11	District Of Columbia	OT2b	OE3c
Georgia Institute of Technology	United States	US13	Georgia	OT2b	OE1b
Georgia State University	United States	US13	Georgia	OT2b	OE3a
Ghent University	Belgium	BE2	Flemish Region	OT2a	OE2b
Gifu University	Japan	JPF	Toukai	OT2a	OE1a
Glasgow Caledonian University	United Kingdom	UKM	Scotland	OT2a	OE1b
Goethe University Frankfurt	Germany	DE7	Hesse	OT2a	OE3a
Goldsmiths, University of London	United Kingdom	UKI	Greater London	OT2a	OE3c
Graz University of Technology	Austria	AT22	Styria	OT2a	OE1a
Grenoble Alpes University	France	FRL	Provence-Alpes-Côte d'Azur	OT2a	OE2a
Griffith University	Australia	AU3	Queensland	OT2b	OE2a
Grigore T. Popa University of Medicine and Pharmacy	Romania	RO21	North East	OT3a	OE3b
Gubkin Russian State University of Oil and Gas	Russia	RU10	Moscow Oblast	OT3a	OE1a
Gunma University	Japan	JPC	Northern-Kanto, Koshin	OT2a	OE1b
Gwangju Institute of Science and Technology	Korea	KR04	Jeolla	OT3b	OE1a
Gyeongsang National University	Korea	KR02	Gyeongnam	OT3a	OE2b
HSE University	Russia	RU10	Moscow Oblast	OT3a	OE3c
Hacettepe University	Turkey	TR51	Ankara	OT1b	OE2a
Hallym University	Korea	KR06	Gangwon	OT3b	OE3c
Hamamatsu University School of Medicine	Japan	JPF	Toukai	OT2a	OE3b
Hamburg University of Technology	Germany	DE6	Hamburg	OT2a	OE1a
Hanyang University	Korea	KR01	Capital Region	OT3b	OE2a
Harvard University	United States	US25	Massachusetts	OT2b	OE2a
Hasselt University	Belgium	BE2	Flemish Region	OT2a	OE1b
Hebrew University of Jerusalem	Israel	IL01	Jerusalem district	OT3b	OE3a
Heidelberg University	Germany	DE1	Baden-Württemberg	OT2a	OE3a
Heriot-Watt University	United Kingdom	UKM	Scotland	OT2a	OE1a
Hiroshima University	Japan	JPH	Chugoku	OT2a	OE2b
Hofstra University	United States	US36	New York	OT2b	OE3c
Hokkaido University	Japan	JPA	Hokkaido	OT2b	OE2b
Hosei University	Japan	JPD	Southern-Kanto	OT2a	OE2a
Howard University	United States	US11	District Of Columbia	OT2b	OE2a
Humboldt University of Berlin	Germany	DE3	Berlin	OT2a	OE3a
Hyogo College of Medicine	Japan	JPG	Kinki	OT2a	OE3b
IDC Herzliya	Israel	IL05	Tel Aviv district	OT2a	OE3c
IMT Atlantique	France	FRH	Brittany	OT2a	OE1a
ISCTE-University Institute of Lisbon	Portugal	PT17	Lisbon Metropolitan	OT3b	OE3c
ITMO University	Russia	RU25	Leningrad Oblast	OT3a	OE1a
Ibaraki University	Japan	JPC	Northern-Kanto, Koshin	OT2a	OE2a
Illinois Institute of Technology	United States	US17	Illinois	OT2b	OE1a
Ilmenau University of Technology	Germany	DEG	Thuringia	OT2a	OE1a
Immanuel Kant Baltic Federal University	Russia	RU24	Kaliningrad Oblast	OT3a	OE2a
Imperial College London	United Kingdom	UKI	Greater London	OT2a	OE1a
Incheon National University	Korea	KR01	Capital Region	OT3b	OE1b
Indiana University	United States	US18	Indiana	OT2b	OE2a
Industrial University of Santander (UIS)	Colombia	CO68	Santander	OT1a	OE1b
Inha University	Korea	KR01	Capital Region	OT3b	OE1b
Iowa State University	United States	US19	Iowa	OT2b	OE2b
Irkutsk State University	Russia	RU70	Irkutsk Oblast	OT3a	OE3a
Istanbul Medipol University	Turkey	TR10	Istanbul	OT1b	OE3c
Istanbul Technical University	Turkey	TR10	Istanbul	OT1b	OE1a
Istanbul University	Turkey	TR10	Istanbul	OT1b	OE3a
Iuliu Haţieganu University of Medicine and Pharmacy Cluj-Napoca	Romania	RO11	North West	OT3a	OE3b
Iwate University	Japan	JPB	Tohoku	OT2b	OE2b
Izmir Institute of Technology	Turkey	TR31	Izmir	OT1b	OE1a
Jacobs University	Germany	DE5	Bremen	OT2a	OE3a
Jagiellonian University	Poland	PL21	Lesser Poland	OT3a	OE3a
James Cook University	Australia	AU3	Queensland	OT2b	OE2b
James Madison University	United States	US51	Virginia	OT2b	OE3a
Jan Evangelista Purkyně University	Czech Republic	CZ04	Northwest	OT3a	OE1b
Jaume I University	Spain	ES52	Valencia	OT2a	OE1b
Jeju National University	Korea	KR07	Jeju	OT3b	OE2b
Jeonbuk National University	Korea	KR04	Jeolla	OT3b	OE2b
Jikei University School of Medicine	Japan	JPD	Southern-Kanto	OT2a	OE3b
Johannes Gutenberg University of Mainz	Germany	DEB	Rhineland-Palatinate	OT2a	OE3a
Johannes Kepler University of Linz	Austria	AT31	Upper Austria	OT2a	OE1b
Johns Hopkins University	United States	US24	Maryland	OT2b	OE2a
Juntendo University	Japan	JPD	Southern-Kanto	OT2a	OE3b
Justus Liebig University Giessen	Germany	DE7	Hesse	OT2a	OE3a
KTH Royal Institute of Technology	Sweden	SE11	Stockholm	OT2a	OE1a
KU Leuven	Belgium	BE2	Flemish Region	OT2a	OE2a
Kagawa University	Japan	JPI	Shikoku	OT2a	OE2a
Kagoshima University	Japan	JPJ	Kyushu, Okinawa	OT2a	OE2b
Kanagawa University	Japan	JPD	Southern-Kanto	OT2a	OE1b
Kanazawa Medical University	Japan	JPE	Hokuriku	OT2a	OE3b
Kanazawa University	Japan	JPE	Hokuriku	OT2a	OE2a
Kangwon National University	Korea	KR06	Gangwon	OT3b	OE2b
Kansai Medical University	Japan	JPG	Kinki	OT2a	OE3b
Kansai University	Japan	JPG	Kinki	OT2a	OE2a
Kansas State University	United States	US20	Kansas	OT2b	OE2b
Karabük University	Turkey	TR81	Western Black Sea - West	OT1b	OE2a
Karlsruhe Institute of Technology	Germany	DE1	Baden-Württemberg	OT2a	OE1a
Karlstad University	Sweden	SE31	N. Middle	OT2a	OE3c
Karolinska Institute	Sweden	SE11	Stockholm	OT2a	OE3b
Kazan Federal University	Russia	RU46	Republic of Tatarstan	OT3a	OE3c
Kazan National Research Technical University	Russia	RU46	Republic of Tatarstan	OT3a	OE1a
Kazan National Research Technological University	Russia	RU46	Republic of Tatarstan	OT3a	OE1a
Keele University	United Kingdom	UKG	West Midlands	OT2a	OE3a
Keio University	Japan	JPD	Southern-Kanto	OT2a	OE2a
Kent State University	United States	US39	Ohio	OT2b	OE3a
Kindai University	Japan	JPG	Kinki	OT2a	OE1b
Kingston University	United Kingdom	UKI	Greater London	OT2a	OE3c
King’s College London	United Kingdom	UKI	Greater London	OT2a	OE3a
Kitasato University	Japan	JPD	Southern-Kanto	OT2a	OE2b
Kobe University	Japan	JPG	Kinki	OT2a	OE2a
Kochi University	Japan	JPI	Shikoku	OT2a	OE3a
Kochi University of Technology	Japan	JPI	Shikoku	OT2a	OE1a
Kogakuin University	Japan	JPD	Southern-Kanto	OT2a	OE1a
Konkuk University	Korea	KR01	Capital Region	OT3b	OE2b
Kookmin University	Korea	KR01	Capital Region	OT3b	OE2a
Korea Advanced Institute of Science and Technology (KAIST)	Korea	KR05	Chungcheong Region	OT3a	OE1b
Korea University	Korea	KR01	Capital Region	OT3b	OE2a
Koç University	Turkey	TR10	Istanbul	OT1b	OE3c
Kumamoto University	Japan	JPJ	Kyushu, Okinawa	OT2a	OE2a
Kurume University	Japan	JPJ	Kyushu, Okinawa	OT2a	OE3b
Kwansei Gakuin University	Japan	JPG	Kinki	OT2a	OE3a
Kyoto Institute of Technology	Japan	JPG	Kinki	OT2a	OE1a
Kyoto Prefectural University of Medicine	Japan	JPG	Kinki	OT2a	OE3b
Kyoto Sangyo University	Japan	JPG	Kinki	OT2a	OE1b
Kyoto University	Japan	JPG	Kinki	OT2a	OE2a
Kyung Hee University	Korea	KR01	Capital Region	OT3b	OE2a
Kyungpook National University	Korea	KR02	Gyeongnam	OT3a	OE2b
Kyushu Institute of Technology (Kyutech)	Japan	JPJ	Kyushu, Okinawa	OT2a	OE1a
Kyushu University	Japan	JPJ	Kyushu, Okinawa	OT2a	OE2b
LMU Munich	Germany	DE2	Bavaria	OT2a	OE3a
La Trobe University	Australia	AU2	Victoria	OT2a	OE2b
Lakehead University	Canada	CA35	Ontario	OT2b	OE2a
Lancaster University	United Kingdom	UKD	N.W. England	OT2a	OE2a
Lappeenranta-Lahti University of Technology LUT	Finland	FI1C	Southern Finland	OT2a	OE1a
Latvia University of Life Sciences and Technologies	Latvia	LV009	Zemgale	OT3a	OE1a
Leeds Beckett University	United Kingdom	UKE	Yorkshire, Humber	OT2a	OE3c
Lehigh University	United States	US42	Pennsylvania	OT2b	OE1b
Leibniz University Hannover	Germany	DE9	Lower Saxony	OT2a	OE1b
Leiden University	Netherlands	NL33	S. Holland	OT2a	OE3a
Lincoln University	New Zealand	NZ23	Canterbury Region	OT2a	OE3a
Linköping University	Sweden	SE12	East Middle Sweden	OT2a	OE1b
Liverpool John Moores University	United Kingdom	UKD	N.W. England	OT2a	OE2a
Lobachevsky State University of Nizhni Novgorod	Russia	RU51	Nizhny Novgorod Oblast	OT3a	OE3a
Lodz University of Technology	Poland	PL11	Lodzkie	OT3a	OE1a
Lomonosov Moscow State University	Russia	RU10	Moscow Oblast	OT3a	OE3a
London School of Economics and Political Science	United Kingdom	UKI	Greater London	OT2a	OE3c
London South Bank University	United Kingdom	UKI	Greater London	OT2a	OE2a
Londrina State University	Brazil	BR21	Parana	OT1a	OE2b
Loughborough University	United Kingdom	UKF	E. Midlands	OT2a	OE2a
Louisiana State University	United States	US22	Louisiana	OT1b	OE2b
Louisiana Tech University	United States	US22	Louisiana	OT1b	OE1b
Lumière University, Lyon 2	France	FRK	Auvergne-Rhône-Alpes	OT2a	OE3c
Lund University	Sweden	SE22	South	OT2a	OE3a
L’institut Agro	France	FRJ	Midi-Pyrénées	OT2a	OE1a
MIREA - Russian Technological University	Russia	RU10	Moscow Oblast	OT3a	OE1a
Maastricht University	Netherlands	NL42	Limburg	OT2a	OE3c
Macquarie University	Australia	AU1	New South Wales	OT2b	OE2a
Manchester Metropolitan University	United Kingdom	UKD	N.W. England	OT2a	OE3c
Marche Polytechnic University	Italy	ITI3	Marche	OT3b	OE1a
Marmara University	Turkey	TR10	Istanbul	OT1b	OE3c
Marquette University	United States	US55	Wisconsin	OT2b	OE3c
Masaryk University	Czech Republic	CZ06	Southeast	OT3a	OE3a
Massachusetts Institute of Technology	United States	US25	Massachusetts	OT2b	OE1b
Massey University	New Zealand	NZ18	Manawatu-Wanganui Region	OT2a	OE2b
Maynooth University	Ireland	IE02	Southern and Eastern	OT2a	OE3a
McGill University	Canada	CA24	Quebec	OT2b	OE2a
McMaster University	Canada	CA35	Ontario	OT2b	OE2a
Medical University of Graz	Austria	AT22	Styria	OT2a	OE3b
Medical University of Innsbruck	Austria	AT33	Tyrol	OT2a	OE3b
Medical University of Vienna	Austria	AT13	Vienna	OT2a	OE3b
Medical University of Warsaw	Poland	PL12	Mazovia	OT3a	OE3b
Meiji University	Japan	JPD	Southern-Kanto	OT2a	OE2a
Meijo University	Japan	JPF	Toukai	OT2a	OE1a
Memorial University of Newfoundland	Canada	CA10	Newfoundland and Labrador	OT2b	OE2a
Mendel University in Brno	Czech Republic	CZ06	Southeast	OT3a	OE3a
Metropolitan Autonomous University	Mexico	ME09	Distrito Federal	OT1a	OE2b
Miami University	United States	US12	Florida	OT2b	OE2a
Michigan State University	United States	US26	Michigan	OT2b	OE2b
Michoacán University of San Nicolás of Hidalgo	Mexico	ME16	Michoacan	OT1b	OE2b
Middle East Technical University	Turkey	TR51	Ankara	OT1b	OE2a
Middlesex University	United Kingdom	UKI	Greater London	OT2a	OE2b
Mie University	Japan	JPF	Toukai	OT2a	OE2a
Miguel Hernández University of Elche	Spain	ES52	Valencia	OT2a	OE3c
Mississippi State University	United States	US28	Mississippi	OT1b	OE2b
Missouri University of Science and Technology	United States	US29	Missouri	OT2b	OE1a
Mizzou - University of Missouri	United States	US29	Missouri	OT2b	OE2b
Monash University	Australia	AU2	Victoria	OT2a	OE2a
Montana State University	United States	US30	Montana	OT2b	OE2b
Monterrey Institute of Technology	Mexico	ME19	Nuevo Leon	OT1a	OE1b
Montpellier University	France	FRJ	Midi-Pyrénées	OT2a	OE1b
Morgan State University	United States	US24	Maryland	OT2b	OE3c
Moscow Aviation Institute	Russia	RU10	Moscow Oblast	OT3a	OE1a
Moscow Institute of Physics and Technology (MIPT)	Russia	RU10	Moscow Oblast	OT3a	OE1a
Moscow Power Engineering Institute	Russia	RU10	Moscow Oblast	OT3a	OE1b
Murdoch University	Australia	AU5	Western Australia	OT2b	OE3c
Muroran Institute of Technology	Japan	JPA	Hokkaido	OT2b	OE1a
NOVA University of Lisbon	Portugal	PT17	Lisbon Metropolitan	OT3b	OE2a
Nagaoka University of Technology	Japan	JPC	Northern-Kanto, Koshin	OT2a	OE1a
Nagasaki University	Japan	JPJ	Kyushu, Okinawa	OT2a	OE1b
Nagoya City University	Japan	JPF	Toukai	OT2a	OE2a
Nagoya Institute of Technology	Japan	JPF	Toukai	OT2a	OE1a
Nagoya University	Japan	JPF	Toukai	OT2a	OE2a
Nara Medical University	Japan	JPG	Kinki	OT2a	OE3b
National Autonomous University of Mexico	Mexico	ME09	Distrito Federal	OT1a	OE2b
National Institute of Applied Sciences of Lyon (INSA Lyon)	France	FRK	Auvergne-Rhône-Alpes	OT2a	OE1a
National Polytechnic University (IPN)	Mexico	ME09	Distrito Federal	OT1a	OE1a
National Research Nuclear University MEPhI	Russia	RU10	Moscow Oblast	OT3a	OE1a
National Research Saratov State University	Russia	RU55	Saratov Oblast	OT3a	OE3a
National Research University of Electronic Technology (MIET)	Russia	RU10	Moscow Oblast	OT3a	OE1b
National Technical University of Athens	Greece	EL30	Attica	OT3b	OE1a
National University of Colombia	Colombia	CO11	Bogotá Capital District	OT1a	OE2b
National University of Cuyo	Argentina	AR13	Mendoza	OT1a	OE2a
National University of Córdoba	Argentina	AR02	Córdoba	OT1a	OE2a
National University of Ireland, Galway	Ireland	IE01	Border, Midland and Western	OT2a	OE2a
National University of San Martín	Argentina	AR01	Buenos Aires	OT1a	OE1b
National University of Science and Technology (MISiS)	Russia	RU10	Moscow Oblast	OT3a	OE1a
National and Kapodistrian University of Athens	Greece	EL30	Attica	OT3b	OE2b
New Jersey Institute of Technology	United States	US34	New Jersey	OT2b	OE1b
New Mexico State University (Main campus)	United States	US35	New Mexico	OT2b	OE2a
New York University	United States	US36	New York	OT2b	OE1b
Newcastle University	United Kingdom	UKC	N.E. England	OT2a	OE2a
Nicolaus Copernicus University in Toruń	Poland	PL61	Kuyavian-Pomerania	OT3a	OE3a
Niigata University	Japan	JPC	Northern-Kanto, Koshin	OT2a	OE2a
Nippon Medical School	Japan	JPD	Southern-Kanto	OT2a	OE3b
Normandy University	France	FRD	Normandy	OT2a	OE2a
North Carolina State University	United States	US37	North Carolina	OT2b	OE2b
North-Eastern Federal University	Russia	RU75	Sakha Republic	OT3a	OE2a
Northeastern University	United States	US25	Massachusetts	OT2b	OE1b
Northern Arizona University	United States	US04	Arizona	OT2b	OE2a
Northumbria University	United Kingdom	UKC	N.E. England	OT2a	OE2a
Northwestern University	United States	US17	Illinois	OT2b	OE2a
Norwegian University of Life Sciences	Norway	NO01	Oslo and Akershus	OT2a	OE1a
Norwegian University of Science and Technology	Norway	NO06	Trøndelag	OT2a	OE2b
Nottingham Trent University	United Kingdom	UKF	E. Midlands	OT2a	OE2b
Nova Southeastern University	United States	US12	Florida	OT2b	OE3c
Novosibirsk State Technical University	Russia	RU72	Novosibirsk Oblast	OT3a	OE1b
Novosibirsk State University	Russia	RU72	Novosibirsk Oblast	OT3a	OE2a
Oakland University	United States	US26	Michigan	OT2b	OE3c
Ochanomizu University	Japan	JPD	Southern-Kanto	OT2a	OE3a
Ohio State University (Main campus)	United States	US39	Ohio	OT2b	OE2b
Ohio University (Main campus)	United States	US39	Ohio	OT2b	OE2a
Oita University	Japan	JPJ	Kyushu, Okinawa	OT2a	OE1b
Okayama University	Japan	JPH	Chugoku	OT2a	OE1b
Oklahoma State University	United States	US40	Oklahoma	OT2b	OE2b
Old Dominion University	United States	US51	Virginia	OT2b	OE3c
Omsk State Technical University	Russia	RU73	Omsk Oblast	OT3a	OE1b
Ondokuz Mayis University	Turkey	TR83	Middle Black Sea	OT1b	OE2b
Open University of Catalonia	Spain	ES51	Catalonia	OT3b	OE3c
Oregon Health and Science University	United States	US41	Oregon	OT2b	OE3b
Oregon State University	United States	US41	Oregon	OT2b	OE2b
Osaka City University	Japan	JPG	Kinki	OT2a	OE2b
Osaka Institute of Technology	Japan	JPG	Kinki	OT2a	OE1a
Osaka Medical College	Japan	JPG	Kinki	OT2a	OE3b
Osaka Prefecture University	Japan	JPG	Kinki	OT2a	OE2b
Osaka University	Japan	JPG	Kinki	OT2a	OE2a
Oxford Brookes University	United Kingdom	UKJ	South East England	OT2a	OE2b
Ozyegin University	Turkey	TR10	Istanbul	OT1b	OE1b
Pablo de Olavide University	Spain	ES61	Andalusia	OT3b	OE3a
Palacký University Olomouc	Czech Republic	CZ07	Central Moravia	OT3a	OE3a
Panthéon-Sorbonne University – Paris 1	France	FR1	Île-de-France	OT2a	OE3a
Paris Nanterre University	France	FR1	Île-de-France	OT2a	OE3c
Paris Sciences et Lettres – PSL Research University Paris	France	FR1	Île-de-France	OT2a	OE1b
Paris-Saclay University	France	FR1	Île-de-France	OT2a	OE2a
Parthenope University of Naples	Italy	ITF3	Campania	OT3b	OE1a
Pavol Jozef Šafárik University in Košice	Slovak Republic	SK04	East	OT3a	OE3a
Penn State (Main campus)	United States	US42	Pennsylvania	OT2b	OE2b
Perm National Research Polytechnic University	Russia	RU49	Perm Krai	OT3a	OE1a
Perm State University	Russia	RU49	Perm Krai	OT3a	OE3a
Peter the Great St Petersburg Polytechnic University	Russia	RU25	Leningrad Oblast	OT3a	OE1b
Pirogov Russian National Research Medical University	Russia	RU10	Moscow Oblast	OT3a	OE3b
Pohang University of Science and Technology (POSTECH)	Korea	KR03	Gyeongbuk	OT3a	OE1a
Polytechnic Institute of Porto	Portugal	PT11	North (PT)	OT3b	OE1b
Polytechnic University of Bari	Italy	ITF4	Apulia	OT3b	OE1a
Polytechnic University of Bucharest	Romania	RO32	Bucharest - Ilfov	OT3a	OE1a
Polytechnic University of Cartagena	Spain	ES62	Murcia	OT3b	OE1a
Polytechnic University of Catalonia	Spain	ES51	Catalonia	OT3b	OE1a
Polytechnic University of Milan	Italy	ITC4	Lombardy	OT3b	OE1a
Polytechnic University of Timişoara	Romania	RO42	West	OT3a	OE1a
Polytechnic University of Turin	Italy	ITC1	Piedmont	OT3b	OE1a
Polytechnic University of Valencia	Spain	ES52	Valencia	OT2a	OE1b
Pompeu Fabra University	Spain	ES51	Catalonia	OT3b	OE3c
Pontifical Bolivarian University (UPB) – Medellín	Colombia	CO05	Antioquia	OT1a	OE1b
Pontifical Catholic University of Chile	Chile	CL13	Santiago	OT1b	OE2b
Pontifical Catholic University of Minas Gerais	Brazil	BR18	Minas Gerais	OT1a	OE2b
Pontifical Catholic University of Paraná	Brazil	BR21	Parana	OT1a	OE2b
Pontifical Catholic University of Peru	Peru	PE15	Lima	OT1a	OE2a
Pontifical Catholic University of Rio Grande do Sul (PUCRS)	Brazil	BR22	Rio Grande do Sul	OT1a	OE2a
Pontifical Catholic University of Rio de Janeiro (PUC-Rio)	Brazil	BR19	Rio de Janeiro	OT1a	OE1b
Pontifical Catholic University of Valparaíso	Chile	CL05	Valparaíso	OT1b	OE1b
Pontifical Javeriana University	Colombia	CO11	Bogotá Capital District	OT1a	OE3c
Portland State University	United States	US41	Oregon	OT2b	OE2a
Princeton University	United States	US34	New Jersey	OT2b	OE1b
Public University of Navarre	Spain	ES22	Navarra	OT2a	OE1b
Purdue University West Lafayette	United States	US18	Indiana	OT2b	OE2b
Pusan National University	Korea	KR02	Gyeongnam	OT3a	OE2b
Queen Mary University of London	United Kingdom	UKI	Greater London	OT2a	OE2a
Queensland University of Technology	Australia	AU3	Queensland	OT2b	OE1b
Queen’s University	Canada	CA48	Alberta	OT2b	OE2a
Queen’s University Belfast	United Kingdom	UKN	Northern Ireland	OT2a	OE2a
RCSI University of Medicine and Health Sciences	Ireland	IE02	Southern and Eastern	OT2a	OE3b
RMIT University	Australia	AU2	Victoria	OT2a	OE2a
RUDN University	Russia	RU10	Moscow Oblast	OT3a	OE2b
RWTH Aachen University	Germany	DEA	N. Rhine-Westphalia	OT2a	OE1b
Radboud University Nijmegen	Netherlands	NL22	Gelderland	OT2a	OE3a
Recep Tayyip Erdoğan University	Turkey	TR90	Eastern Black Sea	OT1b	OE1b
Rensselaer Polytechnic Institute	United States	US36	New York	OT2b	OE1b
Reykjavík University	Iceland	IS01	Reykjavik Region	OT2a	OE1b
Rice University	United States	US48	Texas	OT2b	OE1b
Riga Technical University	Latvia	LV006	Riga	OT3a	OE1a
Rikkyo University	Japan	JPD	Southern-Kanto	OT2a	OE3a
Rio de Janeiro State University (UERJ)	Brazil	BR19	Rio de Janeiro	OT1a	OE2a
Ritsumeikan University	Japan	JPG	Kinki	OT2a	OE2a
Robert Gordon University	United Kingdom	UKM	Scotland	OT2a	OE1b
Rochester Institute of Technology	United States	US36	New York	OT2b	OE1b
Roskilde University	Denmark	DK02	Zealand	OT2a	OE3a
Royal Holloway, University of London	United Kingdom	UKI	Greater London	OT2a	OE3a
Royal Veterinary College	United Kingdom	UKI	Greater London	OT2a	OE3b
Ruhr University Bochum	Germany	DEA	N. Rhine-Westphalia	OT2a	OE3a
Rush University	United States	US17	Illinois	OT2b	OE3b
Russian Presidential Academy of National Economy and Public Administration	Russia	RU10	Moscow Oblast	OT3a	OE3c
Rutgers, the State University of New Jersey	United States	US34	New Jersey	OT2b	OE2a
Ryerson University	Canada	CA35	Ontario	OT2b	OE1b
Ryukoku University	Japan	JPG	Kinki	OT2a	OE3c
SOAS University of London	United Kingdom	UKI	Greater London	OT2a	OE3c
SRUC (Scotland’s Rural College)	United Kingdom	UKM	Scotland	OT2a	OE1a
SWPS University of Social Sciences and Humanities	Poland	PL12	Mazovia	OT3a	OE3c
Sabancı University	Turkey	TR10	Istanbul	OT1b	OE1b
Saga University	Japan	JPJ	Kyushu, Okinawa	OT2a	OE1b
Saint Petersburg State University	Russia	RU25	Leningrad Oblast	OT3a	OE3a
Saint-Petersburg Mining University	Russia	RU25	Leningrad Oblast	OT3a	OE1a
Saitama Medical University	Japan	JPD	Southern-Kanto	OT2a	OE3b
Saitama University	Japan	JPD	Southern-Kanto	OT2a	OE1b
Sakarya University	Turkey	TR42	Eastern Marmara - North	OT1b	OE2a
Samara State Technical University	Russia	RU54	Samara Oblast	OT3a	OE1a
Samara University	Russia	RU54	Samara Oblast	OT3a	OE3c
San Diego State University	United States	US06	California	OT2b	OE3c
San Sebastián University	Chile	CL13	Santiago	OT1b	OE3c
Santa Catarina State University	Brazil	BR23	Santa Catarina	OT1a	OE1b
Sant’Anna School of Advanced Studies – Pisa	Italy	ITI1	Tuscany	OT3b	OE3c
Sapienza University of Rome	Italy	ITI4	Lazio	OT3b	OE2a
Sapporo Medical University	Japan	JPA	Hokkaido	OT2b	OE3b
Sciences Po	France	FR1	Île-de-France	OT2a	OE3c
Scuola Normale Superiore di Pisa	Italy	ITI1	Tuscany	OT3b	OE3a
Sechenov University	Russia	RU10	Moscow Oblast	OT3a	OE2a
Sejong University	Korea	KR01	Capital Region	OT3b	OE2b
Selçuk University	Turkey	TR52	Central Anatolia - West and South	OT1b	OE3c
Semmelweis University	Hungary	HU10	Central Hungary	OT3a	OE3b
Seoul National University	Korea	KR01	Capital Region	OT3b	OE2b
Seoul National University of Science and Technology (SeoulTech)	Korea	KR01	Capital Region	OT3b	OE1a
Sheffield Hallam University	United Kingdom	UKE	Yorkshire, Humber	OT2a	OE2a
Shibaura Institute of Technology Tokyo	Japan	JPD	Southern-Kanto	OT2a	OE1a
Shiga University of Medical Science	Japan	JPG	Kinki	OT2a	OE3b
Shimane University	Japan	JPH	Chugoku	OT2a	OE2a
Shinshu University	Japan	JPC	Northern-Kanto, Koshin	OT2a	OE1b
Shizuoka University	Japan	JPF	Toukai	OT2a	OE1b
Showa University	Japan	JPD	Southern-Kanto	OT2a	OE3b
Siberian Federal University	Russia	RU69	Krasnoyarsk Krai	OT3a	OE1b
Silesian University of Technology	Poland	PL22	Silesia	OT3a	OE1a
Simon Fraser University	Canada	CA59	British Columbia	OT2b	OE3a
Slovak University of Agriculture in Nitra	Slovak Republic	SK02	West Slovakia	OT3a	OE1b
Slovak University of Technology in Bratislava	Slovak Republic	SK01	Bratislava Region	OT3a	OE1a
Sofia University	Bulgaria	BG41	South West	OT3a	OE3a
Sogang University	Korea	KR01	Capital Region	OT3b	OE3c
Soongsil University	Korea	KR01	Capital Region	OT3b	OE1b
Sophia University	Japan	JPD	Southern-Kanto	OT2a	OE1b
Sorbonne University	France	FR1	Île-de-France	OT2a	OE1b
South Ural State University	Russia	RU62	Chelyabinsk Oblast	OT3a	OE1b
Southern Cross University	Australia	AU1	New South Wales	OT2b	OE3c
Southern Federal University	Russia	RU35	Rostov Oblast	OT3a	OE2a
Southern Illinois University Carbondale	United States	US17	Illinois	OT2b	OE2b
St George’s, University of London	United Kingdom	UKI	Greater London	OT2a	OE3b
St Marianna University School of Medicine	Japan	JPD	Southern-Kanto	OT2a	OE3b
St Petersburg Electrotechnical University (LETI)	Russia	RU25	Leningrad Oblast	OT3a	OE1a
Staffordshire University	United Kingdom	UKG	West Midlands	OT2a	OE3c
Stanford University	United States	US06	California	OT2b	OE2b
State University of Maringá	Brazil	BR21	Parana	OT1a	OE2b
State University of New York Albany	United States	US36	New York	OT2b	OE3a
State University of Ponta Grossa	Brazil	BR21	Parana	OT1a	OE3a
State University of Santa Cruz	Brazil	BR09	Bahia	OT1a	OE2b
Stevens Institute of Technology	United States	US34	New Jersey	OT2b	OE1a
Stockholm University	Sweden	SE11	Stockholm	OT2a	OE3a
Stony Brook University	United States	US36	New York	OT2b	OE2a
Sungkyunkwan University (SKKU)	Korea	KR01	Capital Region	OT3b	OE1b
Swansea University	United Kingdom	UKL	Wales	OT2a	OE2a
Swedish University of Agricultural Sciences	Sweden	SE12	East Middle Sweden	OT2a	OE1a
Swinburne University of Technology	Australia	AU2	Victoria	OT2a	OE3c
Syracuse University	United States	US36	New York	OT2b	OE2a
Szent István University	Hungary	HU10	Central Hungary	OT3a	OE1a
São Paulo State University (UNESP)	Brazil	BR20	Sao Paulo	OT1a	OE2b
Süleyman Demirel University	Turkey	TR61	Mediterranean region - West	OT1b	OE2a
TOBB University of Economics and Technology	Turkey	TR51	Ankara	OT1b	OE1b
TU Braunschweig	Germany	DE9	Lower Saxony	OT2a	OE1b
TU Dortmund University	Germany	DEA	N. Rhine-Westphalia	OT2a	OE1b
TU Dresden	Germany	DED	Saxony	OT3b	OE2a
TU Wien	Austria	AT13	Vienna	OT2a	OE1a
Tallinn University	Estonia	EE001	North Estonia	OT2b	OE3a
Tallinn University of Technology	Estonia	EE001	North Estonia	OT2b	OE1a
Tampere University	Finland	FI19	West	OT2a	OE1b
Technical University of Berlin	Germany	DE3	Berlin	OT2a	OE1a
Technical University of Cluj-Napoca	Romania	RO11	North West	OT3a	OE1a
Technical University of Darmstadt	Germany	DE7	Hesse	OT2a	OE1b
Technical University of Denmark	Denmark	DK01	Copenhagen Region	OT2a	OE1a
Technical University of Košice	Slovak Republic	SK04	East	OT3a	OE1a
Technical University of Liberec	Czech Republic	CZ05	Northeast	OT3a	OE1b
Technical University of Madrid	Spain	ES30	Madrid	OT2a	OE1a
Technical University of Munich	Germany	DE2	Bavaria	OT2a	OE1a
Technion Israel Institute of Technology	Israel	IL03	Haifa district	OT3b	OE1a
Technological University Dublin	Ireland	IE02	Southern and Eastern	OT2a	OE1b
Teesside University	United Kingdom	UKE	Yorkshire, Humber	OT2a	OE2b
Teikyo University	Japan	JPD	Southern-Kanto	OT2a	OE3c
Tel Aviv University	Israel	IL05	Tel Aviv district	OT2a	OE3a
Temple University	United States	US42	Pennsylvania	OT2b	OE2a
Texas A&M University	United States	US48	Texas	OT2b	OE2b
Texas State University	United States	US48	Texas	OT2b	OE2a
Texas Tech University	United States	US48	Texas	OT2b	OE2a
The Catholic University of Korea	Korea	KR01	Capital Region	OT3b	OE3c
The New School	United States	US36	New York	OT2b	OE3c
The Open University	United Kingdom	UKJ	South East England	OT2a	OE3a
The University of Aizu	Japan	JPB	Tohoku	OT2b	OE1a
The University of Chicago	United States	US17	Illinois	OT2b	OE3a
The University of Electro-Communications	Japan	JPD	Southern-Kanto	OT2a	OE1a
The University of Queensland	Australia	AU3	Queensland	OT2b	OE2b
The University of Tennessee-Knoxville	United States	US47	Tennessee	OT2b	OE2b
The University of Texas at San Antonio	United States	US48	Texas	OT2b	OE2a
The University of Tokyo	Japan	JPD	Southern-Kanto	OT2a	OE2b
The University of Tulsa	United States	US40	Oklahoma	OT2b	OE3c
The University of Western Australia	Australia	AU5	Western Australia	OT2b	OE2a
Tilburg University	Netherlands	NL41	North Brabant	OT2a	OE3c
Toho University	Japan	JPD	Southern-Kanto	OT2a	OE3b
Tohoku University	Japan	JPB	Tohoku	OT2b	OE2a
Tokai University	Japan	JPD	Southern-Kanto	OT2a	OE2b
Tokat Gaziosmanpaşa University	Turkey	TR83	Middle Black Sea	OT1b	OE2a
Tokushima University	Japan	JPI	Shikoku	OT2a	OE1b
Tokyo City University	Japan	JPD	Southern-Kanto	OT2a	OE1a
Tokyo Denki University	Japan	JPD	Southern-Kanto	OT2a	OE1a
Tokyo Institute of Technology	Japan	JPD	Southern-Kanto	OT2a	OE1a
Tokyo Medical University	Japan	JPD	Southern-Kanto	OT2a	OE3b
Tokyo Medical and Dental University (TMDU)	Japan	JPD	Southern-Kanto	OT2a	OE2b
Tokyo Metropolitan University	Japan	JPD	Southern-Kanto	OT2a	OE2a
Tokyo University of Agriculture	Japan	JPD	Southern-Kanto	OT2a	OE3a
Tokyo University of Agriculture and Technology	Japan	JPD	Southern-Kanto	OT2a	OE1a
Tokyo University of Marine Science and Technology	Japan	JPD	Southern-Kanto	OT2a	OE1a
Tokyo University of Science	Japan	JPD	Southern-Kanto	OT2a	OE1a
Tomas Bata University in Zlín	Czech Republic	CZ07	Central Moravia	OT3a	OE1b
Tomsk Polytechnic University	Russia	RU74	Tomsk Oblast	OT3a	OE1b
Tomsk State University	Russia	RU74	Tomsk Oblast	OT3a	OE2a
Tomsk State University of Control Systems and Radioelectronics	Russia	RU74	Tomsk Oblast	OT3a	OE1a
Tottori University	Japan	JPH	Chugoku	OT2a	OE2b
Toyo University	Japan	JPD	Southern-Kanto	OT2a	OE1b
Toyohashi University of Technology (TUT)	Japan	JPF	Toukai	OT2a	OE1a
Transilvania University of Brașov	Romania	RO12	Center	OT3a	OE1b
Trinity College Dublin	Ireland	IE02	Southern and Eastern	OT2a	OE3c
Tufts University	United States	US25	Massachusetts	OT2b	OE2b
Tulane University	United States	US22	Louisiana	OT1b	OE3c
Télécom Paris	France	FR1	Île-de-France	OT2a	OE3c
Télécom SudParis	France	FR1	Île-de-France	OT2a	OE1a
UCL	United Kingdom	UKI	Greater London	OT2a	OE2a
UNSW Sydney	Australia	AU1	New South Wales	OT2b	OE2a
Ufa State Aviation Technical University	Russia	RU43	Republic of Bashkortostan	OT3a	OE1a
UiT The Arctic University of Norway	Norway	NO04	Agder and Rogaland	OT2a	OE2b
Ulm University	Germany	DE1	Baden-Württemberg	OT2a	OE1b
Ulsan National Institute of Science and Technology (UNIST)	Korea	KR02	Gyeongnam	OT3a	OE1a
Ulster University	United Kingdom	UKN	Northern Ireland	OT2a	OE2a
Umeå University	Sweden	SE33	Upper Norrland	OT2a	OE2a
Unisinos University	Brazil	BR22	Rio Grande do Sul	OT1a	OE1b
Universidad Autónoma de Chile	Chile	CL09	Araucanía	OT1b	OE3b
Universidad Católica San Antonio de Murcia (UCAM)	Spain	ES62	Murcia	OT3b	OE3c
Universidad Nacional del Litoral	Argentina	AR21	Santa Fe	OT1a	OE2b
Universidad Peruana Cayetano Heredia	Peru	PE15	Lima	OT1a	OE3b
Universitat Internacional de Catalunya	Spain	ES51	Catalonia	OT3b	OE3c
University College Cork	Ireland	IE02	Southern and Eastern	OT2a	OE2a
University College Dublin	Ireland	IE02	Southern and Eastern	OT2a	OE2b
University Rey Juan Carlos	Spain	ES30	Madrid	OT2a	OE3c
University at Buffalo	United States	US36	New York	OT2b	OE2a
University of A Coruña	Spain	ES11	Galicia	OT2a	OE2a
University of Aberdeen	United Kingdom	UKM	Scotland	OT2a	OE2b
University of Adelaide	Australia	AU4	South Australia	OT2b	OE2b
University of Alabama	United States	US01	Alabama	OT1b	OE1b
University of Alabama at Birmingham	United States	US01	Alabama	OT1b	OE2a
University of Alabama in Huntsville	United States	US01	Alabama	OT1b	OE1b
University of Alaska Fairbanks	United States	US02	Alaska	OT2b	OE1b
University of Alberta	Canada	CA48	Alberta	OT2b	OE2a
University of Alcalá	Spain	ES30	Madrid	OT2a	OE2a
University of Algarve	Portugal	PT15	Algarve	OT3b	OE2a
University of Alicante	Spain	ES52	Valencia	OT2a	OE2a
University of Almería	Spain	ES61	Andalusia	OT3b	OE3c
University of Amsterdam	Netherlands	NL32	North Holland	OT2a	OE3a
University of Antioquia	Colombia	CO05	Antioquia	OT1a	OE2b
University of Antofagasta	Chile	CL02	Antofagasta	OT1a	OE1b
University of Antwerp	Belgium	BE2	Flemish Region	OT2a	OE1b
University of Arizona	United States	US04	Arizona	OT2b	OE2b
University of Arkansas	United States	US05	Arkansas	OT1b	OE2b
University of Auckland	New Zealand	NZ12	Auckland	OT2a	OE2a
University of Aveiro	Portugal	PT16	Centro	OT3b	OE1b
University of Barcelona	Spain	ES51	Catalonia	OT3b	OE3a
University of Bari Aldo Moro	Italy	ITF4	Apulia	OT3b	OE3a
University of Basel	Switzerland	CH03	Northwestern	OT2a	OE3a
University of Bath	United Kingdom	UKK	South West England	OT2a	OE1b
University of Bayreuth	Germany	DE2	Bavaria	OT2a	OE1b
University of Bedfordshire	United Kingdom	UKH	E. of England	OT2a	OE3c
University of Beira Interior	Portugal	PT16	Centro	OT3b	OE3c
University of Bergamo	Italy	ITC4	Lombardy	OT3b	OE3c
University of Bergen	Norway	NO05	West	OT2a	OE3a
University of Bern	Switzerland	CH02	Espace Mittelland	OT2a	OE3a
University of Birmingham	United Kingdom	UKG	West Midlands	OT2a	OE2a
University of Bologna	Italy	ITH5	Emilia-Romagna	OT3b	OE2b
University of Bonn	Germany	DEA	N. Rhine-Westphalia	OT2a	OE3a
University of Bordeaux	France	FRI	Nouvelle-Aquitaine	OT2a	OE2a
University of Bradford	United Kingdom	UKE	Yorkshire, Humber	OT2a	OE1b
University of Brasília	Brazil	BR24	Distrito Federal	OT1a	OE2b
University of Bremen	Germany	DE5	Bremen	OT2a	OE1b
University of Brescia	Italy	ITC4	Lombardy	OT3b	OE1a
University of Brighton	United Kingdom	UKJ	South East England	OT2a	OE2a
University of Bristol	United Kingdom	UKK	South West England	OT2a	OE3c
University of British Columbia	Canada	CA59	British Columbia	OT2b	OE2a
University of Bucharest	Romania	RO32	Bucharest - Ilfov	OT3a	OE3a
University of Burgos	Spain	ES41	Castile and León	OT2a	OE1b
University of Bío-Bío	Chile	CL08	Bío-Bío	OT1b	OE1b
University of Cadiz	Spain	ES61	Andalusia	OT3b	OE2a
University of Calabria	Italy	ITF6	Calabria	OT3b	OE2a
University of Calgary	Canada	CA48	Alberta	OT2b	OE2b
University of California, Berkeley	United States	US06	California	OT2b	OE2a
University of California, Davis	United States	US06	California	OT2b	OE2b
University of California, Irvine	United States	US06	California	OT2b	OE1b
University of California, Los Angeles	United States	US06	California	OT2b	OE2b
University of California, Merced	United States	US06	California	OT2b	OE1b
University of California, Riverside	United States	US06	California	OT2b	OE1b
University of California, San Diego	United States	US06	California	OT2b	OE1b
University of California, Santa Barbara	United States	US06	California	OT2b	OE2b
University of California, Santa Cruz	United States	US06	California	OT2b	OE3a
University of Cambridge	United Kingdom	UKH	E. of England	OT2a	OE3a
University of Campinas	Brazil	BR20	Sao Paulo	OT1a	OE2a
University of Canberra	Australia	AU8	Australian Capital Territory (Act)	OT2a	OE3c
University of Canterbury	New Zealand	NZ23	Canterbury Region	OT2a	OE2a
University of Castilla-La Mancha	Spain	ES42	Castile-La Mancha	OT3b	OE2a
University of Catania	Italy	ITG1	Sicily	OT3b	OE2a
University of Caxias do Sul	Brazil	BR22	Rio Grande do Sul	OT1a	OE2b
University of Central Florida	United States	US12	Florida	OT2b	OE3c
University of Central Lancashire	United Kingdom	UKD	N.W. England	OT2a	OE2a
University of Cergy-Pontoise	France	FR1	Île-de-France	OT2a	OE2b
University of Chemistry and Technology, Prague	Czech Republic	CZ01	Prague	OT3b	OE1a
University of Chester	United Kingdom	UKD	N.W. England	OT2a	OE2b
University of Chile	Chile	CL13	Santiago	OT1b	OE2b
University of Cincinnati	United States	US39	Ohio	OT2b	OE2a
University of Clermont Auvergne	France	FRK	Auvergne-Rhône-Alpes	OT2a	OE3a
University of Coimbra	Portugal	PT16	Centro	OT3b	OE2a
University of Cologne	Germany	DEA	N. Rhine-Westphalia	OT2a	OE3a
University of Colorado Boulder	United States	US08	Colorado	OT2b	OE1b
University of Colorado Denver	United States	US08	Colorado	OT2b	OE2a
University of Concepción	Chile	CL08	Bío-Bío	OT1b	OE2b
University of Connecticut	United States	US09	Connecticut	OT2b	OE2b
University of Copenhagen	Denmark	DK01	Copenhagen Region	OT2a	OE3a
University of Costa Rica	Costa Rica	CR01	Central	OT1a	OE2a
University of Crete	Greece	EL43	Crete	OT3b	OE3a
University of Cyprus	Cyprus	CY00	Cyprus	OT3b	OE1b
University of Córdoba	Spain	ES61	Andalusia	OT3b	OE2b
University of Côte d’Azur	France	FRL	Provence-Alpes-Côte d'Azur	OT2a	OE2a
University of Debrecen	Hungary	HU32	Northern Great Plain	OT3a	OE2a
University of Delaware	United States	US10	Delaware	OT2b	OE2a
University of Denver	United States	US08	Colorado	OT2b	OE3a
University of Derby	United Kingdom	UKF	E. Midlands	OT2a	OE2a
University of Desarrollo	Chile	CL08	Bío-Bío	OT1b	OE3c
University of Deusto	Spain	ES21	Basque Country	OT2a	OE3c
University of Duisburg-Essen	Germany	DEA	N. Rhine-Westphalia	OT2a	OE1b
University of Dundee	United Kingdom	UKM	Scotland	OT2a	OE3c
University of East Anglia	United Kingdom	UKH	E. of England	OT2a	OE3c
University of East London	United Kingdom	UKI	Greater London	OT2a	OE1b
University of Eastern Finland	Finland	FI1D	East and North	OT2a	OE3a
University of Economics, Prague	Czech Republic	CZ01	Prague	OT3b	OE3c
University of Edinburgh	United Kingdom	UKM	Scotland	OT2a	OE2b
University of Erlangen-Nuremberg	Germany	DE2	Bavaria	OT2a	OE3a
University of Essex	United Kingdom	UKH	E. of England	OT2a	OE3c
University of Exeter	United Kingdom	UKK	South West England	OT2a	OE2b
University of Ferrara	Italy	ITH5	Emilia-Romagna	OT3b	OE1b
University of Florence	Italy	ITI1	Tuscany	OT3b	OE2a
University of Florida	United States	US12	Florida	OT2b	OE2b
University of Foggia	Italy	ITF4	Apulia	OT3b	OE3a
University of Fortaleza (UNIFOR)	Brazil	BR10	Ceara	OT1a	OE1b
University of Freiburg	Germany	DE1	Baden-Württemberg	OT2a	OE3a
University of Fribourg	Switzerland	CH02	Espace Mittelland	OT2a	OE3a
University of Fukui	Japan	JPE	Hokuriku	OT2a	OE1b
University of Gdańsk	Poland	PL63	Pomerania	OT3a	OE3a
University of Geneva	Switzerland	CH01	Lake Geneva Region	OT2a	OE3a
University of Genoa	Italy	ITC3	Liguria	OT3b	OE2a
University of Georgia	United States	US13	Georgia	OT2b	OE2b
University of Girona	Spain	ES51	Catalonia	OT3b	OE2a
University of Glasgow	United Kingdom	UKM	Scotland	OT2a	OE2b
University of Gothenburg	Sweden	SE23	West	OT2a	OE3a
University of Granada	Spain	ES61	Andalusia	OT3b	OE2a
University of Graz	Austria	AT22	Styria	OT2a	OE3a
University of Greenwich	United Kingdom	UKI	Greater London	OT2a	OE2b
University of Greifswald	Germany	DE8	Mecklenburg-Vorpommern	OT3b	OE3a
University of Groningen	Netherlands	NL11	Groningen	OT2a	OE3a
University of Guadalajara	Mexico	ME14	Jalisco	OT1a	OE2b
University of Guanajuato	Mexico	ME11	Guanajuato	OT1b	OE2b
University of Guelph	Canada	CA35	Ontario	OT2b	OE2b
University of Göttingen	Germany	DE9	Lower Saxony	OT2a	OE3a
University of Haifa	Israel	IL03	Haifa district	OT3b	OE3a
University of Hamburg	Germany	DE6	Hamburg	OT2a	OE3a
University of Hawai’i at Mānoa	United States	US15	Hawaii	OT2b	OE2b
University of Helsinki	Finland	FI1B	Helsinki-Uusimaa	OT2a	OE3a
University of Hertfordshire	United Kingdom	UKH	E. of England	OT2a	OE2b
University of Hohenheim	Germany	DE1	Baden-Württemberg	OT2a	OE3a
University of Houston	United States	US48	Texas	OT2b	OE2b
University of Hradec Králové	Czech Republic	CZ05	Northeast	OT3a	OE3a
University of Huddersfield	United Kingdom	UKE	Yorkshire, Humber	OT2a	OE2a
University of Hull	United Kingdom	UKE	Yorkshire, Humber	OT2a	OE2a
University of Hyogo	Japan	JPG	Kinki	OT2a	OE3c
University of Iceland	Iceland	IS01	Reykjavik Region	OT2a	OE2a
University of Idaho	United States	US16	Idaho	OT2b	OE2b
University of Illinois at Chicago	United States	US17	Illinois	OT2b	OE2a
University of Illinois at Urbana-Champaign	United States	US17	Illinois	OT2b	OE2b
University of Innsbruck	Austria	AT33	Tyrol	OT2a	OE2a
University of Insubria	Italy	ITC4	Lombardy	OT3b	OE3a
University of Ioannina	Greece	EL54	Epirus	OT3b	OE3a
University of Iowa	United States	US19	Iowa	OT2b	OE2a
University of Jaén	Spain	ES61	Andalusia	OT3b	OE1b
University of Jyväskylä	Finland	FI19	West	OT2a	OE3a
University of Kaiserslautern	Germany	DEB	Rhineland-Palatinate	OT2a	OE1a
University of Kansas	United States	US20	Kansas	OT2b	OE2a
University of Kent	United Kingdom	UKJ	South East England	OT2a	OE2b
University of Kentucky	United States	US21	Kentucky	OT1b	OE2b
University of Kiel	Germany	DEF	Schleswig-Holstein	OT2a	OE3a
University of Klagenfurt	Austria	AT21	Carinthia	OT2a	OE3c
University of Konstanz	Germany	DE1	Baden-Württemberg	OT2a	OE3a
University of La Frontera	Chile	CL09	Araucanía	OT1b	OE1b
University of La Laguna	Spain	ES70	Canary Islands	OT2b	OE2a
University of La Sabana	Colombia	CO11	Bogotá Capital District	OT1a	OE1b
University of Las Palmas de Gran Canaria	Spain	ES70	Canary Islands	OT2b	OE2b
University of Latvia	Latvia	LV006	Riga	OT3a	OE3a
University of Lausanne	Switzerland	CH01	Lake Geneva Region	OT2a	OE3a
University of Leeds	United Kingdom	UKE	Yorkshire, Humber	OT2a	OE2a
University of Leicester	United Kingdom	UKF	E. Midlands	OT2a	OE3a
University of Leoben	Austria	AT22	Styria	OT2a	OE1a
University of Lethbridge	Canada	CA48	Alberta	OT2b	OE3a
University of León	Spain	ES41	Castile and León	OT2a	OE2b
University of Lille	France	FRE	Hauts-de-France	OT3b	OE2b
University of Limerick	Ireland	IE02	Southern and Eastern	OT2a	OE1b
University of Lincoln	United Kingdom	UKE	Yorkshire, Humber	OT2a	OE2b
University of Lisbon	Portugal	PT17	Lisbon Metropolitan	OT3b	OE2b
University of Liverpool	United Kingdom	UKD	N.W. England	OT2a	OE2b
University of Liège	Belgium	BE3	Wallonia	OT2a	OE2b
University of Ljubljana	Slovenia	SI04	Western Slovenia	OT3b	OE2b
University of Lleida	Spain	ES51	Catalonia	OT3b	OE2b
University of Lorraine	France	FRF	Hauts-de-France	OT2a	OE2a
University of Luxembourg	Luxembourg	LU00	Luxembourg	OT2a	OE2b
University of L’Aquila	Italy	ITF1	Abruzzo	OT3b	OE1b
University of Malaga	Spain	ES61	Andalusia	OT3b	OE1b
University of Malta	Malta	MT00	Malta	OT2a	OE2a
University of Manchester	United Kingdom	UKD	N.W. England	OT2a	OE2a
University of Manitoba	Canada	CA46	Manitoba	OT2b	OE2a
University of Mannheim	Germany	DE1	Baden-Württemberg	OT2a	OE3c
University of Marburg	Germany	DE7	Hesse	OT2a	OE3a
University of Maribor	Slovenia	SI03	East	OT3b	OE2a
University of Maryland, Baltimore County	United States	US24	Maryland	OT2b	OE1b
University of Maryland, College Park	United States	US24	Maryland	OT2b	OE2b
University of Massachusetts	United States	US25	Massachusetts	OT2b	OE2b
University of Melbourne	Australia	AU2	Victoria	OT2a	OE2b
University of Memphis	United States	US47	Tennessee	OT2b	OE2a
University of Messina	Italy	ITG1	Sicily	OT3b	OE2b
University of Miami	United States	US12	Florida	OT2b	OE2a
University of Michigan-Ann Arbor	United States	US26	Michigan	OT2b	OE2a
University of Milan	Italy	ITC4	Lombardy	OT3b	OE3a
University of Milan-Bicocca	Italy	ITC4	Lombardy	OT3b	OE3a
University of Minho	Portugal	PT11	North (PT)	OT3b	OE2a
University of Minnesota	United States	US27	Minnesota	OT2b	OE2b
University of Miskolc	Hungary	HU31	North	OT3a	OE1b
University of Missouri-St Louis	United States	US29	Missouri	OT2b	OE3c
University of Miyazaki	Japan	JPJ	Kyushu, Okinawa	OT2a	OE1a
University of Modena and Reggio Emilia	Italy	ITH5	Emilia-Romagna	OT3b	OE1b
University of Montana	United States	US30	Montana	OT2b	OE3a
University of Montreal	Canada	CA24	Quebec	OT2b	OE2b
University of Murcia	Spain	ES62	Murcia	OT3b	OE3a
University of Münster	Germany	DEA	N. Rhine-Westphalia	OT2a	OE3a
University of Nantes	France	FRH	Brittany	OT2a	OE2a
University of Naples Federico II	Italy	ITF3	Campania	OT3b	OE2b
University of Navarra	Spain	ES22	Navarra	OT2a	OE2a
University of Nebraska Medical Center	United States	US31	Nebraska	OT2b	OE3b
University of Nebraska-Lincoln	United States	US31	Nebraska	OT2b	OE2b
University of Neuchâtel	Switzerland	CH02	Espace Mittelland	OT2a	OE3a
University of Nevada, Las Vegas	United States	US32	Nevada	OT2b	OE2b
University of New Brunswick UNB	Canada	CA13	New Brunswick	OT2b	OE2a
University of New Mexico (Main campus)	United States	US35	New Mexico	OT2b	OE2a
University of Newcastle	Australia	AU1	New South Wales	OT2b	OE2a
University of Nicosia	Cyprus	CY00	Cyprus	OT3b	OE3c
University of North Carolina Wilmington	United States	US37	North Carolina	OT2b	OE3a
University of North Carolina at Chapel Hill	United States	US37	North Carolina	OT2b	OE3a
University of North Carolina at Greensboro	United States	US37	North Carolina	OT2b	OE3a
University of Northern British Columbia (UNBC)	Canada	CA59	British Columbia	OT2b	OE3a
University of Notre Dame	United States	US18	Indiana	OT2b	OE1b
University of Nottingham	United Kingdom	UKF	E. Midlands	OT2a	OE2b
University of Occupational and Environmental Health, Japan	Japan	JPJ	Kyushu, Okinawa	OT2a	OE3b
University of Oregon	United States	US41	Oregon	OT2b	OE3a
University of Oslo	Norway	NO01	Oslo and Akershus	OT2a	OE3a
University of Ostrava	Czech Republic	CZ08	Moravia-Silesia	OT3a	OE3a
University of Otago	New Zealand	NZ24	Otago Region	OT2a	OE3a
University of Ottawa	Canada	CA35	Ontario	OT2b	OE2a
University of Oulu	Finland	FI1D	East and North	OT2a	OE1b
University of Oviedo	Spain	ES12	Asturias	OT3b	OE2a
University of Oxford	United Kingdom	UKJ	South East England	OT2a	OE2a
University of Padua	Italy	ITH3	Veneto	OT3b	OE2b
University of Palermo	Italy	ITG1	Sicily	OT3b	OE2a
University of Pardubice	Czech Republic	CZ05	Northeast	OT3a	OE1b
University of Paris	France	FR1	Île-de-France	OT2a	OE3a
University of Parma	Italy	ITH5	Emilia-Romagna	OT3b	OE1b
University of Passau	Germany	DE2	Bavaria	OT2a	OE3c
University of Patras	Greece	EL65	Peloponnese	OT3b	OE1b
University of Pavia	Italy	ITC4	Lombardy	OT3b	OE3c
University of Pennsylvania	United States	US42	Pennsylvania	OT2b	OE2b
University of Pisa	Italy	ITI1	Tuscany	OT3b	OE2b
University of Pittsburgh-Pittsburgh campus	United States	US42	Pennsylvania	OT2b	OE2b
University of Plymouth	United Kingdom	UKK	South West England	OT2a	OE3c
University of Porto	Portugal	PT11	North (PT)	OT3b	OE2b
University of Portsmouth	United Kingdom	UKJ	South East England	OT2a	OE2a
University of Potsdam	Germany	DE4	Brandenburg	OT3b	OE3a
University of Pécs	Hungary	HU23	Southern Transdanubia	OT3a	OE2a
University of Reading	United Kingdom	UKJ	South East England	OT2a	OE3a
University of Regina	Canada	CA47	Saskatchewan	OT2b	OE3a
University of Rennes 1	France	FRH	Brittany	OT2a	OE1b
University of Rhode Island	United States	US44	Rhode Island	OT2b	OE2b
University of Rochester	United States	US36	New York	OT2b	OE1b
University of Roehampton	United Kingdom	UKI	Greater London	OT2a	OE3c
University of Rome II – Tor Vergata	Italy	ITI4	Lazio	OT3b	OE1b
University of Rome III	Italy	ITI4	Lazio	OT3b	OE1b
University of Rovira i Virgili	Spain	ES51	Catalonia	OT3b	OE2a
University of Salamanca	Spain	ES41	Castile and León	OT2a	OE2a
University of Salento	Italy	ITF4	Apulia	OT3b	OE3c
University of Salerno	Italy	ITF3	Campania	OT3b	OE2a
University of Salford	United Kingdom	UKD	N.W. England	OT2a	OE1b
University of Sannio	Italy	ITF3	Campania	OT3b	OE1a
University of Santiago de Compostela	Spain	ES11	Galicia	OT2a	OE3a
University of Santiago, Chile (USACH)	Chile	CL13	Santiago	OT1b	OE2a
University of Saskatchewan	Canada	CA47	Saskatchewan	OT2b	OE2b
University of Sassari	Italy	ITG2	Sardinia	OT3b	OE3a
University of Seoul	Korea	KR01	Capital Region	OT3b	OE1b
University of Seville	Spain	ES61	Andalusia	OT3b	OE2a
University of Sheffield	United Kingdom	UKE	Yorkshire, Humber	OT2a	OE2a
University of Shizuoka	Japan	JPF	Toukai	OT2a	OE3b
University of Siegen	Germany	DEA	N. Rhine-Westphalia	OT2a	OE1b
University of Siena	Italy	ITI1	Tuscany	OT3b	OE3a
University of Silesia in Katowice	Poland	PL22	Silesia	OT3a	OE3a
University of Sonora	Mexico	ME26	Sonora	OT1a	OE2b
University of South Australia	Australia	AU4	South Australia	OT2b	OE1b
University of South Bohemia in České Budějovice	Czech Republic	CZ03	Southwest	OT3a	OE3a
University of South Carolina-Columbia	United States	US45	South Carolina	OT2b	OE2a
University of South Dakota	United States	US46	South Dakota	OT2b	OE3a
University of South Florida (Tampa)	United States	US12	Florida	OT2b	OE2b
University of South Wales	United Kingdom	UKL	Wales	OT2a	OE3c
University of Southampton	United Kingdom	UKJ	South East England	OT2a	OE2a
University of Southern California	United States	US06	California	OT2b	OE2a
University of Southern Denmark	Denmark	DK03	Southern Denmark	OT2a	OE2a
University of Southern Queensland	Australia	AU3	Queensland	OT2b	OE3c
University of Split	Croatia	HR03	Jadranska Hrvatska	OT3b	OE1b
University of St Andrews	United Kingdom	UKM	Scotland	OT2a	OE3a
University of St Gallen	Switzerland	CH05	East	OT2a	OE3c
University of Stirling	United Kingdom	UKM	Scotland	OT2a	OE3a
University of Strasbourg	France	FRF	Hauts-de-France	OT2a	OE2a
University of Strathclyde	United Kingdom	UKM	Scotland	OT2a	OE2b
University of Stuttgart	Germany	DE1	Baden-Württemberg	OT2a	OE1a
University of Surrey	United Kingdom	UKJ	South East England	OT2a	OE1b
University of Sussex	United Kingdom	UKJ	South East England	OT2a	OE3c
University of Sydney	Australia	AU1	New South Wales	OT2b	OE2b
University of Szeged	Hungary	HU33	S. Great Plain	OT3a	OE3a
University of São Paulo	Brazil	BR20	Sao Paulo	OT1a	OE2b
University of Talca	Chile	CL07	Maule	OT1b	OE1b
University of Tarapacá	Chile	CL15	Arica y Parinacota	OT1b	OE1b
University of Tartu	Estonia	EE008	Southern Estonia	OT2b	OE3a
University of Tasmania	Australia	AU6	Tasmania	OT2a	OE2a
University of Technology Sydney	Australia	AU1	New South Wales	OT2b	OE2a
University of Technology of Compiègne	France	FRE	Hauts-de-France	OT3b	OE1a
University of Technology of Troyes	France	FRF	Hauts-de-France	OT2a	OE1a
University of Texas at Arlington	United States	US48	Texas	OT2b	OE3c
University of Texas at Austin	United States	US48	Texas	OT2b	OE2a
University of Texas at Dallas	United States	US48	Texas	OT2b	OE3c
University of Texas at El Paso	United States	US48	Texas	OT2b	OE3c
University of Thessaly	Greece	EL61	Thessaly	OT3b	OE2b
University of Toledo	United States	US39	Ohio	OT2b	OE1b
University of Toronto	Canada	CA35	Ontario	OT2b	OE2a
University of Tours	France	FRB	Centre Val de Loire	OT2a	OE2b
University of Toyama	Japan	JPE	Hokuriku	OT2a	OE2a
University of Trento	Italy	ITH2	Province of Trento	OT2a	OE1b
University of Trieste	Italy	ITH4	Friuli-Venezia Giulia	OT3b	OE1b
University of Trás-os-Montes and Alto Douro	Portugal	PT11	North (PT)	OT3b	OE1b
University of Tsukuba	Japan	JPC	Northern-Kanto, Koshin	OT2a	OE2a
University of Turin	Italy	ITC1	Piedmont	OT3b	OE3a
University of Turku	Finland	FI1C	Southern Finland	OT2a	OE3a
University of Tuscia	Italy	ITI4	Lazio	OT3b	OE3c
University of Twente	Netherlands	NL21	Overijssel	OT2a	OE2a
University of Tübingen	Germany	DE1	Baden-Württemberg	OT2a	OE3a
University of Udine	Italy	ITH4	Friuli-Venezia Giulia	OT3b	OE2b
University of Ulsan	Korea	KR02	Gyeongnam	OT3a	OE1b
University of Urbino Carlo Bo	Italy	ITI3	Marche	OT3b	OE3a
University of Utah	United States	US49	Utah	OT2b	OE2b
University of Valencia	Spain	ES52	Valencia	OT2a	OE3a
University of Valladolid	Spain	ES41	Castile and León	OT2a	OE1b
University of Valparaíso	Chile	CL05	Valparaíso	OT1b	OE3c
University of Victoria	Canada	CA59	British Columbia	OT2b	OE3c
University of Vienna	Austria	AT13	Vienna	OT2a	OE3a
University of Vigo	Spain	ES11	Galicia	OT2a	OE2a
University of Virginia (Main campus)	United States	US51	Virginia	OT2b	OE2a
University of Waikato	New Zealand	NZ13	Waikato	OT2a	OE3c
University of Warsaw	Poland	PL12	Mazovia	OT3a	OE3a
University of Warwick	United Kingdom	UKG	West Midlands	OT2a	OE3c
University of Washington	United States	US53	Washington	OT2b	OE2a
University of Waterloo	Canada	CA35	Ontario	OT2b	OE2a
University of West Bohemia	Czech Republic	CZ03	Southwest	OT3a	OE3c
University of Westminster	United Kingdom	UKI	Greater London	OT2a	OE3c
University of Windsor	Canada	CA35	Ontario	OT2b	OE2b
University of Wisconsin-Madison	United States	US55	Wisconsin	OT2b	OE2b
University of Wisconsin-Milwaukee	United States	US55	Wisconsin	OT2b	OE2a
University of Wollongong	Australia	AU1	New South Wales	OT2b	OE2a
University of Wolverhampton	United Kingdom	UKG	West Midlands	OT2a	OE2b
University of Wrocław	Poland	PL51	Lower Silesia	OT3a	OE3a
University of Wuppertal	Germany	DEA	N. Rhine-Westphalia	OT2a	OE1b
University of Würzburg	Germany	DE2	Bavaria	OT2a	OE3a
University of Yamanashi	Japan	JPC	Northern-Kanto, Koshin	OT2a	OE1a
University of York	United Kingdom	UKE	Yorkshire, Humber	OT2a	OE3a
University of Zagreb	Croatia	HR04	Continental Croatia	OT3b	OE2b
University of Zaragoza	Spain	ES24	Aragon	OT3b	OE2b
University of Zurich	Switzerland	CH04	Zurich	OT2a	OE3a
University of the Aegean	Greece	EL41	N. Aegean	OT3b	OE3a
University of the Andes, Chile	Chile	CL13	Santiago	OT1b	OE1b
University of the Andes, Colombia	Colombia	CO11	Bogotá Capital District	OT1a	OE1b
University of the Balearic Islands	Spain	ES53	Balearic Islands	OT2b	OE3a
University of the Basque Country	Spain	ES21	Basque Country	OT2a	OE2a
University of the North, Colombia	Colombia	CO08	Atlántico	OT1a	OE3c
University of the Ryukyus	Japan	JPJ	Kyushu, Okinawa	OT2a	OE2a
University of the Sunshine Coast	Australia	AU3	Queensland	OT2b	OE2b
University of the West of England	United Kingdom	UKK	South West England	OT2a	OE3c
University of the West of Scotland	United Kingdom	UKM	Scotland	OT2a	OE1b
University of Łódź	Poland	PL11	Lodzkie	OT3a	OE3a
University of Žilina	Slovak Republic	SK03	Central Slovakia	OT3a	OE1a
Università della Svizzera Italiana	Switzerland	CH07	Ticino	OT2a	OE3c
Université Bourgogne Franche-Comté (UBFC)	France	FRC	Bourgogne-Franche-Comté	OT2a	OE2b
Université Catholique de Louvain	Belgium	BE3	Wallonia	OT2a	OE2b
Université Laval	Canada	CA24	Quebec	OT2b	OE2b
Université Libre de Bruxelles	Belgium	BE1	Brussels Capital Region	OT2a	OE2b
Université de Versailles Saint-Quentin-en-Yvelines	France	FR1	Île-de-France	OT2a	OE3c
Université du Québec	Canada	CA24	Quebec	OT2b	OE2b
Uppsala University	Sweden	SE12	East Middle Sweden	OT2a	OE3a
Ural Federal University	Russia	RU58	Sverdlovsk Oblast	OT3a	OE2a
Utrecht University	Netherlands	NL31	Utrecht	OT2a	OE3a
Utsunomiya University	Japan	JPC	Northern-Kanto, Koshin	OT2a	OE2a
VSB - Technical University of Ostrava	Czech Republic	CZ08	Moravia-Silesia	OT3a	OE1a
Vanderbilt University	United States	US47	Tennessee	OT2b	OE2a
Verona University	Italy	ITH3	Veneto	OT3b	OE3a
Victoria University	Australia	AU2	Victoria	OT2a	OE3c
Victoria University of Wellington	New Zealand	NZ19	Wellington	OT2a	OE3a
Virginia Polytechnic Institute and State University	United States	US51	Virginia	OT2b	OE2b
Vita-Salute San Raffaele University	Italy	ITC4	Lombardy	OT3b	OE3b
Volgograd State Technical University	Russia	RU34	Volgograd Oblast	OT3a	OE1a
Voronezh State University	Russia	RU04	Voronezh Oblast	OT3a	OE3a
Vrije Universiteit Amsterdam	Netherlands	NL32	North Holland	OT2a	OE3a
Vrije Universiteit Brussel	Belgium	BE1	Brussels Capital Region	OT2a	OE2a
Wageningen University & Research	Netherlands	NL22	Gelderland	OT2a	OE3a
Wake Forest University	United States	US37	North Carolina	OT2b	OE3a
Warsaw University of Life Sciences – SGGW	Poland	PL12	Mazovia	OT3a	OE1a
Warsaw University of Technology	Poland	PL12	Mazovia	OT3a	OE1a
Waseda University	Japan	JPD	Southern-Kanto	OT2a	OE2a
Washington State University	United States	US53	Washington	OT2b	OE2b
Washington University in St Louis	United States	US29	Missouri	OT2b	OE3c
Wayne State University	United States	US26	Michigan	OT2b	OE1b
West University of Timişoara	Romania	RO42	West	OT3a	OE3a
Western Michigan University	United States	US26	Michigan	OT2b	OE1b
Western Paraná State University (Unioeste)	Brazil	BR21	Parana	OT1a	OE2a
Western Sydney University	Australia	AU1	New South Wales	OT2b	OE2b
Western University	Canada	CA35	Ontario	OT2b	OE2a
Western Washington University	United States	US53	Washington	OT2b	OE3a
William & Mary	United States	US51	Virginia	OT2b	OE3a
Worcester Polytechnic Institute	United States	US25	Massachusetts	OT2b	OE1b
Wrocław University of Environmental and Life Sciences	Poland	PL51	Lower Silesia	OT3a	OE2b
Wrocław University of Science and Technology	Poland	PL51	Lower Silesia	OT3a	OE1a
Yale University	United States	US09	Connecticut	OT2b	OE2a
Yamagata University	Japan	JPB	Tohoku	OT2b	OE2a
Yamaguchi University	Japan	JPH	Chugoku	OT2a	OE2b
Yeditepe University	Turkey	TR10	Istanbul	OT1b	OE1b
Yeungnam University	Korea	KR02	Gyeongnam	OT3a	OE2a
Yokohama City University	Japan	JPD	Southern-Kanto	OT2a	OE3b
Yokohama National University	Japan	JPD	Southern-Kanto	OT2a	OE1b
Yonsei University (Seoul campus)	Korea	KR01	Capital Region	OT3b	OE1b
York University	Canada	CA35	Ontario	OT2b	OE3c
Yıldız Technical University	Turkey	TR10	Istanbul	OT1b	OE1b
Åbo Akademi University	Finland	FI1C	Southern Finland	OT2a	OE3a
École Centrale de Lyon	France	FRK	Auvergne-Rhône-Alpes	OT2a	OE2b
École Normale Supérieure de Lyon	France	FRK	Auvergne-Rhône-Alpes	OT2a	OE2b
École Polytechnique	France	FR1	Île-de-France	OT2a	OE1a
École Polytechnique Fédérale de Lausanne	Switzerland	CH01	Lake Geneva Region	OT2a	OE1a
École des Mines de Saint-Étienne	France	FRK	Auvergne-Rhône-Alpes	OT2a	OE1a
École des Ponts ParisTech	France	FR1	Île-de-France	OT2a	OE1a
École normale supérieure Paris-Saclay	France	FR1	Île-de-France	OT2a	OE1b
Örebro University	Sweden	SE12	East Middle Sweden	OT2a	OE3c
