# Supplementary material for: Territorial bias in university rankings: a complex network approach
Source: Sci Rep. 2022 Mar 23;12:4995. doi: 10.1038/s41598-022-08859-w (PMC8943138; doi:10.1038/s41598-022-08859-w)
Supplement: Supplementary file 3 — Supplementary Data 2. [file 41598_2022_8859_MOESM3_ESM.xlsx]

## Sheet: THE overall score
	Country	Region ID	Region	d T	d E	PC1	PC2
AGH University of Science and Technology	Poland	PL21	Lesser Poland	-0.0386221	-0.14656	-0.133702	0.0622467
Aalborg University	Denmark	DK05	Northern Jutland	0.117162	0.135598	0.183945	0.00763816
Aalto University	Finland	FI1B	Helsinki-Uusimaa	0.106089	0.247572	0.264467	-0.0709566
Aarhus University	Denmark	DK04	Central Jutland	0.223083	0.28676	0.368152	-0.0040767
Aberystwyth University	United Kingdom	UKL	Wales	-0.0249235	-0.016093	-0.0232651	-0.00855628
Acıbadem University	Turkey	TR10	Istanbul	-0.0875649	-0.230487	-0.229813	0.0764552
Adam Mickiewicz University, Poznań	Poland	PL41	Greater Poland	0.0112101	-0.212494	-0.15406	0.142347
Adolfo Ibáñez University	Chile	CL13	Santiago	-0.0200432	-0.164075	-0.135773	0.0876957
Aichi Medical University	Japan	JPF	Toukai	-0.153507	-0.105409	-0.173334	-0.0531719
Aix-Marseille University	France	FRL	Provence-Alpes-Côte d'Azur	0.0405752	0.0499983	0.06926	0.00130495
Ajou University	Korea	KR01	Capital Region	-0.0548144	-0.0528018	-0.0706026	-0.00896642
Akdeniz University	Turkey	TR61	Mediterranean region - West	-0.0861197	-0.296875	-0.280751	0.119055
Akita University	Japan	JPB	Tohoku	-0.376213	-0.231821	-0.411166	-0.148112
Aksaray University	Turkey	TR71	C. Anatolia Middle	-0.0633417	-0.252625	-0.231968	0.109199
Alexandru Ioan Cuza University	Romania	RO21	North East	-0.078039	-0.303532	-0.280901	0.129523
Amedeo Avogadro University of Eastern Piedmont	Italy	ITC1	Piedmont	-0.0412296	-0.0396622	-0.051856	-0.00656624
American University	United States	US11	District Of Columbia	-0.135041	0.00509656	-0.0755065	-0.107782
Anadolu University	Turkey	TR41	Eastern Marmara - South	-0.0146434	-0.193213	-0.155153	0.110114
Andrés Bello University (UNAB)	Chile	CL13	Santiago	-0.0413194	-0.185216	-0.165573	0.0842877
Anglia Ruskin University ARU	United Kingdom	UKH	E. of England	0.0635214	0.12306	0.140646	-0.0264165
Ankara University	Turkey	TR51	Ankara	-0.0699631	-0.290877	-0.265975	0.127924
Aoyama Gakuin University	Japan	JPD	Southern-Kanto	-0.254007	-0.29045	-0.380609	-0.0160592
Aristotle University of Thessaloniki	Greece	EL52	Central Macedonia	0.00155157	-0.0160774	-0.00671457	0.012108
Arizona State University (Tempe)	United States	US04	Arizona	0.0790857	0.16886	0.186134	-0.0428733
Aston University	United Kingdom	UKG	West Midlands	-0.00435951	0.0818667	0.0660758	-0.0536913
Atatürk University	Turkey	TRA1	N.E. Anatolia W.	0.0211921	-0.165908	-0.111446	0.121041
Athens University of Economics and Business	Greece	EL30	Attica	-0.0663682	-0.065864	-0.08802	-0.00982895
Atılım University	Turkey	TR51	Ankara	-0.0209714	-0.164842	-0.136952	0.0874499
Auburn University	United States	US01	Alabama	0.0933771	-0.0386782	0.0329981	0.0979312
Auckland University of Technology	New Zealand	NZ12	Auckland	0.0709979	0.15631	0.171282	-0.0413491
Austral University of Chile	Chile	CL14	Los Ríos	-0.0328956	-0.198156	-0.170415	0.0989488
Australian Catholic University	Australia	AU1	New South Wales	0.000781254	0.147964	0.120902	-0.0909666
Australian National University	Australia	AU8	Australian Capital Territory (Act)	0.316099	0.341111	0.468698	0.0346052
Autonomous University of Baja California	Mexico	ME02	Baja California Norte	-0.103989	-0.289303	-0.286001	0.100371
Autonomous University of Barcelona	Spain	ES51	Catalonia	0.235139	0.216591	0.320889	0.0491698
Autonomous University of Hidalgo State (UAEH)	Mexico	ME13	Hidalgo	-0.113869	-0.285384	-0.289112	0.0902077
Autonomous University of Madrid	Spain	ES30	Madrid	0.0123052	0.0553499	0.0557793	-0.0241137
Autonomous University of Nuevo León	Mexico	ME19	Nuevo Leon	-0.0856863	-0.282352	-0.269139	0.110321
Autonomous University of Puebla	Mexico	ME21	Puebla	-0.0875456	-0.281381	-0.269543	0.108262
Autonomous University of Querétaro	Mexico	ME22	Queretaro	-0.076727	-0.245691	-0.234915	0.0944158
Autonomous University of San Luis Potosi	Mexico	ME24	San Luis Potosi	-0.0959296	-0.267378	-0.263845	0.0929683
Autonomous University of Yucatán	Mexico	ME31	Yucatan	-0.0851885	-0.254081	-0.246752	0.0930494
Autonomous University of the State of Mexico	Mexico	ME15	Edo. Mexico	-0.107831	-0.29545	-0.293201	0.101211
Babeş-Bolyai University	Romania	RO11	North West	0.029615	-0.194906	-0.128828	0.145732
Bahçeşehir University	Turkey	TR10	Istanbul	0.00507868	-0.161244	-0.117869	0.105544
Bangor University	United Kingdom	UKL	Wales	-0.0158953	-0.00851705	-0.0117095	-0.00623876
Bar-Ilan University	Israel	IL05	Tel Aviv district	-0.00796317	-0.0487622	-0.0381812	0.0250955
Bashkir State University	Russia	RU43	Republic of Bashkortostan	-0.141733	-0.354526	-0.36051	0.11164
Bauman Moscow State Technical University	Russia	RU10	Moscow Oblast	0.201655	0.0676094	0.183635	0.116088
Baylor University	United States	US48	Texas	-0.239086	-0.092405	-0.216638	-0.128121
Başkent University	Turkey	TR51	Ankara	-0.124139	-0.276886	-0.288892	0.0768799
Belgorod State National Research University	Russia	RU01	Belgorod Oblast	-0.0721628	-0.287056	-0.264365	0.12382
Bezmiâlem Vakif University	Turkey	TR10	Istanbul	0.024991	-0.113968	-0.0685134	0.0915613
Bielefeld University	Germany	DEA	N. Rhine-Westphalia	0.176834	0.182627	0.257945	0.0248573
Bilkent University	Turkey	TR51	Ankara	0.149526	-0.0108199	0.0898271	0.124374
Binghamton University, State University of New York	United States	US36	New York	-0.137433	-0.0490503	-0.119283	-0.0758251
Birkbeck, University of London	United Kingdom	UKI	Greater London	0.017103	0.0334175	0.0416498	-0.0066665
Birmingham City University	United Kingdom	UKG	West Midlands	-0.112789	-0.0225556	-0.0831994	-0.0731323
Bolu Abant Izzet Baysal University	Turkey	TR42	Eastern Marmara - North	-0.0981985	-0.316371	-0.30352	0.121801
Bond University	Australia	AU3	Queensland	-0.127223	0.0137087	-0.0638978	-0.107057
Boston College	United States	US25	Massachusetts	-0.0150315	0.077653	0.0561189	-0.0593927
Boston University	United States	US25	Massachusetts	0.248956	0.345941	0.430528	-0.020843
Bournemouth University	United Kingdom	UKK	South West England	0.0155646	0.0224646	0.0321359	-0.00102583
Bowling Green State University	United States	US39	Ohio	-0.263899	-0.181066	-0.301372	-0.0921133
Boğaziçi University	Turkey	TR10	Istanbul	0.120552	-0.0383208	0.0502529	0.118929
Brandeis University	United States	US25	Massachusetts	0.0184055	0.11168	0.103577	-0.0545383
Brighton and Sussex Medical School	United Kingdom	UKJ	South East England	0.0768465	0.184069	0.196612	-0.0541226
Brno University of Technology	Czech Republic	CZ06	Southeast	-0.0172646	-0.116893	-0.0971939	0.0603919
Brown University	United States	US44	Rhode Island	0.248712	0.405125	0.476591	-0.0580039
Brunel University London	United Kingdom	UKI	Greater London	0.0226924	0.117373	0.1107	-0.0547466
Bucharest University of Economic Studies	Romania	RO32	Bucharest - Ilfov	0.111194	-0.0545559	0.031729	0.121762
Budapest University of Technology and Economics	Hungary	HU10	Central Hungary	-0.0320302	-0.136516	-0.121741	0.0611197
CEU Universities	Spain	ES30	Madrid	-0.0501248	0.0587264	0.0194174	-0.0749735
California Institute of Technology	United States	US06	California	0.533661	0.740094	0.916164	-0.0447398
California State University, Long Beach	United States	US06	California	-0.307435	-0.139299	-0.295953	-0.152201
Cankaya University	Turkey	TR51	Ankara	0.234295	0.0884666	0.220312	0.128547
Canterbury Christ Church University	United Kingdom	UKJ	South East England	-0.262938	-0.255333	-0.358766	-0.0449698
Cardiff Metropolitan University	United Kingdom	UKL	Wales	-0.17664	-0.102462	-0.185483	-0.073076
Cardiff University	United Kingdom	UKL	Wales	0.150084	0.22068	0.27095	-0.0198024
Carleton University	Canada	CA35	Ontario	-0.140058	-0.0485491	-0.120531	-0.0781882
Carlos III University of Madrid	Spain	ES30	Madrid	-0.219767	-0.0990147	-0.209732	-0.108907
Carnegie Mellon University	United States	US42	Pennsylvania	0.383299	0.542128	0.667647	-0.0384893
Case Western Reserve University	United States	US39	Ohio	0.139576	0.294207	0.321802	-0.0739382
Catholic University of Portugal	Portugal	PT17	Lisbon Metropolitan	0.102096	0.0926619	0.141006	0.0226945
Catholic University of the North	Chile	CL02	Antofagasta	-0.0228316	-0.244063	-0.199977	0.135485
Ca’ Foscari University of Venice	Italy	ITH3	Veneto	-0.0463783	-0.0420824	-0.0569621	-0.00907494
Ceará State University	Brazil	BR10	Ceara	-0.104036	-0.354001	-0.336551	0.140749
Central Queensland University	Australia	AU3	Queensland	-0.227623	-0.141771	-0.248027	-0.0883326
Centrale Nantes	France	FRH	Brittany	-0.0225825	0.0965675	0.066172	-0.0771046
CentraleSupélec	France	FR1	Île-de-France	-0.0541885	0.0643925	0.0213036	-0.0816862
Chalmers University of Technology	Sweden	SE23	West	0.0838735	0.228842	0.235963	-0.0766036
Chapman University	United States	US06	California	-0.221613	-0.0665434	-0.185528	-0.130632
Charité - Universitätsmedizin Berlin	Germany	DE3	Berlin	0.272183	0.388691	0.47842	-0.0294095
Charles Darwin University	Australia	AU7	Northern Territorry (Nt)	-0.143008	0.0199046	-0.0689199	-0.123253
Charles Sturt University	Australia	AU1	New South Wales	-0.220908	-0.0763167	-0.19272	-0.123977
Charles University in Prague	Czech Republic	CZ01	Prague	0.0522639	-0.014124	0.0264896	0.0504881
Chiba Institute of Technology	Japan	JPD	Southern-Kanto	-0.308205	-0.235623	-0.371652	-0.0926311
Chiba University	Japan	JPD	Southern-Kanto	-0.138693	-0.175802	-0.219049	0.00236998
Chonnam National University	Korea	KR04	Jeolla	-0.124778	-0.138103	-0.180917	-0.0103141
Chubu University	Japan	JPF	Toukai	-0.254484	-0.223228	-0.328414	-0.0584236
Chung-Ang University	Korea	KR01	Capital Region	-0.016144	-0.0580482	-0.050543	0.024508
Chungbuk National University	Korea	KR05	Chungcheong Region	-0.0860173	-0.236332	-0.23341	0.0813149
Chungnam National University	Korea	KR05	Chungcheong Region	-0.0361738	-0.187351	-0.164026	0.0896396
Chuo University	Japan	JPD	Southern-Kanto	-0.235784	-0.203494	-0.301323	-0.0561486
City, University of London	United Kingdom	UKI	Greater London	0.0316648	0.113698	0.113436	-0.0454447
Clark University	United States	US25	Massachusetts	-0.0962946	-0.000707728	-0.0558349	-0.0738996
Claude Bernard University Lyon 1	France	FRK	Auvergne-Rhône-Alpes	-0.0563805	0.0589667	0.0156973	-0.0800085
Clemson University	United States	US45	South Carolina	-0.212164	-0.0796896	-0.189892	-0.115042
Colorado School of Mines	United States	US08	Colorado	-0.0746189	0.118661	0.0509183	-0.13154
Colorado State University, Fort Collins	United States	US08	Colorado	-0.0659871	0.0668176	0.0158269	-0.0924145
Columbia University	United States	US36	New York	0.44903	0.542056	0.708652	0.0128836
Comenius University in Bratislava	Slovak Republic	SK01	Bratislava Region	0.0239438	-0.198359	-0.135068	0.143461
Complutense University of Madrid	Spain	ES30	Madrid	-0.100741	-0.0592659	-0.104339	-0.0407914
Concordia University	Canada	CA24	Quebec	-0.152965	0.00545955	-0.0864198	-0.122005
Copenhagen Business School	Denmark	DK01	Copenhagen Region	0.10187	0.185134	0.213075	-0.0352474
Cornell University	United States	US36	New York	0.430467	0.567451	0.716887	-0.0174753
Corvinus University of Budapest	Hungary	HU10	Central Hungary	-0.0180271	-0.176687	-0.144363	0.0971486
Coventry University	United Kingdom	UKG	West Midlands	-0.127464	-0.109835	-0.160522	-0.0300701
Cracow University of Technology	Poland	PL12	Mazovia	-0.0659954	-0.176442	-0.174136	0.0595377
Creighton University	United States	US31	Nebraska	-0.206339	-0.128112	-0.224065	-0.0802453
Cukurova University	Turkey	TR62	Mediterranean region - Middle	-0.063311	-0.244343	-0.225481	0.10405
Curtin University	Australia	AU5	Western Australia	0.0288552	0.116202	0.113636	-0.0492029
Cyprus University of Technology	Cyprus	CY00	Cyprus	0.131797	0.180791	0.228378	-0.00916456
Czech Technical University in Prague	Czech Republic	CZ01	Prague	-0.144707	-0.0922564	-0.157566	-0.0545155
Czech University of Life Sciences Prague (CULS)	Czech Republic	CZ01	Prague	-0.170429	-0.153843	-0.221726	-0.0361292
Dalhousie University	Canada	CA12	Nova Scotia	0.00232426	0.133013	0.11019	-0.080422
Dartmouth College	United States	US33	New Hampshire	0.152211	0.239479	0.286959	-0.0298843
De Montfort University	United Kingdom	UKC	N.E. England	-0.115219	-0.0313596	-0.0915923	-0.0695301
Deakin University	Australia	AU2	Victoria	0.068269	0.128787	0.148084	-0.0262868
Del Rosario University	Colombia	CO11	Bogotá Capital District	-0.0513101	-0.210814	-0.191803	0.0924765
Delft University of Technology	Netherlands	NL33	S. Holland	0.273517	0.288034	0.400651	0.03451
Democritus University of Thrace	Greece	EL51	E. Macedonia, Thrace	-0.171044	-0.158657	-0.225869	-0.0336029
Diego Portales University	Chile	CL13	Santiago	0.212428	0.0627507	0.186571	0.127536
Dokkyo Medical University	Japan	JPC	Northern-Kanto, Koshin	-0.235816	-0.207919	-0.304799	-0.0534088
Dokuz Eylül University	Turkey	TR31	Izmir	-0.0579836	-0.229495	-0.210559	0.0989353
Doshisha University	Japan	JPG	Kinki	-0.284598	-0.267637	-0.381904	-0.054198
Drexel University	United States	US42	Pennsylvania	-0.050546	0.108768	0.0582306	-0.106562
Dublin City University	Ireland	IE02	Southern and Eastern	-0.0649064	0.0244775	-0.0165607	-0.0651217
Duke University	United States	US37	North Carolina	0.431814	0.586766	0.73281	-0.0284896
Dunarea de Jos University of Galati	Romania	RO22	South East	-0.107143	-0.271709	-0.274232	0.0869175
Durham University	United Kingdom	UKC	N.E. England	0.182778	0.198407	0.273981	0.0196414
Duzce University	Turkey	TR42	Eastern Marmara - North	-0.0507813	-0.270042	-0.237723	0.129888
ETH Zurich	Switzerland	CH04	Zurich	0.521072	0.661449	0.846887	-0.00544237
East Carolina University	United States	US37	North Carolina	-0.309554	-0.229447	-0.367671	-0.097542
Edge Hill University	United Kingdom	UKD	N.W. England	-0.234321	-0.226088	-0.318053	-0.0408925
Edinburgh Napier University	United Kingdom	UKM	Scotland	-0.105453	-0.0131689	-0.0712869	-0.0732673
Edith Cowan University	Australia	AU5	Western Australia	-0.0876458	0.0692859	0.00422466	-0.110869
Ege University	Turkey	TR31	Izmir	-0.0593608	-0.274129	-0.246273	0.125741
Ehime University	Japan	JPI	Shikoku	-0.192894	-0.256903	-0.316237	0.0107065
Eindhoven University of Technology	Netherlands	NL41	North Brabant	0.149067	0.275453	0.313086	-0.0548125
Emory University	United States	US13	Georgia	0.182607	0.325757	0.37332	-0.0600449
Erasmus University Rotterdam	Netherlands	NL33	S. Holland	0.284607	0.357902	0.462138	-0.000474433
Erciyes University	Turkey	TR72	C. Anatolia E.	-0.0144368	-0.190888	-0.153209	0.108823
Eskişehir Osmangazi University	Turkey	TR41	Eastern Marmara - South	-0.100565	-0.244662	-0.249003	0.0751581
European University of Madrid	Spain	ES30	Madrid	-0.12599	-0.0062613	-0.0787213	-0.0936186
Ewha Womans University	Korea	KR01	Capital Region	-0.0399366	-0.0245949	-0.0392825	-0.0149688
Eötvös Loránd University	Hungary	HU10	Central Hungary	0.117604	-0.103371	-0.00238567	0.157261
Far Eastern Federal University	Russia	RU77	Primorsky Krai	-0.02747	-0.23854	-0.198561	0.128413
Federal Rural University of the Semi-Arid Region	Brazil	BR15	Rio Grande do Norte	-0.103836	-0.236205	-0.244442	0.0673215
Federal University of ABC (UFABC)	Brazil	BR20	Sao Paulo	-0.00297181	-0.158532	-0.12078	0.0975636
Federal University of Alagoas	Brazil	BR08	Alagoas	-0.0450781	-0.247078	-0.216228	0.119996
Federal University of Bahia	Brazil	BR09	Bahia	0.00299881	-0.199449	-0.149002	0.127786
Federal University of Ceará (UFC)	Brazil	BR10	Ceara	-0.016203	-0.259211	-0.207665	0.150124
Federal University of Espírito Santo	Brazil	BR17	Espirito Santo	-0.0480992	-0.236246	-0.209656	0.110871
Federal University of Goiás	Brazil	BR25	Goias	-0.0565685	-0.243529	-0.220634	0.108807
Federal University of Health Sciences of Porto Alegre (UFCSPA)	Brazil	BR22	Rio Grande do Sul	-0.0523312	-0.216622	-0.196976	0.0953074
Federal University of Itajubá	Brazil	BR18	Minas Gerais	-0.0440466	-0.171768	-0.156775	0.0737572
Federal University of Juiz de Fora (UFJF)	Brazil	BR18	Minas Gerais	-0.043987	-0.232589	-0.204231	0.111797
Federal University of Lavras	Brazil	BR18	Minas Gerais	-0.0125296	-0.202874	-0.161377	0.1178
Federal University of Maranhão (UFMA)	Brazil	BR11	Maranhao	-0.0307907	-0.270628	-0.225693	0.145865
Federal University of Mato Grosso do Sul	Brazil	BR27	Mato Grosso do Sul	-0.0902459	-0.279497	-0.269759	0.104977
Federal University of Minas Gerais	Brazil	BR18	Minas Gerais	0.157251	-0.0351584	0.075647	0.14561
Federal University of Ouro Preto	Brazil	BR18	Minas Gerais	-0.0494734	-0.282414	-0.246566	0.138638
Federal University of Paraná (UFPR)	Brazil	BR21	Parana	-0.0296052	-0.224994	-0.189317	0.118284
Federal University of Paraí­ba (UFPB)	Brazil	BR12	Paraiba	-0.073255	-0.271575	-0.252958	0.113296
Federal University of Pará	Brazil	BR04	Para	-0.0533878	-0.249265	-0.223126	0.114874
Federal University of Pelotas	Brazil	BR22	Rio Grande do Sul	0.0553931	-0.141059	-0.0706771	0.132225
Federal University of Pernambuco	Brazil	BR13	Pernambuco	-0.0284662	-0.275528	-0.228067	0.15074
Federal University of Piauí	Brazil	BR14	Piaui	-0.0887492	-0.294483	-0.280526	0.115507
Federal University of Rio Grande do Norte (UFRN)	Brazil	BR15	Rio Grande do Norte	-0.0222144	-0.22034	-0.181066	0.121148
Federal University of Rio Grande do Sul	Brazil	BR22	Rio Grande do Sul	0.166523	-0.0305944	0.0850032	0.15
Federal University of Rio de Janeiro	Brazil	BR19	Rio de Janeiro	0.0583629	-0.172055	-0.0930259	0.153906
Federal University of Santa Catarina	Brazil	BR23	Santa Catarina	0.148929	-0.047443	0.0608557	0.146786
Federal University of Santa Maria	Brazil	BR22	Rio Grande do Sul	-0.054512	-0.249589	-0.224081	0.114198
Federal University of Sergipe (UFS)	Brazil	BR16	Sergipe	0.171898	-0.0311531	0.0879245	0.154546
Federal University of São Carlos	Brazil	BR20	Sao Paulo	0.000790822	-0.225869	-0.171012	0.142566
Federal University of São Paulo (UNIFESP)	Brazil	BR20	Sao Paulo	0.113013	-0.121433	-0.0193578	0.164959
Federal University of Technology – Paraná	Brazil	BR21	Parana	-0.0862329	-0.220908	-0.221501	0.0715117
Federal University of Toulouse Midi-Pyrénées	France	FRJ	Midi-Pyrénées	-0.0192189	0.0411588	0.0250054	-0.0398655
Federal University of Uberlândia	Brazil	BR18	Minas Gerais	-0.0408561	-0.229803	-0.2001	0.112502
Federal University of Viçosa	Brazil	BR18	Minas Gerais	-0.010174	-0.198977	-0.156862	0.117205
Federation University Australia	Australia	AU2	Victoria	-0.147105	-0.0731187	-0.144119	-0.0683428
Federico Santa María Technical University	Chile	CL05	Valparaíso	-0.00173686	-0.0968026	-0.0718058	0.0599673
Flinders University	Australia	AU4	South Australia	0.00737715	0.0932907	0.0823282	-0.0516626
Florida Agricultural and Mechanical University	United States	US12	Florida	-0.264393	-0.131799	-0.263209	-0.123275
Florida Atlantic University	United States	US12	Florida	-0.243023	-0.156073	-0.268815	-0.0914242
Florida Institute of Technology	United States	US12	Florida	-0.257643	-0.0996335	-0.233875	-0.138097
Florida International University	United States	US12	Florida	-0.0827064	0.00502823	-0.0428675	-0.0668719
Florida State University	United States	US12	Florida	0.00442285	0.0916645	0.0792129	-0.0529538
Fluminense Federal University	Brazil	BR19	Rio de Janeiro	-0.0572078	-0.239788	-0.218112	0.105971
Free University of Berlin	Germany	DE3	Berlin	0.213576	0.225253	0.314183	0.0269209
Free University of Bozen-Bolzano	Italy	ITH1	Province of Bolzano-Bozen	-0.00419837	0.0657685	0.0536057	-0.0435093
Friedrich Schiller University Jena	Germany	DEG	Thuringia	0.104408	0.103448	0.150873	0.0177617
Fujita Health University	Japan	JPF	Toukai	0.0144823	0.0623704	0.0626215	-0.0267991
Gabriele d‘Annunzio University	Italy	ITF1	Abruzzo	-0.017316	-0.0162024	-0.0185983	-0.00254728
Gazi University	Turkey	TR51	Ankara	-0.0311293	-0.144736	-0.127597	0.0669579
Gaziantep University	Turkey	TRC1	S.E. Anatolia W.	-0.0640852	-0.294271	-0.264953	0.134635
Gdańsk University of Technology	Poland	PL63	Pomerania	-0.0014687	-0.110133	-0.0820477	0.0685038
Gebze Technical University	Turkey	TR42	Eastern Marmara - North	-0.0402142	-0.154911	-0.141218	0.0662201
George Emil Palade University of Medicine, Pharmacy, Science, and Technology of Targu Mures	Romania	RO12	Center	-0.101425	-0.257631	-0.259667	0.0825883
George Mason University	United States	US51	Virginia	0.0105213	0.159221	0.135776	-0.0903924
George Washington University	United States	US11	District Of Columbia	0.0227133	0.164908	0.147833	-0.0844243
Georgetown University	United States	US11	District Of Columbia	0.0852649	0.282723	0.278907	-0.109175
Georgia Institute of Technology	United States	US13	Georgia	0.324821	0.480649	0.583109	-0.04575
Georgia State University	United States	US13	Georgia	-0.0973701	-0.0145962	-0.067352	-0.0660636
Ghent University	Belgium	BE2	Flemish Region	0.233108	0.289613	0.376642	0.00196921
Gifu University	Japan	JPF	Toukai	-0.228908	-0.165039	-0.266999	-0.0748014
Glasgow Caledonian University	United Kingdom	UKM	Scotland	-0.108365	-0.0168454	-0.0759767	-0.0732444
Goethe University Frankfurt	Germany	DE7	Hesse	0.0729166	0.0802654	0.113098	0.00765257
Goldsmiths, University of London	United Kingdom	UKI	Greater London	-0.0241702	0.05667	0.0340248	-0.0534213
Graz University of Technology	Austria	AT22	Styria	-0.0425704	0.0732999	0.0355167	-0.0781781
Grenoble Alpes University	France	FRL	Provence-Alpes-Côte d'Azur	0.0275737	0.0369831	0.0509749	-0.000717433
Griffith University	Australia	AU3	Queensland	0.044338	0.127194	0.131891	-0.043979
Grigore T. Popa University of Medicine and Pharmacy	Romania	RO21	North East	-0.0777115	-0.214374	-0.211075	0.0740838
Gubkin Russian State University of Oil and Gas	Russia	RU10	Moscow Oblast	-0.0654387	-0.15942	-0.160496	0.0493392
Gunma University	Japan	JPC	Northern-Kanto, Koshin	-0.232018	-0.20359	-0.299045	-0.0531478
Gwangju Institute of Science and Technology	Korea	KR04	Jeolla	0.0463754	0.096371	0.109095	-0.0231338
Gyeongsang National University	Korea	KR02	Gyeongnam	-0.0505747	-0.201048	-0.183717	0.08695
HSE University	Russia	RU10	Moscow Oblast	0.292486	0.142518	0.29887	0.140223
Hacettepe University	Turkey	TR51	Ankara	0.169512	-0.0483182	0.0730302	0.163406
Hallym University	Korea	KR06	Gangwon	-0.197123	-0.202968	-0.276762	-0.0262877
Hamamatsu University School of Medicine	Japan	JPF	Toukai	-0.1606	-0.112789	-0.183527	-0.0541003
Hamburg University of Technology	Germany	DE6	Hamburg	-0.0770386	0.0609897	0.00437242	-0.0974038
Hanyang University	Korea	KR01	Capital Region	0.0833196	0.0400348	0.0881811	0.0409073
Harvard University	United States	US25	Massachusetts	0.537416	0.635145	0.836556	0.0237523
Hasselt University	Belgium	BE2	Flemish Region	0.0321019	0.116623	0.115993	-0.0469304
Hebrew University of Jerusalem	Israel	IL01	Jerusalem district	0.174903	0.11434	0.203415	0.0660064
Heidelberg University	Germany	DE1	Baden-Württemberg	0.382349	0.386462	0.545498	0.0580094
Heriot-Watt University	United Kingdom	UKM	Scotland	0.022192	0.148694	0.134846	-0.0747032
Hiroshima University	Japan	JPH	Chugoku	-0.0986767	-0.0874701	-0.125074	-0.0215613
Hofstra University	United States	US36	New York	-0.10785	0.0416771	-0.0299558	-0.1094
Hokkaido University	Japan	JPA	Hokkaido	-0.0900935	0.0292297	-0.0285836	-0.0877584
Hosei University	Japan	JPD	Southern-Kanto	-0.215971	-0.252401	-0.327137	-0.0101261
Howard University	United States	US11	District Of Columbia	-0.0164562	0.126433	0.0933207	-0.0909771
Humboldt University of Berlin	Germany	DE3	Berlin	0.268241	0.278874	0.390203	0.0361117
Hyogo College of Medicine	Japan	JPG	Kinki	-0.107576	-0.0557079	-0.105831	-0.0483519
IDC Herzliya	Israel	IL05	Tel Aviv district	-0.082706	-0.0571297	-0.0914054	-0.028043
IMT Atlantique	France	FRH	Brittany	0.0396611	0.156564	0.151905	-0.0659783
ISCTE-University Institute of Lisbon	Portugal	PT17	Lisbon Metropolitan	-0.0410206	-0.048589	-0.0586962	-0.000826699
ITMO University	Russia	RU25	Leningrad Oblast	0.166397	0.0793519	0.17078	0.0812207
Ibaraki University	Japan	JPC	Northern-Kanto, Koshin	-0.281859	-0.327059	-0.426595	-0.0149397
Illinois Institute of Technology	United States	US17	Illinois	-0.0256862	0.174269	0.124909	-0.128067
Ilmenau University of Technology	Germany	DEG	Thuringia	-0.176882	-0.0644658	-0.155963	-0.0970005
Immanuel Kant Baltic Federal University	Russia	RU24	Kaliningrad Oblast	-0.0883184	-0.298199	-0.283158	0.118165
Imperial College London	United Kingdom	UKI	Greater London	0.548153	0.678789	0.877344	0.00487356
Incheon National University	Korea	KR01	Capital Region	-0.232394	-0.201914	-0.297972	-0.0544883
Indiana University	United States	US18	Indiana	0.11984	0.205159	0.239937	-0.0337241
Industrial University of Santander (UIS)	Colombia	CO68	Santander	0.0241861	-0.141932	-0.0908528	0.108401
Inha University	Korea	KR01	Capital Region	-0.12336	-0.0961324	-0.147257	-0.0354247
Iowa State University	United States	US19	Iowa	-0.0716965	0.0600313	0.00696106	-0.0926335
Irkutsk State University	Russia	RU70	Irkutsk Oblast	-0.0973822	-0.318983	-0.30505	0.12407
Istanbul Medipol University	Turkey	TR10	Istanbul	-0.101461	-0.265106	-0.265527	0.0872294
Istanbul Technical University	Turkey	TR10	Istanbul	0.0847582	-0.0360649	0.0296547	0.0895684
Istanbul University	Turkey	TR10	Istanbul	0.0734183	-0.161854	-0.0756558	0.159291
Iuliu Haţieganu University of Medicine and Pharmacy Cluj-Napoca	Romania	RO11	North West	0.0404564	-0.0876474	-0.0382995	0.0871963
Iwate University	Japan	JPB	Tohoku	-0.384701	-0.266137	-0.443265	-0.133304
Izmir Institute of Technology	Turkey	TR31	Izmir	-0.04487	-0.154618	-0.143897	0.062401
Jacobs University	Germany	DE5	Bremen	0.0808102	0.0916675	0.126933	0.00669398
Jagiellonian University	Poland	PL21	Lesser Poland	0.167326	-0.0587839	0.0634922	0.168236
James Cook University	Australia	AU3	Queensland	0.0320352	0.159714	0.149601	-0.0739008
James Madison University	United States	US51	Virginia	-0.347038	-0.260901	-0.415649	-0.107164
Jan Evangelista Purkyně University	Czech Republic	CZ04	Northwest	-0.0560588	-0.202132	-0.18799	0.0833451
Jaume I University	Spain	ES52	Valencia	-0.125521	-0.036842	-0.102308	-0.0741494
Jeju National University	Korea	KR07	Jeju	-0.222091	-0.232845	-0.315689	-0.0271211
Jeonbuk National University	Korea	KR04	Jeolla	-0.140903	-0.154038	-0.203434	-0.0129522
Jikei University School of Medicine	Japan	JPD	Southern-Kanto	-0.0836705	-0.0335962	-0.073631	-0.0434969
Johannes Gutenberg University of Mainz	Germany	DEB	Rhineland-Palatinate	0.0653514	0.0682327	0.0989761	0.00926158
Johannes Kepler University of Linz	Austria	AT31	Upper Austria	-0.0860908	-0.00425852	-0.0522336	-0.0637135
Johns Hopkins University	United States	US24	Maryland	0.475132	0.568205	0.745376	0.0169314
Juntendo University	Japan	JPD	Southern-Kanto	-0.13151	-0.0771656	-0.137538	-0.0536369
Justus Liebig University Giessen	Germany	DE7	Hesse	0.00384514	0.010774	0.015686	-0.00287448
KTH Royal Institute of Technology	Sweden	SE11	Stockholm	0.0793216	0.224752	0.229926	-0.0776034
KU Leuven	Belgium	BE2	Flemish Region	0.374416	0.386849	0.540844	0.0515723
Kagawa University	Japan	JPI	Shikoku	-0.170205	-0.233265	-0.283605	0.0136583
Kagoshima University	Japan	JPJ	Kyushu, Okinawa	-0.230384	-0.231294	-0.319658	-0.0345658
Kanagawa University	Japan	JPD	Southern-Kanto	-0.269139	-0.237198	-0.348478	-0.0611407
Kanazawa Medical University	Japan	JPE	Hokuriku	-0.206327	-0.152993	-0.243487	-0.0646927
Kanazawa University	Japan	JPE	Hokuriku	-0.168253	-0.2001	-0.256487	-0.00553521
Kangwon National University	Korea	KR06	Gangwon	-0.198943	-0.215278	-0.287511	-0.0200185
Kansai Medical University	Japan	JPG	Kinki	-0.028305	0.0199729	0.00278584	-0.0337263
Kansai University	Japan	JPG	Kinki	-0.297604	-0.337444	-0.44454	-0.0207474
Kansas State University	United States	US20	Kansas	-0.195343	-0.0642421	-0.167321	-0.111557
Karabük University	Turkey	TR81	Western Black Sea - West	0.0419281	-0.182274	-0.111272	0.147456
Karlsruhe Institute of Technology	Germany	DE1	Baden-Württemberg	0.145331	0.263574	0.301476	-0.0503087
Karlstad University	Sweden	SE31	N. Middle	-0.187427	-0.0990285	-0.18954	-0.0836447
Karolinska Institute	Sweden	SE11	Stockholm	0.374481	0.513894	0.640092	-0.0277382
Kazan Federal University	Russia	RU46	Republic of Tatarstan	0.0959085	-0.0569008	0.0203497	0.111291
Kazan National Research Technical University	Russia	RU46	Republic of Tatarstan	0.00357395	-0.0912578	-0.0641584	0.0606506
Kazan National Research Technological University	Russia	RU46	Republic of Tatarstan	-0.0786727	-0.165274	-0.173334	0.042662
Keele University	United Kingdom	UKG	West Midlands	-0.0445024	-0.0351099	-0.0503456	-0.0119657
Keio University	Japan	JPD	Southern-Kanto	-0.0628568	-0.100972	-0.113242	0.0148441
Kent State University	United States	US39	Ohio	-0.216124	-0.135301	-0.235791	-0.0833956
Kindai University	Japan	JPG	Kinki	-0.098072	-0.0680354	-0.10952	-0.0332295
Kingston University	United Kingdom	UKI	Greater London	-0.166788	-0.0856185	-0.166176	-0.0759047
King’s College London	United Kingdom	UKI	Greater London	0.392592	0.409601	0.569965	0.0515534
Kitasato University	Japan	JPD	Southern-Kanto	-0.222536	-0.209713	-0.297904	-0.0419189
Kobe University	Japan	JPG	Kinki	-0.0763268	-0.116131	-0.133494	0.0137953
Kochi University	Japan	JPI	Shikoku	-0.212755	-0.282182	-0.348383	0.0109891
Kochi University of Technology	Japan	JPI	Shikoku	-0.186441	-0.144212	-0.224207	-0.0546496
Kogakuin University	Japan	JPD	Southern-Kanto	-0.246294	-0.179276	-0.288977	-0.079484
Konkuk University	Korea	KR01	Capital Region	-0.0131029	-0.0105351	-0.011541	-0.00279764
Kookmin University	Korea	KR01	Capital Region	-0.242293	-0.28087	-0.36581	-0.0128965
Korea Advanced Institute of Science and Technology (KAIST)	Korea	KR05	Chungcheong Region	0.456909	0.321297	0.541186	0.156939
Korea University	Korea	KR01	Capital Region	0.228609	0.18294	0.290533	0.0650918
Koç University	Turkey	TR10	Istanbul	0.223513	0.0501974	0.183692	0.144034
Kumamoto University	Japan	JPJ	Kyushu, Okinawa	-0.159195	-0.206103	-0.255517	0.00528788
Kurume University	Japan	JPJ	Kyushu, Okinawa	-0.0822656	-0.0485932	-0.0844642	-0.0330316
Kwansei Gakuin University	Japan	JPG	Kinki	-0.207063	-0.252032	-0.321284	-0.00340021
Kyoto Institute of Technology	Japan	JPG	Kinki	-0.249611	-0.179256	-0.291034	-0.0820873
Kyoto Prefectural University of Medicine	Japan	JPG	Kinki	-0.116816	-0.0653235	-0.119111	-0.0495603
Kyoto Sangyo University	Japan	JPG	Kinki	-0.247316	-0.216976	-0.319055	-0.0567323
Kyoto University	Japan	JPG	Kinki	0.387149	0.347245	0.517872	0.0862549
Kyung Hee University	Korea	KR01	Capital Region	0.148168	0.10314	0.177968	0.0521259
Kyungpook National University	Korea	KR02	Gyeongnam	0.0576904	-0.0943919	-0.0328005	0.104867
Kyushu Institute of Technology (Kyutech)	Japan	JPJ	Kyushu, Okinawa	-0.190638	-0.128586	-0.214627	-0.0676881
Kyushu University	Japan	JPJ	Kyushu, Okinawa	0.052545	0.0518509	0.0781839	0.00949464
LMU Munich	Germany	DE2	Bavaria	0.427674	0.432285	0.609593	0.0647788
La Trobe University	Australia	AU2	Victoria	0.107513	0.168225	0.203396	-0.0202779
Lakehead University	Canada	CA35	Ontario	-0.20729	-0.115722	-0.214984	-0.0887273
Lancaster University	United Kingdom	UKD	N.W. England	0.19212	0.207341	0.286793	0.0213554
Lappeenranta-Lahti University of Technology LUT	Finland	FI1C	Southern Finland	0.0120338	0.145568	0.12606	-0.0806828
Latvia University of Life Sciences and Technologies	Latvia	LV009	Zemgale	-0.0845879	-0.181574	-0.189757	0.048225
Leeds Beckett University	United Kingdom	UKE	Yorkshire, Humber	-0.169356	-0.0957783	-0.175713	-0.0715633
Lehigh University	United States	US42	Pennsylvania	-0.146478	0.0118048	-0.0774125	-0.120903
Leibniz University Hannover	Germany	DE9	Lower Saxony	-0.0306425	0.05487	0.0285761	-0.0573511
Leiden University	Netherlands	NL33	S. Holland	0.290667	0.296619	0.418069	0.0425396
Lincoln University	New Zealand	NZ23	Canterbury Region	-0.0884951	-0.0602836	-0.0974845	-0.0305934
Linköping University	Sweden	SE12	East Middle Sweden	-0.0130036	0.0927265	0.0691563	-0.0672253
Liverpool John Moores University	United Kingdom	UKD	N.W. England	-0.010838	0.00587675	0.00268958	-0.0112811
Lobachevsky State University of Nizhni Novgorod	Russia	RU51	Nizhny Novgorod Oblast	-0.0547759	-0.275099	-0.244167	0.129928
Lodz University of Technology	Poland	PL11	Lodzkie	-0.0494275	-0.160386	-0.151248	0.0624456
Lomonosov Moscow State University	Russia	RU10	Moscow Oblast	0.386255	0.171355	0.379964	0.195432
London School of Economics and Political Science	United Kingdom	UKI	Greater London	0.454575	0.534388	0.706128	0.0220036
London South Bank University	United Kingdom	UKI	Greater London	-0.222005	-0.197469	-0.288011	-0.0491528
Londrina State University	Brazil	BR21	Parana	-0.0363587	-0.231493	-0.198611	0.11707
Loughborough University	United Kingdom	UKF	E. Midlands	0.0392267	0.0511367	0.0693066	-0.000459254
Louisiana State University	United States	US22	Louisiana	0.117749	-0.00496795	0.0745464	0.0959047
Louisiana Tech University	United States	US22	Louisiana	-0.00624669	-0.0989613	-0.0763087	0.0577941
Lumière University, Lyon 2	France	FRK	Auvergne-Rhône-Alpes	-0.190541	-0.122678	-0.209953	-0.0713026
Lund University	Sweden	SE22	South	0.223197	0.238267	0.330355	0.0263043
L’institut Agro	France	FRJ	Midi-Pyrénées	-0.0100406	0.100105	0.076769	-0.0695207
MIREA - Russian Technological University	Russia	RU10	Moscow Oblast	-0.137843	-0.237225	-0.266482	0.0414034
Maastricht University	Netherlands	NL42	Limburg	0.210461	0.28508	0.358956	-0.0128839
Macquarie University	Australia	AU1	New South Wales	0.076083	0.162417	0.179227	-0.0411929
Manchester Metropolitan University	United Kingdom	UKD	N.W. England	-0.112023	-0.038817	-0.095419	-0.0623757
Marche Polytechnic University	Italy	ITI3	Marche	-0.0100279	0.042334	0.0316645	-0.0334225
Marmara University	Turkey	TR10	Istanbul	-0.0605238	-0.227448	-0.210547	0.0956727
Marquette University	United States	US55	Wisconsin	-0.214204	-0.0716028	-0.184851	-0.121686
Masaryk University	Czech Republic	CZ06	Southeast	0.090803	-0.130506	-0.0403165	0.153284
Massachusetts Institute of Technology	United States	US25	Massachusetts	0.533554	0.698913	0.883939	-0.0190982
Massey University	New Zealand	NZ18	Manawatu-Wanganui Region	-0.0829707	-0.00992039	-0.0547058	-0.0577402
Maynooth University	Ireland	IE02	Southern and Eastern	-0.0257938	0.00156832	-0.0100174	-0.0202685
McGill University	Canada	CA24	Quebec	0.315789	0.404487	0.517994	-0.00522598
McMaster University	Canada	CA35	Ontario	0.222702	0.312535	0.388041	-0.0204753
Medical University of Graz	Austria	AT22	Styria	0.132741	0.237645	0.273364	-0.0439431
Medical University of Innsbruck	Austria	AT33	Tyrol	0.133355	0.249259	0.282817	-0.0507182
Medical University of Vienna	Austria	AT13	Vienna	0.120549	0.234741	0.26348	-0.0516491
Medical University of Warsaw	Poland	PL12	Mazovia	0.0370971	-0.0931255	-0.0446757	0.087995
Meiji University	Japan	JPD	Southern-Kanto	-0.274379	-0.311748	-0.409967	-0.0186629
Meijo University	Japan	JPF	Toukai	-0.260988	-0.195561	-0.310873	-0.0807853
Memorial University of Newfoundland	Canada	CA10	Newfoundland and Labrador	-0.121023	-0.0318509	-0.0956013	-0.073755
Mendel University in Brno	Czech Republic	CZ06	Southeast	-0.0661892	-0.283424	-0.257797	0.126215
Metropolitan Autonomous University	Mexico	ME09	Distrito Federal	0.144335	-0.0282848	0.0729464	0.131231
Miami University	United States	US12	Florida	-0.262094	-0.174391	-0.295032	-0.0948734
Michigan State University	United States	US26	Michigan	0.155026	0.289294	0.327617	-0.0588046
Michoacán University of San Nicolás of Hidalgo	Mexico	ME16	Michoacan	-0.104653	-0.27644	-0.276371	0.0918169
Middle East Technical University	Turkey	TR51	Ankara	0.0825855	-0.133684	-0.0479318	0.148852
Middlesex University	United Kingdom	UKI	Greater London	-0.0186102	0.0498155	0.0321455	-0.0447978
Mie University	Japan	JPF	Toukai	-0.231116	-0.273496	-0.35307	-0.00877469
Miguel Hernández University of Elche	Spain	ES52	Valencia	-0.125933	-0.0522017	-0.11456	-0.0648767
Mississippi State University	United States	US28	Mississippi	0.0404647	-0.0967985	-0.0454402	0.0929192
Missouri University of Science and Technology	United States	US29	Missouri	-0.0756609	0.113278	0.0460638	-0.128991
Mizzou - University of Missouri	United States	US29	Missouri	-0.0758378	0.0529702	-0.0011398	-0.0914565
Monash University	Australia	AU2	Victoria	0.314002	0.328891	0.457846	0.0406022
Montana State University	United States	US30	Montana	-0.173384	-0.0456901	-0.139117	-0.105998
Monterrey Institute of Technology	Mexico	ME19	Nuevo Leon	0.129881	-0.0466577	0.0495704	0.131421
Montpellier University	France	FRJ	Midi-Pyrénées	0.0422636	0.131093	0.133641	-0.0480349
Morgan State University	United States	US24	Maryland	-0.29776	-0.144699	-0.294126	-0.141273
Moscow Aviation Institute	Russia	RU10	Moscow Oblast	-0.0730945	-0.169553	-0.173191	0.0496905
Moscow Institute of Physics and Technology (MIPT)	Russia	RU10	Moscow Oblast	0.335394	0.233366	0.396615	0.116979
Moscow Power Engineering Institute	Russia	RU10	Moscow Oblast	-0.077872	-0.211179	-0.20868	0.0719628
Murdoch University	Australia	AU5	Western Australia	-0.115171	0.0301813	-0.0435056	-0.107935
Muroran Institute of Technology	Japan	JPA	Hokkaido	-0.288386	-0.0419538	-0.208039	-0.198135
NOVA University of Lisbon	Portugal	PT17	Lisbon Metropolitan	0.113425	0.045096	0.11094	0.0612547
Nagaoka University of Technology	Japan	JPC	Northern-Kanto, Koshin	-0.225129	-0.155359	-0.257079	-0.0778971
Nagasaki University	Japan	JPJ	Kyushu, Okinawa	-0.166261	-0.13859	-0.207211	-0.0424034
Nagoya City University	Japan	JPF	Toukai	-0.17764	-0.219457	-0.277467	-0.000773846
Nagoya Institute of Technology	Japan	JPF	Toukai	-0.233029	-0.16871	-0.27244	-0.075726
Nagoya University	Japan	JPF	Toukai	0.0915904	0.049085	0.100415	0.0417124
Nara Medical University	Japan	JPG	Kinki	-0.183111	-0.134145	-0.214266	-0.0583377
National Autonomous University of Mexico	Mexico	ME09	Distrito Federal	0.0755915	-0.0948213	-0.0219533	0.119114
National Institute of Applied Sciences of Lyon (INSA Lyon)	France	FRK	Auvergne-Rhône-Alpes	-0.111151	0.0148431	-0.0529717	-0.0952146
National Polytechnic University (IPN)	Mexico	ME09	Distrito Federal	-0.092009	-0.198021	-0.207237	0.0527042
National Research Nuclear University MEPhI	Russia	RU10	Moscow Oblast	0.195364	0.0899505	0.197151	0.0972195
National Research Saratov State University	Russia	RU55	Saratov Oblast	-0.0343403	-0.245078	-0.207959	0.127132
National Research University of Electronic Technology (MIET)	Russia	RU10	Moscow Oblast	-0.0196818	-0.15787	-0.130702	0.084102
National Technical University of Athens	Greece	EL30	Attica	-0.0701523	-0.0211419	-0.0554611	-0.0407207
National University of Colombia	Colombia	CO11	Bogotá Capital District	0.0210927	-0.151645	-0.10037	0.112053
National University of Cuyo	Argentina	AR13	Mendoza	-0.0197597	-0.254534	-0.206234	0.144425
National University of Córdoba	Argentina	AR02	Córdoba	-0.0369184	-0.267751	-0.227274	0.139282
National University of Ireland, Galway	Ireland	IE01	Border, Midland and Western	0.00971209	0.0561673	0.0547978	-0.0266492
National University of San Martín	Argentina	AR01	Buenos Aires	-0.0469678	-0.170836	-0.157872	0.0708938
National University of Science and Technology (MISiS)	Russia	RU10	Moscow Oblast	0.0827817	-0.0189666	0.0417718	0.077344
National and Kapodistrian University of Athens	Greece	EL30	Attica	0.0500728	0.0375873	0.0655014	0.0164743
New Jersey Institute of Technology	United States	US34	New Jersey	-0.136428	0.0274692	-0.0589021	-0.12284
New Mexico State University (Main campus)	United States	US35	New Mexico	-0.198785	-0.10928	-0.204641	-0.0861106
New York University	United States	US36	New York	0.39178	0.553573	0.681883	-0.039016
Newcastle University	United Kingdom	UKC	N.E. England	0.160045	0.175078	0.241563	0.0164624
Nicolaus Copernicus University in Toruń	Poland	PL61	Kuyavian-Pomerania	-0.0371111	-0.262693	-0.223444	0.135972
Niigata University	Japan	JPC	Northern-Kanto, Koshin	-0.116349	-0.160893	-0.193449	0.0105042
Nippon Medical School	Japan	JPD	Southern-Kanto	-0.0561152	0.00100533	-0.0293981	-0.0435943
Normandy University	France	FRD	Normandy	-0.180215	-0.171287	-0.241461	-0.0328749
North Carolina State University	United States	US37	North Carolina	-0.0249881	0.105752	0.0718416	-0.0847207
North-Eastern Federal University	Russia	RU75	Sakha Republic	-0.0849962	-0.302236	-0.284235	0.123281
Northeastern University	United States	US25	Massachusetts	0.077849	0.24595	0.245559	-0.0919949
Northern Arizona University	United States	US04	Arizona	-0.113043	-0.0218877	-0.0828365	-0.0737476
Northumbria University	United Kingdom	UKC	N.E. England	0.0208837	0.0361255	0.0461261	-0.00540582
Northwestern University	United States	US17	Illinois	0.412571	0.503144	0.655491	0.00872068
Norwegian University of Life Sciences	Norway	NO01	Oslo and Akershus	-0.0845091	0.0527143	-0.0067564	-0.098068
Norwegian University of Science and Technology	Norway	NO06	Trøndelag	-0.0139056	0.0526664	0.0373105	-0.0429049
Nottingham Trent University	United Kingdom	UKF	E. Midlands	-0.0933264	-0.0374264	-0.0826538	-0.0486444
Nova Southeastern University	United States	US12	Florida	-0.00300495	0.142263	0.114085	-0.0903618
Novosibirsk State Technical University	Russia	RU72	Novosibirsk Oblast	-0.0782405	-0.21877	-0.214838	0.076417
Novosibirsk State University	Russia	RU72	Novosibirsk Oblast	0.13125	-0.082022	0.0228099	0.154581
Oakland University	United States	US26	Michigan	-0.290327	-0.144546	-0.289364	-0.135564
Ochanomizu University	Japan	JPD	Southern-Kanto	-0.244586	-0.283981	-0.369673	-0.0127437
Ohio State University (Main campus)	United States	US39	Ohio	0.200053	0.331111	0.388399	-0.0497663
Ohio University (Main campus)	United States	US39	Ohio	-0.206163	-0.119943	-0.217576	-0.08521
Oita University	Japan	JPJ	Kyushu, Okinawa	-0.207361	-0.178289	-0.263886	-0.049698
Okayama University	Japan	JPH	Chugoku	-0.134313	-0.0965714	-0.154443	-0.0437039
Oklahoma State University	United States	US40	Oklahoma	-0.0779735	0.0523129	-0.00298723	-0.0927137
Old Dominion University	United States	US51	Virginia	-0.216853	-0.06874	-0.18427	-0.125544
Omsk State Technical University	Russia	RU73	Omsk Oblast	-0.0441552	-0.193587	-0.173881	0.0873023
Ondokuz Mayis University	Turkey	TR83	Middle Black Sea	-0.112306	-0.286702	-0.289165	0.0922516
Open University of Catalonia	Spain	ES51	Catalonia	0.00412082	0.000216117	0.00761371	0.00393606
Oregon Health and Science University	United States	US41	Oregon	0.00694706	0.189482	0.157174	-0.112087
Oregon State University	United States	US41	Oregon	-0.0774559	0.0612855	0.00434267	-0.0979145
Osaka City University	Japan	JPG	Kinki	-0.16522	-0.161372	-0.224351	-0.0273591
Osaka Institute of Technology	Japan	JPG	Kinki	-0.240548	-0.174573	-0.281716	-0.0779353
Osaka Medical College	Japan	JPG	Kinki	-0.22919	-0.185998	-0.283542	-0.0619293
Osaka Prefecture University	Japan	JPG	Kinki	-0.21639	-0.211821	-0.295711	-0.0358029
Osaka University	Japan	JPG	Kinki	0.0951923	0.0541502	0.10662	0.0413609
Oxford Brookes University	United Kingdom	UKJ	South East England	-0.0707874	-0.0120939	-0.0487924	-0.0468688
Ozyegin University	Turkey	TR10	Istanbul	0.103407	-0.0515272	0.0292301	0.11379
Pablo de Olavide University	Spain	ES61	Andalusia	-0.0754965	-0.146404	-0.156615	0.0333546
Palacký University Olomouc	Czech Republic	CZ07	Central Moravia	0.122912	-0.0993073	0.00410332	0.158868
Panthéon-Sorbonne University – Paris 1	France	FR1	Île-de-France	-0.116108	-0.113653	-0.156409	-0.0188168
Paris Nanterre University	France	FR1	Île-de-France	-0.246506	-0.178412	-0.288435	-0.0801888
Paris Sciences et Lettres – PSL Research University Paris	France	FR1	Île-de-France	0.375422	0.455965	0.595443	0.0091832
Paris-Saclay University	France	FR1	Île-de-France	0.164191	0.175013	0.244101	0.0197406
Parthenope University of Naples	Italy	ITF3	Campania	-0.00223258	0.048476	0.0413302	-0.0311721
Pavol Jozef Šafárik University in Košice	Slovak Republic	SK04	East	0.0313263	-0.192653	-0.126	0.145661
Penn State (Main campus)	United States	US42	Pennsylvania	0.14724	0.281392	0.316582	-0.0599482
Perm National Research Polytechnic University	Russia	RU49	Perm Krai	-0.0979097	-0.204946	-0.21633	0.0524219
Perm State University	Russia	RU49	Perm Krai	-0.128487	-0.345915	-0.345512	0.116605
Peter the Great St Petersburg Polytechnic University	Russia	RU25	Leningrad Oblast	0.260768	0.134604	0.272877	0.120399
Pirogov Russian National Research Medical University	Russia	RU10	Moscow Oblast	-0.0643704	-0.190883	-0.184398	0.0698278
Pohang University of Science and Technology (POSTECH)	Korea	KR03	Gyeongbuk	0.401391	0.302385	0.491738	0.1254
Polytechnic Institute of Porto	Portugal	PT11	North (PT)	-0.13383	-0.123735	-0.175353	-0.026358
Polytechnic University of Bari	Italy	ITF4	Apulia	0.0532732	0.115442	0.128296	-0.0296603
Polytechnic University of Bucharest	Romania	RO32	Bucharest - Ilfov	-0.0941968	-0.163056	-0.1813	0.029154
Polytechnic University of Cartagena	Spain	ES62	Murcia	-0.153657	-0.109839	-0.176886	-0.0505207
Polytechnic University of Catalonia	Spain	ES51	Catalonia	-0.0298446	0.0176853	3.76934e-05	-0.0334995
Polytechnic University of Milan	Italy	ITC4	Lombardy	0.0957692	0.157738	0.18787	-0.0228972
Polytechnic University of Timişoara	Romania	RO42	West	-0.109849	-0.20695	-0.225353	0.0443511
Polytechnic University of Turin	Italy	ITC1	Piedmont	0.00528541	0.0699319	0.0627811	-0.0387043
Polytechnic University of Valencia	Spain	ES52	Valencia	-0.153428	-0.0671762	-0.143429	-0.0769924
Pompeu Fabra University	Spain	ES51	Catalonia	0.258238	0.253266	0.363957	0.0442972
Pontifical Bolivarian University (UPB) – Medellín	Colombia	CO05	Antioquia	-0.0811468	-0.245078	-0.237197	0.0905812
Pontifical Catholic University of Chile	Chile	CL13	Santiago	0.191031	0.0296126	0.147328	0.131528
Pontifical Catholic University of Minas Gerais	Brazil	BR18	Minas Gerais	-0.113461	-0.301899	-0.301754	0.100842
Pontifical Catholic University of Paraná	Brazil	BR21	Parana	0.0124995	-0.181924	-0.129382	0.124257
Pontifical Catholic University of Peru	Peru	PE15	Lima	0.0230943	-0.196951	-0.134498	0.141918
Pontifical Catholic University of Rio Grande do Sul (PUCRS)	Brazil	BR22	Rio Grande do Sul	0.0603522	-0.180732	-0.0985594	0.16088
Pontifical Catholic University of Rio de Janeiro (PUC-Rio)	Brazil	BR19	Rio de Janeiro	0.110379	-0.0504057	0.0344607	0.118533
Pontifical Catholic University of Valparaíso	Chile	CL05	Valparaíso	-0.0442154	-0.174576	-0.159073	0.0753797
Pontifical Javeriana University	Colombia	CO11	Bogotá Capital District	0.233907	0.0669363	0.203256	0.141693
Portland State University	United States	US41	Oregon	-0.2386	-0.144696	-0.257167	-0.0950772
Princeton University	United States	US34	New Jersey	0.50291	0.663694	0.837295	-0.0210268
Public University of Navarre	Spain	ES22	Navarra	-0.198993	-0.120901	-0.213845	-0.0790126
Purdue University West Lafayette	United States	US18	Indiana	0.170066	0.300996	0.34615	-0.0543702
Pusan National University	Korea	KR02	Gyeongnam	0.0511723	-0.100813	-0.0418863	0.103788
Queen Mary University of London	United Kingdom	UKI	Greater London	0.215291	0.237102	0.324507	0.0208582
Queensland University of Technology	Australia	AU3	Queensland	0.085436	0.238643	0.244593	-0.0815061
Queen’s University	Canada	CA48	Alberta	0.011294	0.0975785	0.0881233	-0.0512826
Queen’s University Belfast	United Kingdom	UKN	Northern Ireland	0.148025	0.15828	0.220937	0.0175698
RCSI University of Medicine and Health Sciences	Ireland	IE02	Southern and Eastern	0.123534	0.249625	0.276968	-0.0586155
RMIT University	Australia	AU2	Victoria	0.0457932	0.062435	0.0822311	-0.00238936
RUDN University	Russia	RU10	Moscow Oblast	0.0584789	-0.102051	-0.0382884	0.110267
RWTH Aachen University	Germany	DEA	N. Rhine-Westphalia	0.228986	0.310354	0.390263	-0.0142062
Radboud University Nijmegen	Netherlands	NL22	Gelderland	0.189238	0.200087	0.279328	0.0236359
Recep Tayyip Erdoğan University	Turkey	TR90	Eastern Black Sea	-0.121178	-0.271188	-0.282592	0.075632
Rensselaer Polytechnic Institute	United States	US36	New York	-0.114568	0.0458999	-0.0308548	-0.117284
Reykjavík University	Iceland	IS01	Reykjavik Region	0.063067	0.146591	0.158738	-0.0414708
Rice University	United States	US48	Texas	0.133205	0.292272	0.316311	-0.0777047
Riga Technical University	Latvia	LV006	Riga	-0.00986073	-0.109858	-0.0870755	0.061779
Rikkyo University	Japan	JPD	Southern-Kanto	-0.136514	-0.179909	-0.220894	0.00663638
Rio de Janeiro State University (UERJ)	Brazil	BR19	Rio de Janeiro	-0.0347274	-0.26375	-0.22278	0.138493
Ritsumeikan University	Japan	JPG	Kinki	-0.227866	-0.267654	-0.346479	-0.00988655
Robert Gordon University	United Kingdom	UKM	Scotland	-0.242657	-0.14964	-0.263563	-0.0951573
Rochester Institute of Technology	United States	US36	New York	-0.247394	-0.0862859	-0.21705	-0.138432
Roskilde University	Denmark	DK02	Zealand	-0.0821245	-0.0671392	-0.0988584	-0.0213361
Royal Holloway, University of London	United Kingdom	UKI	Greater London	0.0429907	0.0602171	0.0787485	-0.00319231
Royal Veterinary College	United Kingdom	UKI	Greater London	-0.0202576	0.095803	0.0670273	-0.0748116
Ruhr University Bochum	Germany	DEA	N. Rhine-Westphalia	0.0979446	0.103526	0.146896	0.0126662
Rush University	United States	US17	Illinois	-0.0230626	0.161714	0.116744	-0.118175
Russian Presidential Academy of National Economy and Public Administration	Russia	RU10	Moscow Oblast	-0.0738957	-0.224332	-0.216468	0.0832845
Rutgers, the State University of New Jersey	United States	US34	New Jersey	0.0890564	0.184535	0.204602	-0.0448788
Ryerson University	Canada	CA35	Ontario	-0.211979	-0.052423	-0.168484	-0.13193
Ryukoku University	Japan	JPG	Kinki	-0.277506	-0.260399	-0.371822	-0.0531818
SOAS University of London	United Kingdom	UKI	Greater London	-0.0431153	0.0365832	0.00650488	-0.0556675
SRUC (Scotland’s Rural College)	United Kingdom	UKM	Scotland	-0.0299838	0.100783	0.0648405	-0.0855176
SWPS University of Social Sciences and Humanities	Poland	PL12	Mazovia	-0.0101462	-0.170966	-0.134972	0.0997284
Sabancı University	Turkey	TR10	Istanbul	0.209105	0.0480217	0.172993	0.134142
Saga University	Japan	JPJ	Kyushu, Okinawa	-0.207037	-0.17959	-0.264699	-0.0486326
Saint Petersburg State University	Russia	RU25	Leningrad Oblast	0.104663	-0.0949008	-0.00385531	0.141865
Saint-Petersburg Mining University	Russia	RU25	Leningrad Oblast	0.20962	0.12229	0.23131	0.0881504
Saitama Medical University	Japan	JPD	Southern-Kanto	-0.196983	-0.149696	-0.235075	-0.0594559
Saitama University	Japan	JPD	Southern-Kanto	-0.229219	-0.196698	-0.291915	-0.0552676
Sakarya University	Turkey	TR42	Eastern Marmara - North	-0.0894275	-0.309773	-0.292889	0.124529
Samara State Technical University	Russia	RU54	Samara Oblast	-0.107844	-0.212714	-0.228601	0.049517
Samara University	Russia	RU54	Samara Oblast	-0.0334306	-0.189295	-0.16383	0.092996
San Diego State University	United States	US06	California	-0.186529	-0.0303215	-0.135327	-0.125863
San Sebastián University	Chile	CL13	Santiago	-0.117022	-0.256027	-0.268157	0.0694069
Santa Catarina State University	Brazil	BR23	Santa Catarina	-0.0287728	-0.192955	-0.163779	0.0989198
Sant’Anna School of Advanced Studies – Pisa	Italy	ITI1	Tuscany	0.236744	0.239036	0.339419	0.0364028
Sapienza University of Rome	Italy	ITI4	Lazio	0.197199	0.13907	0.236654	0.0679689
Sapporo Medical University	Japan	JPA	Hokkaido	-0.288475	-0.127522	-0.274912	-0.144752
Sciences Po	France	FR1	Île-de-France	-0.0577183	0.00071584	-0.0306255	-0.0446653
Scuola Normale Superiore di Pisa	Italy	ITI1	Tuscany	0.231648	0.167718	0.280544	0.0769738
Sechenov University	Russia	RU10	Moscow Oblast	-0.0603941	-0.268612	-0.24261	0.121488
Sejong University	Korea	KR01	Capital Region	0.109646	0.109671	0.159004	0.0179656
Selçuk University	Turkey	TR52	Central Anatolia - West and South	-0.0481537	-0.222496	-0.198953	0.102239
Semmelweis University	Hungary	HU10	Central Hungary	0.232839	0.103585	0.231208	0.117966
Seoul National University	Korea	KR01	Capital Region	0.388658	0.385308	0.548537	0.0636564
Seoul National University of Science and Technology (SeoulTech)	Korea	KR01	Capital Region	-0.227773	-0.158076	-0.260853	-0.078264
Sheffield Hallam University	United Kingdom	UKE	Yorkshire, Humber	-0.184705	-0.170929	-0.243986	-0.0366047
Shibaura Institute of Technology Tokyo	Japan	JPD	Southern-Kanto	-0.252829	-0.185657	-0.298042	-0.0806017
Shiga University of Medical Science	Japan	JPG	Kinki	-0.146653	-0.101142	-0.16572	-0.0504844
Shimane University	Japan	JPH	Chugoku	-0.244166	-0.277301	-0.364194	-0.0165881
Shinshu University	Japan	JPC	Northern-Kanto, Koshin	-0.160891	-0.134165	-0.200401	-0.0409747
Shizuoka University	Japan	JPF	Toukai	-0.243418	-0.213923	-0.314235	-0.0555952
Showa University	Japan	JPD	Southern-Kanto	-0.20081	-0.153629	-0.240537	-0.0599878
Siberian Federal University	Russia	RU69	Krasnoyarsk Krai	0.000157087	-0.143471	-0.107065	0.0905989
Silesian University of Technology	Poland	PL22	Silesia	-0.051892	-0.161918	-0.153984	0.0614781
Simon Fraser University	Canada	CA59	British Columbia	0.0082485	0.094838	0.0840809	-0.0519488
Slovak University of Agriculture in Nitra	Slovak Republic	SK02	West Slovakia	-0.0827823	-0.220103	-0.218716	0.0737032
Slovak University of Technology in Bratislava	Slovak Republic	SK01	Bratislava Region	-0.0804661	-0.189167	-0.193112	0.0561867
Sofia University	Bulgaria	BG41	South West	-0.0596588	-0.278647	-0.249987	0.128331
Sogang University	Korea	KR01	Capital Region	-0.124642	-0.109901	-0.15881	-0.0278248
Soongsil University	Korea	KR01	Capital Region	-0.234928	-0.204697	-0.301728	-0.0547288
Sophia University	Japan	JPD	Southern-Kanto	-0.235549	-0.203009	-0.300797	-0.056268
Sorbonne University	France	FR1	Île-de-France	0.255437	0.336314	0.427058	-0.00976787
South Ural State University	Russia	RU62	Chelyabinsk Oblast	-0.0207265	-0.159395	-0.132546	0.0842388
Southern Cross University	Australia	AU1	New South Wales	-0.171935	-0.0226562	-0.120225	-0.119255
Southern Federal University	Russia	RU35	Rostov Oblast	-0.0680936	-0.275634	-0.252904	0.119862
Southern Illinois University Carbondale	United States	US17	Illinois	-0.218564	-0.0824866	-0.196074	-0.118293
St George’s, University of London	United Kingdom	UKI	Greater London	0.0999435	0.217558	0.237191	-0.0570059
St Marianna University School of Medicine	Japan	JPD	Southern-Kanto	-0.163275	-0.115058	-0.18697	-0.0547713
St Petersburg Electrotechnical University (LETI)	Russia	RU25	Leningrad Oblast	-0.0561008	-0.127088	-0.129415	0.036434
Staffordshire University	United Kingdom	UKG	West Midlands	-0.203692	-0.128214	-0.222491	-0.078114
Stanford University	United States	US06	California	0.537759	0.681063	0.872627	-0.00466392
State University of Maringá	Brazil	BR21	Parana	-0.0642094	-0.258545	-0.237133	0.11222
State University of New York Albany	United States	US36	New York	-0.00498941	0.0818895	0.0657001	-0.0541974
State University of Ponta Grossa	Brazil	BR21	Parana	-0.0180406	-0.263744	-0.212352	0.15152
State University of Santa Cruz	Brazil	BR09	Bahia	-0.0477877	-0.247382	-0.218157	0.11807
Stevens Institute of Technology	United States	US34	New Jersey	-0.135042	0.0646855	-0.028975	-0.145006
Stockholm University	Sweden	SE11	Stockholm	0.12984	0.164813	0.214679	-0.000712259
Stony Brook University	United States	US36	New York	-0.0189556	0.0722915	0.0494809	-0.0591078
Sungkyunkwan University (SKKU)	Korea	KR01	Capital Region	0.292861	0.315896	0.434493	0.0322105
Swansea University	United Kingdom	UKL	Wales	0.0783282	0.0901241	0.124177	0.00571994
Swedish University of Agricultural Sciences	Sweden	SE12	East Middle Sweden	0.0157243	0.160423	0.139965	-0.0870804
Swinburne University of Technology	Australia	AU2	Victoria	0.0224348	0.0973642	0.0949154	-0.042449
Syracuse University	United States	US36	New York	-0.0367522	0.0576005	0.0268918	-0.0638277
Szent István University	Hungary	HU10	Central Hungary	-0.0555173	-0.166611	-0.159913	0.0615786
São Paulo State University (UNESP)	Brazil	BR20	Sao Paulo	0.0557073	-0.126538	-0.059142	0.1234
Süleyman Demirel University	Turkey	TR61	Mediterranean region - West	-0.0975382	-0.310401	-0.298446	0.118588
TOBB University of Economics and Technology	Turkey	TR51	Ankara	-0.0476396	-0.193342	-0.175866	0.0844285
TU Braunschweig	Germany	DE9	Lower Saxony	-0.0976303	-0.0154883	-0.0682112	-0.0657095
TU Dortmund University	Germany	DEA	N. Rhine-Westphalia	0.0178197	0.100243	0.0942804	-0.0478511
TU Dresden	Germany	DED	Saxony	0.259874	0.195728	0.320049	0.081518
TU Wien	Austria	AT13	Vienna	-0.00143564	0.123324	0.100275	-0.0773052
Tallinn University	Estonia	EE001	North Estonia	-0.253501	-0.185432	-0.298287	-0.0812667
Tallinn University of Technology	Estonia	EE001	North Estonia	-0.256437	-0.0792186	-0.21718	-0.149908
Tampere University	Finland	FI19	West	0.0535608	0.152117	0.157115	-0.052346
Technical University of Berlin	Germany	DE3	Berlin	0.187185	0.311679	0.365186	-0.047676
Technical University of Cluj-Napoca	Romania	RO11	North West	-0.0792448	-0.192301	-0.194796	0.0590984
Technical University of Darmstadt	Germany	DE7	Hesse	0.0659183	0.148688	0.162157	-0.0405545
Technical University of Denmark	Denmark	DK01	Copenhagen Region	0.141594	0.271072	0.304997	-0.0579109
Technical University of Košice	Slovak Republic	SK04	East	-0.0611729	-0.165529	-0.162601	0.0564864
Technical University of Liberec	Czech Republic	CZ05	Northeast	-0.0829314	-0.226595	-0.223879	0.0776418
Technical University of Madrid	Spain	ES30	Madrid	-0.197523	-0.0374325	-0.147748	-0.130006
Technical University of Munich	Germany	DE2	Bavaria	0.387707	0.506388	0.642492	-0.0127217
Technion Israel Institute of Technology	Israel	IL03	Haifa district	0.0805998	0.132253	0.158494	-0.0188232
Technological University Dublin	Ireland	IE02	Southern and Eastern	-0.212145	-0.108603	-0.212457	-0.0969658
Teesside University	United Kingdom	UKE	Yorkshire, Humber	-0.183558	-0.12525	-0.2076	-0.0642435
Teikyo University	Japan	JPD	Southern-Kanto	0.0050305	0.0257288	0.0281044	-0.0112908
Tel Aviv University	Israel	IL05	Tel Aviv district	0.198467	0.157064	0.251497	0.0577183
Temple University	United States	US42	Pennsylvania	-0.0123028	0.0784438	0.058441	-0.0577559
Texas A&M University	United States	US48	Texas	0.070837	0.205227	0.209379	-0.0720319
Texas State University	United States	US48	Texas	-0.312683	-0.220776	-0.362855	-0.105402
Texas Tech University	United States	US48	Texas	-0.182849	-0.0911366	-0.180518	-0.0849993
The Catholic University of Korea	Korea	KR01	Capital Region	-0.175029	-0.160519	-0.229813	-0.0355518
The New School	United States	US36	New York	-0.246835	-0.0955611	-0.223943	-0.132201
The Open University	United Kingdom	UKJ	South East England	-0.0911639	-0.0825332	-0.116526	-0.0187786
The University of Aizu	Japan	JPB	Tohoku	-0.155408	0.0317202	-0.067439	-0.140317
The University of Chicago	United States	US17	Illinois	0.491898	0.576547	0.762364	0.0248128
The University of Electro-Communications	Japan	JPD	Southern-Kanto	-0.214705	-0.147675	-0.244568	-0.0745576
The University of Queensland	Australia	AU3	Queensland	0.253398	0.380713	0.460455	-0.0390952
The University of Tennessee-Knoxville	United States	US47	Tennessee	-0.0230116	0.107377	0.0743446	-0.0841919
The University of Texas at San Antonio	United States	US48	Texas	-0.138843	-0.0499281	-0.120849	-0.0763783
The University of Tokyo	Japan	JPD	Southern-Kanto	0.451244	0.458503	0.64479	0.0668058
The University of Tulsa	United States	US40	Oklahoma	-0.081777	0.0625965	0.00266711	-0.102108
The University of Western Australia	Australia	AU5	Western Australia	0.119897	0.206644	0.241132	-0.0346071
Tilburg University	Netherlands	NL41	North Brabant	0.113148	0.188522	0.222765	-0.0285567
Toho University	Japan	JPD	Southern-Kanto	-0.185678	-0.141584	-0.221679	-0.0556956
Tohoku University	Japan	JPB	Tohoku	0.0703665	0.142915	0.160427	-0.0334747
Tokai University	Japan	JPD	Southern-Kanto	-0.222536	-0.215628	-0.302523	-0.0382241
Tokat Gaziosmanpaşa University	Turkey	TR83	Middle Black Sea	-0.0815263	-0.299561	-0.279979	0.124319
Tokushima University	Japan	JPI	Shikoku	-0.179045	-0.16903	-0.238967	-0.0333707
Tokyo City University	Japan	JPD	Southern-Kanto	-0.282769	-0.217398	-0.341531	-0.0841534
Tokyo Denki University	Japan	JPD	Southern-Kanto	-0.321865	-0.255429	-0.395651	-0.0909251
Tokyo Institute of Technology	Japan	JPD	Southern-Kanto	0.111219	0.182852	0.217133	-0.0265216
Tokyo Medical University	Japan	JPD	Southern-Kanto	-0.129184	-0.0750003	-0.134394	-0.0531734
Tokyo Medical and Dental University (TMDU)	Japan	JPD	Southern-Kanto	0.0465107	0.0535593	0.0757484	0.00371535
Tokyo Metropolitan University	Japan	JPD	Southern-Kanto	-0.0919135	-0.129695	-0.153822	0.010097
Tokyo University of Agriculture	Japan	JPD	Southern-Kanto	-0.279737	-0.322355	-0.421596	-0.0162214
Tokyo University of Agriculture and Technology	Japan	JPD	Southern-Kanto	-0.168544	-0.103816	-0.181483	-0.0659087
Tokyo University of Marine Science and Technology	Japan	JPD	Southern-Kanto	-0.226246	-0.167061	-0.266915	-0.0714589
Tokyo University of Science	Japan	JPD	Southern-Kanto	-0.19607	-0.129637	-0.218841	-0.0712737
Tomas Bata University in Zlín	Czech Republic	CZ07	Central Moravia	-0.0395331	-0.176545	-0.157686	0.0802663
Tomsk Polytechnic University	Russia	RU74	Tomsk Oblast	0.0588044	-0.0828564	-0.0230967	0.098531
Tomsk State University	Russia	RU74	Tomsk Oblast	0.185072	-0.0284531	0.0982622	0.163147
Tomsk State University of Control Systems and Radioelectronics	Russia	RU74	Tomsk Oblast	-0.0597834	-0.165523	-0.161729	0.0575677
Tottori University	Japan	JPH	Chugoku	-0.257438	-0.246378	-0.348337	-0.0462686
Toyo University	Japan	JPD	Southern-Kanto	-0.292102	-0.25791	-0.378996	-0.0661339
Toyohashi University of Technology (TUT)	Japan	JPF	Toukai	-0.208278	-0.145102	-0.238543	-0.0711454
Transilvania University of Brașov	Romania	RO12	Center	-0.0806554	-0.219395	-0.216835	0.0749218
Trinity College Dublin	Ireland	IE02	Southern and Eastern	0.163824	0.251958	0.303958	-0.0286116
Tufts University	United States	US25	Massachusetts	0.0950688	0.238248	0.250302	-0.0737373
Tulane University	United States	US22	Louisiana	0.25469	0.139241	0.272701	0.112756
Télécom Paris	France	FR1	Île-de-France	0.138364	0.205895	0.252084	-0.0197187
Télécom SudParis	France	FR1	Île-de-France	-0.0412752	0.0807103	0.0421125	-0.0817958
UCL	United Kingdom	UKI	Greater London	0.519853	0.541627	0.752558	0.0684566
UNSW Sydney	Australia	AU1	New South Wales	0.237006	0.322618	0.404849	-0.0156046
Ufa State Aviation Technical University	Russia	RU43	Republic of Bashkortostan	-0.122387	-0.227465	-0.249205	0.0473754
UiT The Arctic University of Norway	Norway	NO04	Agder and Rogaland	0.0150566	0.080098	0.0768235	-0.0374247
Ulm University	Germany	DE1	Baden-Württemberg	0.192976	0.274245	0.339572	-0.0197699
Ulsan National Institute of Science and Technology (UNIST)	Korea	KR02	Gyeongnam	0.377014	0.284071	0.462209	0.117805
Ulster University	United Kingdom	UKN	Northern Ireland	-0.130985	-0.118912	-0.169809	-0.0271487
Umeå University	Sweden	SE33	Upper Norrland	0.00766649	0.049077	0.0479832	-0.0238174
Unisinos University	Brazil	BR22	Rio Grande do Sul	0.0189772	-0.152798	-0.102592	0.111121
Universidad Autónoma de Chile	Chile	CL09	Araucanía	0.170004	0.0170754	0.124402	0.12294
Universidad Católica San Antonio de Murcia (UCAM)	Spain	ES62	Murcia	-0.186366	-0.187473	-0.257942	-0.0275676
Universidad Nacional del Litoral	Argentina	AR21	Santa Fe	0.0207895	-0.26685	-0.190522	0.183783
Universidad Peruana Cayetano Heredia	Peru	PE15	Lima	0.188301	0.0681705	0.175731	0.10531
Universitat Internacional de Catalunya	Spain	ES51	Catalonia	-0.0429973	-0.0457971	-0.0577509	-0.00411426
University College Cork	Ireland	IE02	Southern and Eastern	0.0343318	0.0652472	0.0772676	-0.0130961
University College Dublin	Ireland	IE02	Southern and Eastern	0.0787713	0.153941	0.174287	-0.033799
University Rey Juan Carlos	Spain	ES30	Madrid	-0.244545	-0.137034	-0.254898	-0.104506
University at Buffalo	United States	US36	New York	0.00485175	0.0981671	0.0845586	-0.0566809
University of A Coruña	Spain	ES11	Galicia	-0.220199	-0.205388	-0.293066	-0.0427956
University of Aberdeen	United Kingdom	UKM	Scotland	0.156161	0.220096	0.27429	-0.0146925
University of Adelaide	Australia	AU4	South Australia	0.144151	0.276392	0.310749	-0.0592375
University of Alabama	United States	US01	Alabama	0.102973	-0.00505721	0.0652465	0.0844221
University of Alabama at Birmingham	United States	US01	Alabama	0.367374	0.180532	0.375335	0.174955
University of Alabama in Huntsville	United States	US01	Alabama	0.0848745	-0.0237123	0.0393734	0.0819428
University of Alaska Fairbanks	United States	US02	Alaska	-0.0852015	0.0735091	0.00904938	-0.111599
University of Alberta	Canada	CA48	Alberta	0.126007	0.212641	0.249633	-0.0335816
University of Alcalá	Spain	ES30	Madrid	-0.19387	-0.144311	-0.228925	-0.0603892
University of Algarve	Portugal	PT15	Algarve	-0.0785986	-0.149555	-0.161013	0.0329002
University of Alicante	Spain	ES52	Valencia	-0.234408	-0.219536	-0.31299	-0.0450531
University of Almería	Spain	ES61	Andalusia	-0.142286	-0.148884	-0.200273	-0.0172507
University of Amsterdam	Netherlands	NL32	North Holland	0.311561	0.324352	0.452777	0.0415313
University of Antioquia	Colombia	CO05	Antioquia	-0.0328662	-0.224837	-0.191231	0.115639
University of Antofagasta	Chile	CL02	Antofagasta	0.12593	-0.0288985	0.0609702	0.117242
University of Antwerp	Belgium	BE2	Flemish Region	0.165998	0.247897	0.302145	-0.0243769
University of Arizona	United States	US04	Arizona	0.133213	0.267528	0.296994	-0.0622416
University of Arkansas	United States	US05	Arkansas	0.0803177	-0.0517414	0.0146393	0.0958936
University of Auckland	New Zealand	NZ12	Auckland	0.160791	0.200755	0.262079	0.00100514
University of Aveiro	Portugal	PT16	Centro	-0.0237844	-0.0214264	-0.0267184	-0.00433509
University of Barcelona	Spain	ES51	Catalonia	0.222194	0.153386	0.263447	0.0785442
University of Bari Aldo Moro	Italy	ITF4	Apulia	0.0546398	-0.0105029	0.0308015	0.0500814
University of Basel	Switzerland	CH03	Northwestern	0.22991	0.253393	0.34636	0.0220975
University of Bath	United Kingdom	UKK	South West England	0.103212	0.184896	0.213727	-0.0340505
University of Bayreuth	Germany	DE2	Bavaria	0.039264	0.123191	0.125596	-0.045441
University of Bedfordshire	United Kingdom	UKH	E. of England	-0.191715	-0.117882	-0.206942	-0.0752156
University of Beira Interior	Portugal	PT16	Centro	-0.0488303	-0.0576557	-0.0706547	-0.00126139
University of Bergamo	Italy	ITC4	Lombardy	-0.0364414	-0.0281675	-0.0398888	-0.0100077
University of Bergen	Norway	NO05	West	0.11658	0.126768	0.176686	0.0126994
University of Bern	Switzerland	CH02	Espace Mittelland	0.209204	0.232409	0.317041	0.0190367
University of Birmingham	United Kingdom	UKG	West Midlands	0.224617	0.240397	0.332905	0.0260824
University of Bologna	Italy	ITH5	Emilia-Romagna	0.238374	0.226518	0.330661	0.0454952
University of Bonn	Germany	DEA	N. Rhine-Westphalia	0.224838	0.229483	0.324522	0.0330731
University of Bordeaux	France	FRI	Nouvelle-Aquitaine	0.000881953	0.0148003	0.016979	-0.0077035
University of Bradford	United Kingdom	UKE	Yorkshire, Humber	-0.118485	-0.0348362	-0.0963471	-0.0699083
University of Brasília	Brazil	BR24	Distrito Federal	0.0509368	-0.108946	-0.0483846	0.108685
University of Bremen	Germany	DE5	Bremen	0.00655085	0.0903483	0.0795144	-0.0504698
University of Brescia	Italy	ITC4	Lombardy	0.0454782	0.109627	0.118885	-0.0321148
University of Brighton	United Kingdom	UKJ	South East England	-0.132681	-0.118957	-0.170904	-0.0284458
University of Bristol	United Kingdom	UKK	South West England	0.248488	0.318945	0.409154	-0.00434461
University of British Columbia	Canada	CA59	British Columbia	0.328399	0.419092	0.537276	-0.00450247
University of Bucharest	Romania	RO32	Bucharest - Ilfov	-0.0710971	-0.297044	-0.271498	0.130891
University of Burgos	Spain	ES41	Castile and León	-0.261574	-0.166752	-0.288743	-0.0992393
University of Bío-Bío	Chile	CL08	Bío-Bío	-0.115392	-0.253385	-0.265076	0.0690294
University of Cadiz	Spain	ES61	Andalusia	-0.14184	-0.206155	-0.244716	0.0188728
University of Calabria	Italy	ITF6	Calabria	-0.0187692	-0.0786747	-0.0682897	0.0353429
University of Calgary	Canada	CA48	Alberta	0.0724981	0.20372	0.20924	-0.0697931
University of California, Berkeley	United States	US06	California	0.505977	0.604806	0.793226	0.0181539
University of California, Davis	United States	US06	California	0.231174	0.374793	0.441949	-0.0527512
University of California, Irvine	United States	US06	California	0.151602	0.31988	0.349361	-0.0805849
University of California, Los Angeles	United States	US06	California	0.446276	0.589695	0.744132	-0.019026
University of California, Merced	United States	US06	California	-0.0359932	0.130466	0.0842654	-0.108752
University of California, Riverside	United States	US06	California	0.00660849	0.175957	0.146401	-0.103903
University of California, San Diego	United States	US06	California	0.335688	0.50376	0.607946	-0.0517009
University of California, Santa Barbara	United States	US06	California	0.220177	0.363596	0.426336	-0.0543441
University of California, Santa Cruz	United States	US06	California	0.051156	0.144911	0.149985	-0.0497225
University of Cambridge	United Kingdom	UKH	E. of England	0.611893	0.620169	0.871386	0.0912652
University of Campinas	Brazil	BR20	Sao Paulo	0.237717	0.00845382	0.159969	0.181202
University of Canberra	Australia	AU8	Australian Capital Territory (Act)	0.143584	0.229395	0.273695	-0.030322
University of Canterbury	New Zealand	NZ23	Canterbury Region	-0.000995957	0.0288953	0.0268125	-0.0179748
University of Castilla-La Mancha	Spain	ES42	Castile-La Mancha	-0.133287	-0.194048	-0.229919	0.0179889
University of Catania	Italy	ITG1	Sicily	0.0385307	-0.0165519	0.0160149	0.0412808
University of Caxias do Sul	Brazil	BR22	Rio Grande do Sul	-0.10694	-0.300231	-0.296378	0.104893
University of Central Florida	United States	US12	Florida	-0.153919	-0.00740342	-0.09706	-0.114715
University of Central Lancashire	United Kingdom	UKD	N.W. England	-0.186184	-0.171081	-0.245029	-0.0376646
University of Cergy-Pontoise	France	FR1	Île-de-France	-0.167967	-0.113366	-0.18858	-0.0594922
University of Chemistry and Technology, Prague	Czech Republic	CZ01	Prague	-0.170488	-0.123693	-0.198219	-0.0550098
University of Chester	United Kingdom	UKD	N.W. England	-0.257875	-0.198982	-0.3116	-0.0762177
University of Chile	Chile	CL13	Santiago	0.0463772	-0.111846	-0.0534973	0.106936
University of Cincinnati	United States	US39	Ohio	0.0152327	0.101506	0.0936504	-0.0506602
University of Clermont Auvergne	France	FRK	Auvergne-Rhône-Alpes	-0.0899132	-0.0844767	-0.117262	-0.0165879
University of Coimbra	Portugal	PT16	Centro	0.0114167	-0.0566271	-0.0322166	0.0451419
University of Cologne	Germany	DEA	N. Rhine-Westphalia	0.190306	0.194848	0.275904	0.027743
University of Colorado Boulder	United States	US08	Colorado	0.124738	0.282414	0.303324	-0.0781582
University of Colorado Denver	United States	US08	Colorado	-0.0148442	0.0736225	0.0530885	-0.0567287
University of Concepción	Chile	CL08	Bío-Bío	-0.0295967	-0.191569	-0.163211	0.0974106
University of Connecticut	United States	US09	Connecticut	-0.0839268	0.0541484	-0.00527278	-0.0985091
University of Copenhagen	Denmark	DK01	Copenhagen Region	0.246465	0.263079	0.364266	0.0289743
University of Costa Rica	Costa Rica	CR01	Central	0.194698	-0.0417786	0.09387	0.178988
University of Crete	Greece	EL43	Crete	0.0974529	0.027375	0.087124	0.059852
University of Cyprus	Cyprus	CY00	Cyprus	0.0399358	0.0498301	0.0687293	0.000910662
University of Córdoba	Spain	ES61	Andalusia	-0.0955214	-0.115718	-0.145162	-0.00145144
University of Côte d’Azur	France	FRL	Provence-Alpes-Côte d'Azur	-0.0231086	-0.012848	-0.0195975	-0.00916606
University of Debrecen	Hungary	HU32	Northern Great Plain	0.0655902	-0.151968	-0.0728255	0.147002
University of Delaware	United States	US10	Delaware	-0.018906	0.074319	0.0510951	-0.0603356
University of Denver	United States	US08	Colorado	-0.068668	0.0134844	-0.0274948	-0.0611919
University of Derby	United Kingdom	UKF	E. Midlands	-0.189948	-0.176675	-0.251748	-0.0371092
University of Desarrollo	Chile	CL08	Bío-Bío	0.220534	0.0672385	0.195139	0.131062
University of Deusto	Spain	ES21	Basque Country	-0.121645	-0.0638019	-0.12094	-0.0542819
University of Duisburg-Essen	Germany	DEA	N. Rhine-Westphalia	0.135713	0.218173	0.260015	-0.0294584
University of Dundee	United Kingdom	UKM	Scotland	0.107014	0.184275	0.215617	-0.0306932
University of East Anglia	United Kingdom	UKH	E. of England	0.145405	0.216579	0.264825	-0.0208943
University of East London	United Kingdom	UKI	Greater London	-0.174083	-0.0781067	-0.164867	-0.0862942
University of Eastern Finland	Finland	FI1D	East and North	-0.0184641	0.0046083	-0.00306479	-0.0164438
University of Economics, Prague	Czech Republic	CZ01	Prague	-0.233271	-0.232848	-0.322675	-0.0358494
University of Edinburgh	United Kingdom	UKM	Scotland	0.435039	0.499386	0.666592	0.0286132
University of Erlangen-Nuremberg	Germany	DE2	Bavaria	0.147314	0.153196	0.216523	0.0201903
University of Essex	United Kingdom	UKH	E. of England	0.0700486	0.142716	0.160073	-0.0335985
University of Exeter	United Kingdom	UKK	South West England	0.165897	0.221545	0.281504	-0.00799471
University of Ferrara	Italy	ITH5	Emilia-Romagna	0.0247336	0.0399163	0.0514912	-0.00476754
University of Florence	Italy	ITI1	Tuscany	0.0717046	0.0153668	0.0616626	0.0472468
University of Florida	United States	US12	Florida	0.107351	0.240751	0.259929	-0.0657098
University of Foggia	Italy	ITF4	Apulia	-0.0999368	-0.163827	-0.185488	0.0251534
University of Fortaleza (UNIFOR)	Brazil	BR10	Ceara	0.0537105	-0.118291	-0.0539491	0.116689
University of Freiburg	Germany	DE1	Baden-Württemberg	0.269561	0.274378	0.387516	0.0399512
University of Fribourg	Switzerland	CH02	Espace Mittelland	0.0136387	0.0368239	0.0421457	-0.0114996
University of Fukui	Japan	JPE	Hokuriku	-0.275413	-0.237693	-0.352784	-0.0657311
University of Gdańsk	Poland	PL63	Pomerania	-0.0520972	-0.272497	-0.240461	0.130394
University of Geneva	Switzerland	CH01	Lake Geneva Region	0.163363	0.18989	0.255202	0.00980116
University of Genoa	Italy	ITC3	Liguria	0.073768	0.0163406	0.063712	0.0482498
University of Georgia	United States	US13	Georgia	-0.0649256	0.0668139	0.0164871	-0.0915832
University of Girona	Spain	ES51	Catalonia	-0.020611	-0.0801271	-0.0705744	0.034812
University of Glasgow	United Kingdom	UKM	Scotland	0.241101	0.304903	0.393574	-0.00134068
University of Gothenburg	Sweden	SE23	West	0.125409	0.156413	0.205352	0.00107515
University of Granada	Spain	ES61	Andalusia	-0.0193734	-0.0850698	-0.0736609	0.038866
University of Graz	Austria	AT22	Styria	-0.0735786	-0.0695635	-0.0954131	-0.0131485
University of Greenwich	United Kingdom	UKI	Greater London	-0.109923	-0.0414939	-0.0961976	-0.0590637
University of Greifswald	Germany	DE8	Mecklenburg-Vorpommern	0.126007	0.0537381	0.125548	0.0656811
University of Groningen	Netherlands	NL11	Groningen	0.270457	0.280085	0.392533	0.0370862
University of Guadalajara	Mexico	ME14	Jalisco	-0.0949414	-0.284855	-0.276876	0.104658
University of Guanajuato	Mexico	ME11	Guanajuato	-0.0948912	-0.267831	-0.26355	0.0940618
University of Guelph	Canada	CA35	Ontario	-0.135753	0.00047754	-0.0795579	-0.105452
University of Göttingen	Germany	DE9	Lower Saxony	0.200727	0.206082	0.291186	0.0288626
University of Haifa	Israel	IL03	Haifa district	-0.0176455	-0.0764045	-0.065815	0.0348022
University of Hamburg	Germany	DE6	Hamburg	0.18839	0.20297	0.28105	0.0211731
University of Hawai’i at Mānoa	United States	US15	Hawaii	0.0313988	0.1621	0.151066	-0.0758881
University of Helsinki	Finland	FI1B	Helsinki-Uusimaa	0.222112	0.242706	0.333144	0.0226843
University of Hertfordshire	United Kingdom	UKH	E. of England	-0.146995	-0.0890421	-0.156485	-0.0583103
University of Hohenheim	Germany	DE1	Baden-Württemberg	0.141802	0.150322	0.210835	0.0176811
University of Houston	United States	US48	Texas	-0.123104	0.0114684	-0.063074	-0.102441
University of Hradec Králové	Czech Republic	CZ05	Northeast	-0.055125	-0.275787	-0.244922	0.130085
University of Huddersfield	United Kingdom	UKE	Yorkshire, Humber	-0.0727896	-0.0586032	-0.0863614	-0.0193789
University of Hull	United Kingdom	UKE	Yorkshire, Humber	-0.0408557	-0.0288882	-0.0432092	-0.0130046
University of Hyogo	Japan	JPG	Kinki	-0.279154	-0.262738	-0.374678	-0.0530073
University of Iceland	Iceland	IS01	Reykjavik Region	0.0205185	0.0268059	0.0386205	0.000130671
University of Idaho	United States	US16	Idaho	-0.14749	-0.0149952	-0.0989725	-0.104953
University of Illinois at Chicago	United States	US17	Illinois	0.0037334	0.0947563	0.0811966	-0.0554235
University of Illinois at Urbana-Champaign	United States	US17	Illinois	0.27868	0.414645	0.502745	-0.0405496
University of Innsbruck	Austria	AT33	Tyrol	0.0161031	0.0331508	0.0408169	-0.00728072
University of Insubria	Italy	ITC4	Lombardy	0.0217123	-0.0347858	-0.00872968	0.0395378
University of Ioannina	Greece	EL54	Epirus	-0.0237217	-0.0977362	-0.0862682	0.0433828
University of Iowa	United States	US19	Iowa	0.0297163	0.115231	0.113416	-0.0479243
University of Jaén	Spain	ES61	Andalusia	-0.116794	-0.110428	-0.154319	-0.0213674
University of Jyväskylä	Finland	FI19	West	-0.0327049	-0.00724082	-0.0212135	-0.0201624
University of Kaiserslautern	Germany	DEB	Rhineland-Palatinate	-0.0897146	0.0280898	-0.029237	-0.0867505
University of Kansas	United States	US20	Kansas	-0.0503081	0.0346569	0.000507438	-0.0600809
University of Kent	United Kingdom	UKJ	South East England	0.0557937	0.11396	0.128714	-0.0267668
University of Kentucky	United States	US21	Kentucky	0.167821	0.0318511	0.134577	0.112005
University of Kiel	Germany	DEF	Schleswig-Holstein	0.0844515	0.0896863	0.12766	0.010775
University of Klagenfurt	Austria	AT21	Carinthia	0.0662985	0.136293	0.152715	-0.0325143
University of Konstanz	Germany	DE1	Baden-Württemberg	0.0959804	0.103587	0.145717	0.0110944
University of La Frontera	Chile	CL09	Araucanía	0.0115419	-0.130326	-0.0896888	0.0912778
University of La Laguna	Spain	ES70	Canary Islands	-0.191805	-0.103622	-0.195862	-0.0841937
University of La Sabana	Colombia	CO11	Bogotá Capital District	-0.112954	-0.254385	-0.264334	0.0715579
University of Las Palmas de Gran Canaria	Spain	ES70	Canary Islands	-0.258363	-0.124784	-0.253965	-0.122949
University of Latvia	Latvia	LV006	Riga	0.112061	-0.108689	-0.0100007	0.156255
University of Lausanne	Switzerland	CH01	Lake Geneva Region	0.129998	0.156115	0.207985	0.00484555
University of Leeds	United Kingdom	UKE	Yorkshire, Humber	0.1753	0.189259	0.262166	0.0195168
University of Leicester	United Kingdom	UKF	E. Midlands	0.166399	0.171392	0.242654	0.0237266
University of Leoben	Austria	AT22	Styria	-0.159896	-0.0440421	-0.129404	-0.0964946
University of Lethbridge	Canada	CA48	Alberta	-0.327215	-0.245662	-0.391367	-0.101204
University of León	Spain	ES41	Castile and León	-0.209302	-0.143077	-0.237601	-0.0732105
University of Lille	France	FRE	Hauts-de-France	-0.000628685	-0.0177212	-0.00936016	0.0114323
University of Limerick	Ireland	IE02	Southern and Eastern	-0.0761193	0.0233797	-0.0244223	-0.0731919
University of Lincoln	United Kingdom	UKE	Yorkshire, Humber	-0.0557347	0.00271997	-0.0278214	-0.0443682
University of Lisbon	Portugal	PT17	Lisbon Metropolitan	0.0371241	0.0145612	0.0394319	0.0207468
University of Liverpool	United Kingdom	UKD	N.W. England	0.172095	0.231148	0.292874	-0.00915328
University of Liège	Belgium	BE3	Wallonia	0.0350657	0.0998916	0.104779	-0.0341646
University of Ljubljana	Slovenia	SI04	Western Slovenia	-0.0649531	-0.0828162	-0.100374	0.00186575
University of Lleida	Spain	ES51	Catalonia	-0.0554374	-0.069568	-0.0840842	0.00102057
University of Lorraine	France	FRF	Hauts-de-France	-0.0824	-0.0709336	-0.101993	-0.0191811
University of Luxembourg	Luxembourg	LU00	Luxembourg	0.10085	0.174627	0.204232	-0.0294801
University of L’Aquila	Italy	ITF1	Abruzzo	0.0393713	0.0487787	0.0675556	0.00112669
University of Malaga	Spain	ES61	Andalusia	-0.136403	-0.131001	-0.182633	-0.0238285
University of Malta	Malta	MT00	Malta	-0.10748	-0.110408	-0.148485	-0.0141067
University of Manchester	United Kingdom	UKD	N.W. England	0.338355	0.352406	0.491421	0.0449291
University of Manitoba	Canada	CA46	Manitoba	-0.0344501	0.0556399	0.0267989	-0.0608053
University of Mannheim	Germany	DE1	Baden-Württemberg	0.192505	0.262	0.329716	-0.012488
University of Marburg	Germany	DE7	Hesse	0.043953	0.0512624	0.0723572	0.00315295
University of Maribor	Slovenia	SI03	East	-0.140863	-0.201034	-0.240108	0.0164371
University of Maryland, Baltimore County	United States	US24	Maryland	-0.164671	-0.00113915	-0.0988847	-0.127024
University of Maryland, College Park	United States	US24	Maryland	0.167419	0.307057	0.349229	-0.0602229
University of Massachusetts	United States	US25	Massachusetts	0.0488644	0.192144	0.185437	-0.0810172
University of Melbourne	Australia	AU2	Victoria	0.432706	0.493672	0.660673	0.030361
University of Memphis	United States	US47	Tennessee	-0.21919	-0.13307	-0.235964	-0.0871828
University of Messina	Italy	ITG1	Sicily	0.00927402	-0.00125345	0.00968524	0.00887811
University of Miami	United States	US12	Florida	0.0321002	0.119726	0.118415	-0.04887
University of Michigan-Ann Arbor	United States	US26	Michigan	0.420647	0.508532	0.664743	0.011661
University of Milan	Italy	ITC4	Lombardy	0.0965703	0.0378989	0.0947906	0.0525888
University of Milan-Bicocca	Italy	ITC4	Lombardy	0.0858	0.0269286	0.0794961	0.0510314
University of Minho	Portugal	PT11	North (PT)	-0.0630445	-0.12986	-0.135917	0.032743
University of Minnesota	United States	US27	Minnesota	0.180512	0.314145	0.362943	-0.0544276
University of Miskolc	Hungary	HU31	North	-0.0940123	-0.240045	-0.241304	0.077391
University of Missouri-St Louis	United States	US29	Missouri	-0.150679	-0.00760935	-0.0951969	-0.112056
University of Miyazaki	Japan	JPJ	Kyushu, Okinawa	-0.215339	-0.150222	-0.246953	-0.0734612
University of Modena and Reggio Emilia	Italy	ITH5	Emilia-Romagna	0.0660145	0.0824227	0.110471	0.000915243
University of Montana	United States	US30	Montana	-0.111671	-0.0345969	-0.0919036	-0.0647369
University of Montreal	Canada	CA24	Quebec	0.203307	0.336276	0.394464	-0.0504514
University of Murcia	Spain	ES62	Murcia	-0.129317	-0.197707	-0.230297	0.0233747
University of Münster	Germany	DEA	N. Rhine-Westphalia	0.149567	0.154632	0.219052	0.0210523
University of Nantes	France	FRH	Brittany	-0.110124	-0.100211	-0.142174	-0.0225412
University of Naples Federico II	Italy	ITF3	Campania	0.0679913	0.0551616	0.0904181	0.0194883
University of Navarra	Spain	ES22	Navarra	0.0879642	0.0949281	0.133948	0.0102436
University of Nebraska Medical Center	United States	US31	Nebraska	-0.111621	0.0634397	-0.0153175	-0.125939
University of Nebraska-Lincoln	United States	US31	Nebraska	-0.0926365	0.0375365	-0.0236855	-0.0949333
University of Neuchâtel	Switzerland	CH02	Espace Mittelland	-0.0379374	-0.0129951	-0.0289755	-0.0206538
University of Nevada, Las Vegas	United States	US32	Nevada	-0.196465	-0.0640864	-0.1679	-0.112529
University of New Brunswick UNB	Canada	CA13	New Brunswick	-0.22799	-0.142048	-0.248472	-0.0884464
University of New Mexico (Main campus)	United States	US35	New Mexico	0.0105961	0.0987316	0.0885877	-0.0525478
University of Newcastle	Australia	AU1	New South Wales	0.0085355	0.0944303	0.0839417	-0.05147
University of Nicosia	Cyprus	CY00	Cyprus	-0.109612	-0.105817	-0.146232	-0.0186399
University of North Carolina Wilmington	United States	US37	North Carolina	-0.347684	-0.264997	-0.419251	-0.10511
University of North Carolina at Chapel Hill	United States	US37	North Carolina	0.258487	0.338464	0.430643	-0.00872936
University of North Carolina at Greensboro	United States	US37	North Carolina	-0.210632	-0.130933	-0.22895	-0.0818348
University of Northern British Columbia (UNBC)	Canada	CA59	British Columbia	-0.252991	-0.168596	-0.28482	-0.0913852
University of Notre Dame	United States	US18	Indiana	0.0932661	0.248493	0.257176	-0.0815447
University of Nottingham	United Kingdom	UKF	E. Midlands	0.17722	0.233587	0.29798	-0.00667516
University of Occupational and Environmental Health, Japan	Japan	JPJ	Kyushu, Okinawa	0.0779821	0.124897	0.151115	-0.0162724
University of Oregon	United States	US41	Oregon	-0.0364038	0.051972	0.0227143	-0.0600396
University of Oslo	Norway	NO01	Oslo and Akershus	0.189397	0.210922	0.287888	0.0169926
University of Ostrava	Czech Republic	CZ08	Moravia-Silesia	-0.0211794	-0.239124	-0.195088	0.13369
University of Otago	New Zealand	NZ24	Otago Region	0.0865954	0.126102	0.157436	-0.0102986
University of Ottawa	Canada	CA35	Ontario	0.11112	0.201694	0.231784	-0.0383685
University of Oulu	Finland	FI1D	East and North	0.0444433	0.142894	0.144217	-0.0537043
University of Oviedo	Spain	ES12	Asturias	-0.0821096	-0.145282	-0.15987	0.0274895
University of Oxford	United Kingdom	UKJ	South East England	0.63104	0.643754	0.901763	0.0914836
University of Padua	Italy	ITH3	Veneto	0.162131	0.152704	0.225394	0.0320681
University of Palermo	Italy	ITG1	Sicily	-0.0400239	-0.0933463	-0.0930238	0.0279104
University of Pardubice	Czech Republic	CZ05	Northeast	-0.0786832	-0.221589	-0.217316	0.077832
University of Paris	France	FR1	Île-de-France	0.1964	0.200284	0.283956	0.0291062
University of Parma	Italy	ITH5	Emilia-Romagna	-0.0314938	-0.017626	-0.0285665	-0.0127293
University of Passau	Germany	DE2	Bavaria	0.0607917	0.131249	0.145336	-0.0336636
University of Patras	Greece	EL65	Peloponnese	-0.130345	-0.122742	-0.1724	-0.024257
University of Pavia	Italy	ITC4	Lombardy	0.0534595	0.0594865	0.0847177	0.00543898
University of Pennsylvania	United States	US42	Pennsylvania	0.477346	0.611403	0.780492	-0.0083246
University of Pisa	Italy	ITI1	Tuscany	0.0659267	0.0538046	0.0880688	0.0187237
University of Pittsburgh-Pittsburgh campus	United States	US42	Pennsylvania	0.122167	0.256326	0.281346	-0.0638693
University of Plymouth	United Kingdom	UKK	South West England	-0.0208646	0.0484951	0.0297062	-0.0457334
University of Porto	Portugal	PT11	North (PT)	0.0742704	0.0508494	0.0909733	0.0270853
University of Portsmouth	United Kingdom	UKJ	South East England	-0.0317693	-0.0180098	-0.0290383	-0.0127046
University of Potsdam	Germany	DE4	Brandenburg	0.160204	0.0910712	0.176063	0.0690641
University of Pécs	Hungary	HU23	Southern Transdanubia	0.104888	-0.111115	-0.0163759	0.15217
University of Reading	United Kingdom	UKJ	South East England	0.108602	0.116476	0.163666	0.012899
University of Regina	Canada	CA47	Saskatchewan	-0.215952	-0.132113	-0.233195	-0.0852524
University of Rennes 1	France	FRH	Brittany	-0.113124	-0.0317131	-0.0905594	-0.0676731
University of Rhode Island	United States	US44	Rhode Island	-0.144818	-0.00998841	-0.0933932	-0.105993
University of Rochester	United States	US36	New York	0.107123	0.267805	0.280913	-0.0827879
University of Roehampton	United Kingdom	UKI	Greater London	-0.157403	-0.0758014	-0.152648	-0.0747092
University of Rome II – Tor Vergata	Italy	ITI4	Lazio	0.0876088	0.101124	0.138564	0.00609583
University of Rome III	Italy	ITI4	Lazio	-0.0203492	-0.00374459	-0.010765	-0.012698
University of Rovira i Virgili	Spain	ES51	Catalonia	0.00708982	-0.0526758	-0.031834	0.0392948
University of Salamanca	Spain	ES41	Castile and León	-0.162655	-0.143582	-0.208856	-0.0364688
University of Salento	Italy	ITF4	Apulia	-0.0498175	-0.0478417	-0.0636078	-0.00816286
University of Salerno	Italy	ITF3	Campania	0.0886086	0.0318868	0.0851224	0.0501272
University of Salford	United Kingdom	UKD	N.W. England	-0.15475	-0.0717237	-0.147806	-0.075184
University of Sannio	Italy	ITF3	Campania	0.0474634	0.0998736	0.11251	-0.0244721
University of Santiago de Compostela	Spain	ES11	Galicia	-0.149649	-0.142479	-0.199871	-0.0270017
University of Santiago, Chile (USACH)	Chile	CL13	Santiago	-0.074861	-0.273488	-0.255455	0.113237
University of Saskatchewan	Canada	CA47	Saskatchewan	-0.0923311	0.0390706	-0.0222967	-0.0956531
University of Sassari	Italy	ITG2	Sardinia	0.0320762	-0.0358949	-0.00312169	0.0483237
University of Seoul	Korea	KR01	Capital Region	-0.158601	-0.129676	-0.195466	-0.0419904
University of Seville	Spain	ES61	Andalusia	-0.103781	-0.168696	-0.191691	0.0251929
University of Sheffield	United Kingdom	UKE	Yorkshire, Humber	0.212586	0.224528	0.312998	0.0266009
University of Shizuoka	Japan	JPF	Toukai	-0.245566	-0.211385	-0.313596	-0.0588581
University of Siegen	Germany	DEA	N. Rhine-Westphalia	-0.107603	-0.0270126	-0.0834402	-0.0662984
University of Siena	Italy	ITI1	Tuscany	0.0749046	0.0111385	0.0603598	0.052387
University of Silesia in Katowice	Poland	PL22	Silesia	-0.0769436	-0.29699	-0.275109	0.126292
University of Sonora	Mexico	ME26	Sonora	-0.104594	-0.292814	-0.28912	0.102091
University of South Australia	Australia	AU4	South Australia	-0.0144252	0.144125	0.108404	-0.100443
University of South Bohemia in České Budějovice	Czech Republic	CZ03	Southwest	0.0434904	-0.177718	-0.106739	0.14583
University of South Carolina-Columbia	United States	US45	South Carolina	-0.0702995	0.0160174	-0.026536	-0.0640483
University of South Dakota	United States	US46	South Dakota	-0.23336	-0.152802	-0.260224	-0.0859213
University of South Florida (Tampa)	United States	US12	Florida	0.0570069	0.189317	0.188316	-0.0728929
University of South Wales	United Kingdom	UKL	Wales	-0.204489	-0.133538	-0.227147	-0.0754108
University of Southampton	United Kingdom	UKJ	South East England	0.204927	0.217011	0.302344	0.0253158
University of Southern California	United States	US06	California	0.249807	0.348169	0.432799	-0.0215702
University of Southern Denmark	Denmark	DK03	Southern Denmark	0.0779129	0.0922896	0.125609	0.00404293
University of Southern Queensland	Australia	AU3	Queensland	-0.111262	0.0307387	-0.0406287	-0.105231
University of Split	Croatia	HR03	Jadranska Hrvatska	-0.0565544	-0.0659669	-0.08197	-0.00210119
University of St Andrews	United Kingdom	UKM	Scotland	0.0998674	0.11266	0.15523	0.00846219
University of St Gallen	Switzerland	CH05	East	-0.0184775	0.0831492	0.0582581	-0.0655169
University of Stirling	United Kingdom	UKM	Scotland	0.0426623	0.0579446	0.0767689	-0.00202917
University of Strasbourg	France	FRF	Hauts-de-France	-0.0311117	-0.020584	-0.0306376	-0.0105831
University of Strathclyde	United Kingdom	UKM	Scotland	-0.011984	0.052085	0.0380569	-0.0410412
University of Stuttgart	Germany	DE1	Baden-Württemberg	0.0427476	0.159788	0.15635	-0.0655815
University of Surrey	United Kingdom	UKJ	South East England	0.0939886	0.180277	0.204358	-0.0383673
University of Sussex	United Kingdom	UKJ	South East England	0.175083	0.24563	0.30605	-0.015867
University of Sydney	Australia	AU1	New South Wales	0.268259	0.398651	0.483746	-0.0386961
University of Szeged	Hungary	HU33	S. Great Plain	0.065313	-0.1581	-0.0777877	0.150617
University of São Paulo	Brazil	BR20	Sao Paulo	0.358718	0.171378	0.36278	0.173914
University of Talca	Chile	CL07	Maule	-0.0230387	-0.160914	-0.135176	0.0833817
University of Tarapacá	Chile	CL15	Arica y Parinacota	-0.06844	-0.201093	-0.194912	0.0730274
University of Tartu	Estonia	EE008	Southern Estonia	0.0197264	0.0769144	0.0772546	-0.0317895
University of Tasmania	Australia	AU6	Tasmania	0.0169846	0.0423388	0.0485423	-0.0123319
University of Technology Sydney	Australia	AU1	New South Wales	0.102501	0.190018	0.217282	-0.0378056
University of Technology of Compiègne	France	FRE	Hauts-de-France	-0.101107	-0.0468478	-0.0948712	-0.048835
University of Technology of Troyes	France	FRF	Hauts-de-France	-0.172353	0.0197538	-0.0873689	-0.146074
University of Texas at Arlington	United States	US48	Texas	-0.183703	-0.0344876	-0.136815	-0.121054
University of Texas at Austin	United States	US48	Texas	0.301916	0.390955	0.49876	-0.00760601
University of Texas at Dallas	United States	US48	Texas	-0.033561	0.11281	0.0719978	-0.0958241
University of Texas at El Paso	United States	US48	Texas	-0.236993	-0.0904358	-0.213793	-0.127717
University of Thessaly	Greece	EL61	Thessaly	-0.058453	-0.0778928	-0.0924687	0.00386602
University of Toledo	United States	US39	Ohio	-0.181229	-0.0255587	-0.128297	-0.1247
University of Toronto	Canada	CA35	Ontario	0.441827	0.532751	0.696886	0.0130715
University of Tours	France	FRB	Centre Val de Loire	-0.160503	-0.099327	-0.172954	-0.0624334
University of Toyama	Japan	JPE	Hokuriku	-0.192057	-0.224056	-0.290064	-0.00915772
University of Trento	Italy	ITH2	Province of Trento	0.0404567	0.129754	0.131466	-0.0486092
University of Trieste	Italy	ITH4	Friuli-Venezia Giulia	0.0207505	0.0341507	0.0445008	-0.00427623
University of Trás-os-Montes and Alto Douro	Portugal	PT11	North (PT)	-0.130556	-0.117257	-0.168249	-0.0278478
University of Tsukuba	Japan	JPC	Northern-Kanto, Koshin	0.032439	-0.0120763	0.0157045	0.033728
University of Turin	Italy	ITC1	Piedmont	0.0651709	0.00224114	0.0473316	0.050344
University of Turku	Finland	FI1C	Southern Finland	0.0222165	0.0416841	0.0512993	-0.00783742
University of Tuscia	Italy	ITI4	Lazio	0.00615068	0.00999326	0.0165165	-0.000586415
University of Twente	Netherlands	NL21	Overijssel	0.103287	0.118096	0.161611	0.00773622
University of Tübingen	Germany	DE1	Baden-Württemberg	0.275619	0.280715	0.396249	0.0407237
University of Udine	Italy	ITH4	Friuli-Venezia Giulia	-0.000539355	-0.00948345	-0.00287162	0.0063561
University of Ulsan	Korea	KR02	Gyeongnam	0.137312	0.0103043	0.0986929	0.101641
University of Urbino Carlo Bo	Italy	ITI3	Marche	0.0437815	-0.0197296	0.0168135	0.0473661
University of Utah	United States	US49	Utah	0.0322332	0.162984	0.152277	-0.0757885
University of Valencia	Spain	ES52	Valencia	-0.0254149	-0.018202	-0.025219	-0.00762256
University of Valladolid	Spain	ES41	Castile and León	-0.248881	-0.155329	-0.271893	-0.096464
University of Valparaíso	Chile	CL05	Valparaíso	-0.0686691	-0.215282	-0.206135	0.0817123
University of Victoria	Canada	CA59	British Columbia	-0.0556755	0.091951	0.0418946	-0.100063
University of Vienna	Austria	AT13	Vienna	0.165242	0.179828	0.248518	0.0175534
University of Vigo	Spain	ES11	Galicia	-0.189282	-0.175274	-0.250238	-0.0374641
University of Virginia (Main campus)	United States	US51	Virginia	0.143004	0.2328	0.275992	-0.0329017
University of Waikato	New Zealand	NZ13	Waikato	-0.0474664	0.0377387	0.00468908	-0.059787
University of Warsaw	Poland	PL12	Mazovia	0.0863583	-0.136799	-0.048007	0.153744
University of Warwick	United Kingdom	UKG	West Midlands	0.271465	0.346755	0.445224	-0.00377448
University of Washington	United States	US53	Washington	0.371948	0.465883	0.601019	0.000274604
University of Waterloo	Canada	CA35	Ontario	0.0334785	0.124459	0.122972	-0.0507504
University of West Bohemia	Czech Republic	CZ03	Southwest	-0.0612707	-0.218373	-0.203927	0.0894203
University of Westminster	United Kingdom	UKI	Greater London	-0.169377	-0.088658	-0.170166	-0.0760275
University of Windsor	Canada	CA35	Ontario	-0.146811	-0.00973154	-0.0944376	-0.10771
University of Wisconsin-Madison	United States	US55	Wisconsin	0.275438	0.405644	0.493691	-0.0374578
University of Wisconsin-Milwaukee	United States	US55	Wisconsin	-0.148128	-0.0631816	-0.136999	-0.0753497
University of Wollongong	Australia	AU1	New South Wales	0.0398473	0.126555	0.128587	-0.0470865
University of Wolverhampton	United Kingdom	UKG	West Midlands	-0.193222	-0.132355	-0.219185	-0.0673515
University of Wrocław	Poland	PL51	Lower Silesia	-0.0187365	-0.241158	-0.19515	0.136868
University of Wuppertal	Germany	DEA	N. Rhine-Westphalia	-0.0824834	-0.00101973	-0.047451	-0.0629198
University of Würzburg	Germany	DE2	Bavaria	0.192517	0.197887	0.279658	0.0275707
University of Yamanashi	Japan	JPC	Northern-Kanto, Koshin	-0.196896	-0.135446	-0.223893	-0.06829
University of York	United Kingdom	UKE	Yorkshire, Humber	0.198942	0.206996	0.290785	0.0268979
University of Zagreb	Croatia	HR04	Continental Croatia	-0.159237	-0.182579	-0.237174	-0.00943899
University of Zaragoza	Spain	ES24	Aragon	-0.0923049	-0.110697	-0.139231	-0.0020766
University of Zurich	Switzerland	CH04	Zurich	0.25886	0.284481	0.388721	0.0252842
University of the Aegean	Greece	EL41	N. Aegean	-0.0922528	-0.160803	-0.178326	0.0292644
University of the Andes, Chile	Chile	CL13	Santiago	-0.0489137	-0.174615	-0.162039	0.0717353
University of the Andes, Colombia	Colombia	CO11	Bogotá Capital District	0.0859187	-0.0646732	0.00803998	0.108346
University of the Balearic Islands	Spain	ES53	Balearic Islands	-0.177348	-0.100478	-0.184376	-0.0748685
University of the Basque Country	Spain	ES21	Basque Country	-0.129443	-0.131478	-0.178658	-0.0180957
University of the North, Colombia	Colombia	CO08	Atlántico	-0.0268266	-0.200836	-0.168717	0.105362
University of the Ryukyus	Japan	JPJ	Kyushu, Okinawa	-0.229441	-0.274375	-0.352711	-0.00691784
University of the Sunshine Coast	Australia	AU3	Queensland	-0.167731	-0.0384768	-0.129953	-0.10609
University of the West of England	United Kingdom	UKK	South West England	-0.0157192	0.0544099	0.0375391	-0.0454103
University of the West of Scotland	United Kingdom	UKM	Scotland	-0.0420719	0.0469752	0.0152716	-0.0613444
University of Łódź	Poland	PL11	Lodzkie	-0.0731339	-0.296061	-0.272004	0.128687
University of Žilina	Slovak Republic	SK03	Central Slovakia	-0.0108497	-0.116197	-0.0926432	0.0649665
Università della Svizzera Italiana	Switzerland	CH07	Ticino	0.0663659	0.152166	0.165152	-0.0423775
Université Bourgogne Franche-Comté (UBFC)	France	FRC	Bourgogne-Franche-Comté	-0.126862	-0.071535	-0.130237	-0.0535248
Université Catholique de Louvain	Belgium	BE3	Wallonia	0.163967	0.228903	0.286044	-0.0140986
Université Laval	Canada	CA24	Quebec	0.0205087	0.154059	0.137984	-0.0793689
Université Libre de Bruxelles	Belgium	BE1	Brussels Capital Region	0.103988	0.187902	0.21656	-0.0353225
Université de Versailles Saint-Quentin-en-Yvelines	France	FR1	Île-de-France	0.0246151	0.0910529	0.0913489	-0.0368039
Université du Québec	Canada	CA24	Quebec	-0.180142	-0.0462438	-0.143771	-0.110929
Uppsala University	Sweden	SE12	East Middle Sweden	0.200454	0.231988	0.311246	0.0124671
Ural Federal University	Russia	RU58	Sverdlovsk Oblast	-0.0077501	-0.214304	-0.167317	0.128672
Utrecht University	Netherlands	NL31	Utrecht	0.262678	0.282994	0.389945	0.0291945
Utsunomiya University	Japan	JPC	Northern-Kanto, Koshin	-0.287512	-0.330914	-0.433136	-0.0169456
VSB - Technical University of Ostrava	Czech Republic	CZ08	Moravia-Silesia	-0.0677087	-0.173567	-0.172961	0.0564037
Vanderbilt University	United States	US47	Tennessee	0.151857	0.236292	0.284249	-0.0281703
Verona University	Italy	ITH3	Veneto	0.0411903	-0.0186958	0.0160022	0.0446968
Victoria University	Australia	AU2	Victoria	0.0292893	0.105048	0.105197	-0.0418962
Victoria University of Wellington	New Zealand	NZ19	Wellington	-0.062424	-0.0332973	-0.0601254	-0.0270926
Virginia Polytechnic Institute and State University	United States	US51	Virginia	0.0257817	0.161815	0.147334	-0.0800961
Vita-Salute San Raffaele University	Italy	ITC4	Lombardy	0.162913	0.201599	0.264064	0.00213487
Volgograd State Technical University	Russia	RU34	Volgograd Oblast	0.0272473	-0.0691488	-0.0321056	0.0653257
Voronezh State University	Russia	RU04	Voronezh Oblast	-0.10767	-0.322489	-0.314215	0.118227
Vrije Universiteit Amsterdam	Netherlands	NL32	North Holland	0.217646	0.228383	0.31917	0.0281441
Vrije Universiteit Brussel	Belgium	BE1	Brussels Capital Region	0.0682074	0.106604	0.130724	-0.012478
Wageningen University & Research	Netherlands	NL22	Gelderland	0.317674	0.331591	0.462248	0.0417823
Wake Forest University	United States	US37	North Carolina	-0.000707098	0.079197	0.0662726	-0.0491715
Warsaw University of Life Sciences – SGGW	Poland	PL12	Mazovia	-0.0621969	-0.170555	-0.167165	0.0588261
Warsaw University of Technology	Poland	PL12	Mazovia	-0.0312751	-0.141719	-0.125332	0.0649597
Waseda University	Japan	JPD	Southern-Kanto	-0.11046	-0.148586	-0.18016	0.00741481
Washington State University	United States	US53	Washington	-0.024478	0.114644	0.0791032	-0.0898765
Washington University in St Louis	United States	US29	Missouri	0.272812	0.416126	0.500236	-0.0460574
Wayne State University	United States	US26	Michigan	-0.0493178	0.108876	0.0590823	-0.10567
West University of Timişoara	Romania	RO42	West	-0.0928932	-0.312927	-0.297517	0.123793
Western Michigan University	United States	US26	Michigan	-0.312492	-0.154738	-0.311168	-0.146505
Western Paraná State University (Unioeste)	Brazil	BR21	Parana	-0.0899384	-0.327954	-0.307405	0.135487
Western Sydney University	Australia	AU1	New South Wales	0.0282602	0.158889	0.146598	-0.0763334
Western University	Canada	CA35	Ontario	0.065178	0.155396	0.166932	-0.0453227
Western Washington University	United States	US53	Washington	-0.197962	-0.109364	-0.204192	-0.085415
William & Mary	United States	US51	Virginia	0.00471762	0.0914952	0.0792648	-0.0526178
Worcester Polytechnic Institute	United States	US25	Massachusetts	-0.17169	-0.00398246	-0.10549	-0.130729
Wrocław University of Environmental and Life Sciences	Poland	PL51	Lower Silesia	-0.0634075	-0.234091	-0.217536	0.0975706
Wrocław University of Science and Technology	Poland	PL51	Lower Silesia	-0.0546217	-0.164275	-0.15753	0.060819
Yale University	United States	US09	Connecticut	0.505281	0.597949	0.787436	0.0218938
Yamagata University	Japan	JPB	Tohoku	-0.33821	-0.263333	-0.412034	-0.0987509
Yamaguchi University	Japan	JPH	Chugoku	-0.242047	-0.231039	-0.326745	-0.0438327
Yeditepe University	Turkey	TR10	Istanbul	-0.0768567	-0.23096	-0.223492	0.0851122
Yeungnam University	Korea	KR02	Gyeongnam	0.036133	-0.159649	-0.0972249	0.128798
Yokohama City University	Japan	JPD	Southern-Kanto	-0.0433974	0.00678663	-0.016939	-0.0372746
Yokohama National University	Japan	JPD	Southern-Kanto	-0.214146	-0.181221	-0.270414	-0.0531656
Yonsei University (Seoul campus)	Korea	KR01	Capital Region	0.210988	0.234619	0.319881	0.0190494
York University	Canada	CA35	Ontario	-0.0842373	0.064896	0.00292593	-0.105465
Yıldız Technical University	Turkey	TR10	Istanbul	0.0057705	-0.150682	-0.109189	0.0994866
Åbo Akademi University	Finland	FI1C	Southern Finland	-0.0986813	-0.077093	-0.116974	-0.0280472
École Centrale de Lyon	France	FRK	Auvergne-Rhône-Alpes	-0.171333	-0.114451	-0.19153	-0.0614433
École Normale Supérieure de Lyon	France	FRK	Auvergne-Rhône-Alpes	0.086516	0.14375	0.171167	-0.021385
École Polytechnique	France	FR1	Île-de-France	0.254495	0.370437	0.453116	-0.0318189
École Polytechnique Fédérale de Lausanne	Switzerland	CH01	Lake Geneva Region	0.358581	0.502191	0.621021	-0.0328438
École des Mines de Saint-Étienne	France	FRK	Auvergne-Rhône-Alpes	-0.12021	-0.00172255	-0.0715669	-0.091941
École des Ponts ParisTech	France	FR1	Île-de-France	0.0894169	0.211473	0.225863	-0.061425
École normale supérieure Paris-Saclay	France	FR1	Île-de-France	-0.100782	-0.0190323	-0.0729476	-0.065957
Örebro University	Sweden	SE12	East Middle Sweden	-0.000876684	0.0954344	0.0788463	-0.0594471

## Sheet: THE teaching
	Country	Region ID	Region	d T	d E	PC1	PC2
AGH University of Science and Technology	Poland	PL21	Lesser Poland	-0.0464648	-0.110772	-0.109473	0.0401165
Aalborg University	Denmark	DK05	Northern Jutland	-0.0372095	-0.0570859	-0.0634611	0.0109486
Aalto University	Finland	FI1B	Helsinki-Uusimaa	0.10451	0.15248	0.187012	-0.0246287
Aarhus University	Denmark	DK04	Central Jutland	0.0742214	0.0828058	0.115031	-0.000324388
Aberystwyth University	United Kingdom	UKL	Wales	-0.0801416	-0.0893394	-0.116185	0.000766321
Acıbadem University	Turkey	TR10	Istanbul	0.0430573	-0.0689077	-0.0183572	0.0783887
Adam Mickiewicz University, Poznań	Poland	PL41	Greater Poland	-0.0289145	-0.138909	-0.118555	0.0720107
Adolfo Ibáñez University	Chile	CL13	Santiago	-0.0510068	-0.122214	-0.121004	0.0444284
Aichi Medical University	Japan	JPF	Toukai	-0.043394	-0.030089	-0.0475972	-0.0117543
Aix-Marseille University	France	FRL	Provence-Alpes-Côte d'Azur	0.120317	0.100311	0.158944	0.0221012
Ajou University	Korea	KR01	Capital Region	-0.0254911	-0.040112	-0.043013	0.00824469
Akdeniz University	Turkey	TR61	Mediterranean region - West	0.0282264	-0.128986	-0.0728498	0.107713
Akita University	Japan	JPB	Tohoku	-0.189907	-0.0721244	-0.177087	-0.0921621
Aksaray University	Turkey	TR71	C. Anatolia Middle	-0.0835675	-0.22359	-0.218012	0.0883238
Alexandru Ioan Cuza University	Romania	RO21	North East	-0.0618327	-0.171295	-0.164656	0.0693411
Amedeo Avogadro University of Eastern Piedmont	Italy	ITC1	Piedmont	-0.155355	-0.143431	-0.206763	-0.0186924
American University	United States	US11	District Of Columbia	-0.0419763	0.101303	0.0507621	-0.0988817
Anadolu University	Turkey	TR41	Eastern Marmara - South	-0.0720007	-0.0580411	-0.087518	-0.014203
Andrés Bello University (UNAB)	Chile	CL13	Santiago	-0.0584676	-0.13036	-0.13205	0.0443639
Anglia Ruskin University ARU	United Kingdom	UKH	E. of England	-0.156705	-0.148065	-0.211104	-0.0165827
Ankara University	Turkey	TR51	Ankara	-0.0163757	-0.163318	-0.128235	0.0976874
Aoyama Gakuin University	Japan	JPD	Southern-Kanto	-0.158972	-0.183771	-0.239096	0.0056994
Aristotle University of Thessaloniki	Greece	EL52	Central Macedonia	-0.0541626	-0.133614	-0.131573	0.0497394
Arizona State University (Tempe)	United States	US04	Arizona	0.00126611	0.0717111	0.0578448	-0.0469645
Aston University	United Kingdom	UKG	West Midlands	-0.111871	-0.072867	-0.125267	-0.0338115
Atatürk University	Turkey	TRA1	N.E. Anatolia W.	0.00440873	-0.140985	-0.0977297	0.0981082
Athens University of Economics and Business	Greece	EL30	Attica	-0.108656	-0.112901	-0.152789	-0.00456014
Atılım University	Turkey	TR51	Ankara	-0.0361575	-0.134618	-0.120234	0.0637615
Auburn University	United States	US01	Alabama	0.119833	0.00814963	0.090295	0.083593
Auckland University of Technology	New Zealand	NZ12	Auckland	-0.120935	-0.109532	-0.158532	-0.0159246
Austral University of Chile	Chile	CL14	Los Ríos	-0.0263397	-0.167312	-0.137883	0.0929808
Australian Catholic University	Australia	AU1	New South Wales	-0.193276	-0.0392354	-0.154966	-0.116732
Australian National University	Australia	AU8	Australian Capital Territory (Act)	0.210372	0.196214	0.290479	0.0245025
Autonomous University of Baja California	Mexico	ME02	Baja California Norte	-0.0899923	-0.198545	-0.203755	0.0667523
Autonomous University of Barcelona	Spain	ES51	Catalonia	0.115625	0.0557501	0.122759	0.0485276
Autonomous University of Hidalgo State (UAEH)	Mexico	ME13	Hidalgo	-0.0520268	-0.187648	-0.170198	0.0875852
Autonomous University of Madrid	Spain	ES30	Madrid	0.0132387	0.0168857	0.0252346	-0.00129456
Autonomous University of Nuevo León	Mexico	ME19	Nuevo Leon	-0.0909585	-0.19976	-0.205305	0.0668516
Autonomous University of Puebla	Mexico	ME21	Puebla	-0.093421	-0.204535	-0.210498	0.0682309
Autonomous University of Querétaro	Mexico	ME22	Queretaro	-0.0131153	-0.146078	-0.113266	0.0885347
Autonomous University of San Luis Potosi	Mexico	ME24	San Luis Potosi	-0.00027018	-0.136267	-0.0973721	0.0914732
Autonomous University of Yucatán	Mexico	ME31	Yucatan	-0.0356184	-0.169012	-0.14537	0.0872428
Autonomous University of the State of Mexico	Mexico	ME15	Edo. Mexico	-0.070986	-0.179876	-0.17716	0.0683139
Babeş-Bolyai University	Romania	RO11	North West	-0.0523017	-0.15974	-0.149693	0.0686525
Bahçeşehir University	Turkey	TR10	Istanbul	0.000859985	-0.0660171	-0.0445334	0.0451654
Bangor University	United Kingdom	UKL	Wales	-0.0971294	-0.105953	-0.139902	-0.000678002
Bar-Ilan University	Israel	IL05	Tel Aviv district	0.00184987	-0.0102347	-0.00251447	0.00846311
Bashkir State University	Russia	RU43	Republic of Bashkortostan	-0.0813138	-0.176567	-0.181638	0.0584365
Bauman Moscow State Technical University	Russia	RU10	Moscow Oblast	0.107752	0.0627608	0.122673	0.037986
Baylor University	United States	US48	Texas	-0.103419	0.0578024	-0.0227218	-0.115239
Başkent University	Turkey	TR51	Ankara	-0.0398666	-0.104472	-0.100374	0.0407803
Belgorod State National Research University	Russia	RU01	Belgorod Oblast	-0.0497792	-0.145226	-0.13724	0.0607816
Bezmiâlem Vakif University	Turkey	TR10	Istanbul	0.128693	0.014154	0.100692	0.0861315
Bielefeld University	Germany	DEA	N. Rhine-Westphalia	0.040342	0.0378228	0.0589458	0.00474745
Bilkent University	Turkey	TR51	Ankara	0.0652244	-0.00556978	0.0434753	0.0523155
Binghamton University, State University of New York	United States	US36	New York	-0.197217	-0.108217	-0.20875	-0.0733592
Birkbeck, University of London	United Kingdom	UKI	Greater London	-0.0287445	-0.0315711	-0.0388646	0.000100873
Birmingham City University	United Kingdom	UKG	West Midlands	-0.167689	-0.123528	-0.200285	-0.0411935
Bolu Abant Izzet Baysal University	Turkey	TR42	Eastern Marmara - North	-0.0432631	-0.202046	-0.174991	0.103745
Bond University	Australia	AU3	Queensland	-0.175992	-0.0290713	-0.135831	-0.110739
Boston College	United States	US25	Massachusetts	0.111413	0.205603	0.231028	-0.055163
Boston University	United States	US25	Massachusetts	0.241592	0.321713	0.404471	-0.0365768
Bournemouth University	United Kingdom	UKK	South West England	0.0353035	0.0285508	0.0486905	0.00723476
Bowling Green State University	United States	US39	Ohio	-0.22121	-0.134959	-0.244678	-0.0731996
Boğaziçi University	Turkey	TR10	Istanbul	0.064156	-0.0395486	0.0175679	0.074327
Brandeis University	United States	US25	Massachusetts	-0.133128	-0.0378797	-0.113594	-0.0730507
Brighton and Sussex Medical School	United Kingdom	UKJ	South East England	-0.143563	-0.11793	-0.179943	-0.0270644
Brno University of Technology	Czech Republic	CZ06	Southeast	-0.0295756	-0.0861519	-0.0798861	0.0361145
Brown University	United States	US44	Rhode Island	0.291057	0.421139	0.511377	-0.0666317
Brunel University London	United Kingdom	UKI	Greater London	-0.0287445	0.0167655	-0.00302996	-0.0323384
Bucharest University of Economic Studies	Romania	RO32	Bucharest - Ilfov	-0.0847368	-0.114782	-0.138131	0.0144345
Budapest University of Technology and Economics	Hungary	HU10	Central Hungary	-0.0667065	-0.127205	-0.13524	0.0361387
CEU Universities	Spain	ES30	Madrid	-0.172754	-0.0888775	-0.177995	-0.0682023
California Institute of Technology	United States	US06	California	0.652629	0.78742	1.02558	-0.0443934
California State University, Long Beach	United States	US06	California	-0.190383	-0.0539478	-0.163931	-0.104714
Cankaya University	Turkey	TR51	Ankara	-0.0509939	-0.146617	-0.139086	0.0608145
Canterbury Christ Church University	United Kingdom	UKJ	South East England	-0.160548	-0.167172	-0.227848	-0.00660945
Cardiff Metropolitan University	United Kingdom	UKL	Wales	-0.140812	-0.0698701	-0.142468	-0.0572783
Cardiff University	United Kingdom	UKL	Wales	0.0242118	0.09118	0.0876773	-0.0430194
Carleton University	Canada	CA35	Ontario	-0.217564	-0.147053	-0.251197	-0.0623805
Carlos III University of Madrid	Spain	ES30	Madrid	-0.101031	-0.0505097	-0.101417	-0.0407794
Carnegie Mellon University	United States	US42	Pennsylvania	0.324028	0.455913	0.559285	-0.0655255
Case Western Reserve University	United States	US39	Ohio	0.110774	0.23889	0.255276	-0.0779757
Catholic University of Portugal	Portugal	PT17	Lisbon Metropolitan	-0.0668029	-0.0682379	-0.0915891	-0.00350644
Catholic University of the North	Chile	CL02	Antofagasta	-0.0874679	-0.215027	-0.214281	0.0796857
Ca’ Foscari University of Venice	Italy	ITH3	Veneto	0.0918612	0.106729	0.144605	-0.00330191
Ceará State University	Brazil	BR10	Ceara	-0.0594553	-0.183081	-0.171798	0.0790134
Central Queensland University	Australia	AU3	Queensland	-0.250249	-0.19083	-0.305587	-0.0572325
Centrale Nantes	France	FRH	Brittany	0.0259907	0.060701	0.0662754	-0.0212457
CentraleSupélec	France	FR1	Île-de-France	0.00627573	0.0487068	0.0441524	-0.0278121
Chalmers University of Technology	Sweden	SE23	West	0.0938361	0.133565	0.165826	-0.0198482
Chapman University	United States	US06	California	-0.00912939	0.159087	0.115645	-0.113311
Charité - Universitätsmedizin Berlin	Germany	DE3	Berlin	0.207223	0.249045	0.327532	-0.0132885
Charles Darwin University	Australia	AU7	Northern Territorry (Nt)	-0.18854	-0.0647417	-0.170697	-0.0961036
Charles Sturt University	Australia	AU1	New South Wales	-0.243154	-0.0909295	-0.226763	-0.119017
Charles University in Prague	Czech Republic	CZ01	Prague	0.0756468	0.0199882	0.0694175	0.0428899
Chiba Institute of Technology	Japan	JPD	Southern-Kanto	-0.182051	-0.148954	-0.228773	-0.0347769
Chiba University	Japan	JPD	Southern-Kanto	-0.047219	-0.0726658	-0.0817289	0.0139838
Chonnam National University	Korea	KR04	Jeolla	-0.0604836	-0.0984482	-0.109745	0.0214529
Chubu University	Japan	JPF	Toukai	-0.1794	-0.15192	-0.229193	-0.0308207
Chung-Ang University	Korea	KR01	Capital Region	0.0815374	0.0398178	0.0880715	0.0339491
Chungbuk National University	Korea	KR05	Chungcheong Region	-0.0693214	-0.145807	-0.150786	0.0466841
Chungnam National University	Korea	KR05	Chungcheong Region	0.0121037	-0.0655639	-0.0366516	0.0531969
Chuo University	Japan	JPD	Southern-Kanto	-0.0788014	-0.0462896	-0.08337	-0.0271313
City, University of London	United Kingdom	UKI	Greater London	-0.0493794	0.0268066	-0.00943419	-0.0543749
Clark University	United States	US25	Massachusetts	-0.184226	-0.0880211	-0.18506	-0.0772821
Claude Bernard University Lyon 1	France	FRK	Auvergne-Rhône-Alpes	-0.0604215	-0.0271826	-0.0568699	-0.0263283
Clemson University	United States	US45	South Carolina	-0.156684	-0.0573668	-0.14385	-0.0774359
Colorado School of Mines	United States	US08	Colorado	-0.0886729	0.0323113	-0.0317237	-0.0871996
Colorado State University, Fort Collins	United States	US08	Colorado	-0.111769	-0.0144566	-0.0818951	-0.0729353
Columbia University	United States	US36	New York	0.56627	0.641731	0.859613	-0.0106424
Comenius University in Bratislava	Slovak Republic	SK01	Bratislava Region	0.00532152	-0.0998716	-0.0666374	0.0711932
Complutense University of Madrid	Spain	ES30	Madrid	-0.041465	-0.0387482	-0.0527222	-0.00451289
Concordia University	Canada	CA24	Quebec	-0.208949	-0.0811625	-0.196567	-0.100213
Copenhagen Business School	Denmark	DK01	Copenhagen Region	-0.0665106	0.00771709	-0.0350833	-0.054264
Cornell University	United States	US36	New York	0.489678	0.591572	0.771026	-0.033762
Corvinus University of Budapest	Hungary	HU10	Central Hungary	-0.0716134	-0.101167	-0.119229	0.0150261
Coventry University	United Kingdom	UKG	West Midlands	-0.142207	-0.159725	-0.210019	0.0019905
Cracow University of Technology	Poland	PL12	Mazovia	-0.0726718	-0.137654	-0.14699	0.0387287
Creighton University	United States	US31	Nebraska	0.042443	0.123023	0.12352	-0.050874
Cukurova University	Turkey	TR62	Mediterranean region - Middle	-0.0179836	-0.157508	-0.125007	0.092596
Curtin University	Australia	AU5	Western Australia	-0.159288	-0.098832	-0.176338	-0.0515388
Cyprus University of Technology	Cyprus	CY00	Cyprus	-0.0946237	-0.113577	-0.143873	0.00629616
Czech Technical University in Prague	Czech Republic	CZ01	Prague	-0.0671741	-0.0730321	-0.0953925	-0.000564182
Czech University of Life Sciences Prague (CULS)	Czech Republic	CZ01	Prague	-0.120116	-0.123346	-0.168223	-0.00604673
Dalhousie University	Canada	CA12	Nova Scotia	-0.121861	-0.0283022	-0.0989327	-0.0711253
Dartmouth College	United States	US33	New Hampshire	0.23164	0.322077	0.398062	-0.0441984
De Montfort University	United Kingdom	UKC	N.E. England	-0.163147	-0.12639	-0.199358	-0.0359056
Deakin University	Australia	AU2	Victoria	-0.0706633	-0.0607727	-0.0886456	-0.0113784
Del Rosario University	Colombia	CO11	Bogotá Capital District	-0.0684536	-0.104954	-0.119917	0.0199104
Delft University of Technology	Netherlands	NL33	S. Holland	0.284272	0.268567	0.393714	0.0307312
Democritus University of Thrace	Greece	EL51	E. Macedonia, Thrace	-0.101266	-0.144381	-0.171167	0.0220452
Diego Portales University	Chile	CL13	Santiago	-0.0435461	-0.115189	-0.110789	0.0452447
Dokkyo Medical University	Japan	JPC	Northern-Kanto, Koshin	-0.0590526	-0.0522559	-0.0745395	-0.00848634
Dokuz Eylül University	Turkey	TR31	Izmir	-0.044014	-0.176587	-0.156621	0.0861027
Doshisha University	Japan	JPG	Kinki	-0.136763	-0.0822803	-0.148951	-0.0459477
Drexel University	United States	US42	Pennsylvania	-0.0333833	0.100019	0.0555771	-0.0916495
Dublin City University	Ireland	IE02	Southern and Eastern	-0.0985407	-0.028072	-0.0831115	-0.0539912
Duke University	United States	US37	North Carolina	0.517444	0.646239	0.830188	-0.0498652
Dunarea de Jos University of Galati	Romania	RO22	South East	-0.0845033	-0.121193	-0.142726	0.0189099
Durham University	United Kingdom	UKC	N.E. England	0.172974	0.152682	0.233108	0.0259915
Duzce University	Turkey	TR42	Eastern Marmara - North	-0.00620839	-0.166043	-0.123432	0.107054
ETH Zurich	Switzerland	CH04	Zurich	0.592238	0.639667	0.875511	0.00999451
East Carolina University	United States	US37	North Carolina	-0.195046	-0.111342	-0.209611	-0.0696526
Edge Hill University	United Kingdom	UKD	N.W. England	-0.179633	-0.188435	-0.25642	-0.00648776
Edinburgh Napier University	United Kingdom	UKM	Scotland	-0.168648	-0.126974	-0.203483	-0.0395908
Edith Cowan University	Australia	AU5	Western Australia	-0.222586	-0.104222	-0.222814	-0.0948479
Ege University	Turkey	TR31	Izmir	0.0313418	-0.12848	-0.0703837	0.109683
Ehime University	Japan	JPI	Shikoku	-0.0919884	-0.142719	-0.163708	0.0278072
Eindhoven University of Technology	Netherlands	NL41	North Brabant	0.186588	0.227417	0.29765	-0.0140708
Emory University	United States	US13	Georgia	0.19135	0.350796	0.392313	-0.0933417
Erasmus University Rotterdam	Netherlands	NL33	S. Holland	0.0839948	0.159283	0.178287	-0.0444036
Erciyes University	Turkey	TR72	C. Anatolia E.	0.0313564	-0.103254	-0.0516726	0.0927642
Eskişehir Osmangazi University	Turkey	TR41	Eastern Marmara - South	-0.0460869	-0.145736	-0.13514	0.0638611
European University of Madrid	Spain	ES30	Madrid	-0.0973843	-0.044393	-0.0944351	-0.0421807
Ewha Womans University	Korea	KR01	Capital Region	0.0335591	0.0812612	0.0865971	-0.0294331
Eötvös Loránd University	Hungary	HU10	Central Hungary	0.0878598	-0.0178836	0.0495373	0.0773603
Far Eastern Federal University	Russia	RU77	Primorsky Krai	-0.0360146	-0.144342	-0.127347	0.070393
Federal Rural University of the Semi-Arid Region	Brazil	BR15	Rio Grande do Norte	0.00843631	-0.0685427	-0.0413212	0.0524772
Federal University of ABC (UFABC)	Brazil	BR20	Sao Paulo	-0.056297	-0.124946	-0.126579	0.0423396
Federal University of Alagoas	Brazil	BR08	Alagoas	-0.0815643	-0.184628	-0.187782	0.0636607
Federal University of Bahia	Brazil	BR09	Bahia	0.0253635	-0.0829979	-0.0406776	0.0747273
Federal University of Ceará (UFC)	Brazil	BR10	Ceara	0.0281848	-0.107893	-0.0572407	0.0935266
Federal University of Espírito Santo	Brazil	BR17	Espirito Santo	-0.0340446	-0.140985	-0.123536	0.0696006
Federal University of Goiás	Brazil	BR25	Goias	-0.00663664	-0.112253	-0.0838417	0.0706372
Federal University of Health Sciences of Porto Alegre (UFCSPA)	Brazil	BR22	Rio Grande do Sul	-0.0396514	-0.125485	-0.115808	0.0550415
Federal University of Itajubá	Brazil	BR18	Minas Gerais	-0.050831	-0.129847	-0.126545	0.0496812
Federal University of Juiz de Fora (UFJF)	Brazil	BR18	Minas Gerais	-0.063134	-0.167588	-0.162781	0.0658887
Federal University of Lavras	Brazil	BR18	Minas Gerais	0.0549749	-0.0522653	0.00197874	0.0760549
Federal University of Maranhão (UFMA)	Brazil	BR11	Maranhao	0.052092	-0.0816042	-0.0217066	0.0936073
Federal University of Mato Grosso do Sul	Brazil	BR27	Mato Grosso do Sul	-0.0492678	-0.154244	-0.143583	0.0672134
Federal University of Minas Gerais	Brazil	BR18	Minas Gerais	0.118951	0.0109322	0.0917655	0.081071
Federal University of Ouro Preto	Brazil	BR18	Minas Gerais	-0.0471401	-0.178327	-0.160009	0.0849531
Federal University of Paraná (UFPR)	Brazil	BR21	Parana	0.0570109	-0.05105	0.0042461	0.0767487
Federal University of Paraí­ba (UFPB)	Brazil	BR12	Paraiba	-0.00688524	-0.114486	-0.0856643	0.0719518
Federal University of Pará	Brazil	BR04	Para	-0.0308518	-0.136124	-0.117789	0.068705
Federal University of Pelotas	Brazil	BR22	Rio Grande do Sul	-0.0322557	-0.138464	-0.120467	0.0692352
Federal University of Pernambuco	Brazil	BR13	Pernambuco	0.0617267	-0.0758612	-0.010983	0.0968959
Federal University of Piauí	Brazil	BR14	Piaui	-0.0730064	-0.178453	-0.177461	0.0658613
Federal University of Rio Grande do Norte (UFRN)	Brazil	BR15	Rio Grande do Norte	0.00843631	-0.100879	-0.0652938	0.0741783
Federal University of Rio Grande do Sul	Brazil	BR22	Rio Grande do Sul	0.0934717	-0.0138076	0.0563252	0.0787853
Federal University of Rio de Janeiro	Brazil	BR19	Rio de Janeiro	0.125788	-0.00660735	0.0833511	0.0979111
Federal University of Santa Catarina	Brazil	BR23	Santa Catarina	0.0930939	-0.0125922	0.0569727	0.0776896
Federal University of Santa Maria	Brazil	BR22	Rio Grande do Sul	0.00102508	-0.10574	-0.0738716	0.0719465
Federal University of Sergipe (UFS)	Brazil	BR16	Sergipe	-0.0605914	-0.164898	-0.15908	0.0659685
Federal University of São Carlos	Brazil	BR20	Sao Paulo	0.0545963	-0.0735988	-0.0140911	0.0900914
Federal University of São Paulo (UNIFESP)	Brazil	BR20	Sao Paulo	0.101418	-0.0155794	0.0603445	0.0858653
Federal University of Technology – Paraná	Brazil	BR21	Parana	-0.0576576	-0.137571	-0.136852	0.0498039
Federal University of Toulouse Midi-Pyrénées	France	FRJ	Midi-Pyrénées	-0.0464303	-0.0376813	-0.0552635	-0.00890995
Federal University of Uberlândia	Brazil	BR18	Minas Gerais	-0.0126916	-0.11833	-0.0924104	0.0702266
Federal University of Viçosa	Brazil	BR18	Minas Gerais	0.0623567	-0.0437931	0.0132137	0.0758416
Federation University Australia	Australia	AU2	Victoria	-0.172626	-0.0993081	-0.185643	-0.0611077
Federico Santa María Technical University	Chile	CL05	Valparaíso	-0.0667081	-0.169714	-0.166755	0.0646654
Flinders University	Australia	AU4	South Australia	-0.186357	-0.126954	-0.215353	-0.052734
Florida Agricultural and Mechanical University	United States	US12	Florida	-0.0427195	0.053469	0.0148017	-0.067331
Florida Atlantic University	United States	US12	Florida	-0.223932	-0.155319	-0.261598	-0.0615536
Florida Institute of Technology	United States	US12	Florida	-0.177716	-0.049609	-0.152214	-0.0982349
Florida International University	United States	US12	Florida	-0.0901508	-0.020635	-0.0719676	-0.0527624
Florida State University	United States	US12	Florida	-0.00136903	0.0675065	0.0529592	-0.0460963
Fluminense Federal University	Brazil	BR19	Rio de Janeiro	-0.00619284	-0.108607	-0.0808408	0.0685193
Free University of Berlin	Germany	DE3	Berlin	0.31041	0.310248	0.442156	0.0221357
Free University of Bozen-Bolzano	Italy	ITH1	Province of Bolzano-Bozen	-0.119885	-0.0484058	-0.112511	-0.0561687
Friedrich Schiller University Jena	Germany	DEG	Thuringia	0.108135	0.0990596	0.14984	0.0139091
Fujita Health University	Japan	JPF	Toukai	-0.0567517	-0.0426898	-0.0659034	-0.0132006
Gabriele d‘Annunzio University	Italy	ITF1	Abruzzo	-0.126703	-0.122699	-0.172164	-0.011364
Gazi University	Turkey	TR51	Ankara	0.0157698	-0.0957427	-0.0565645	0.0761681
Gaziantep University	Turkey	TRC1	S.E. Anatolia W.	-0.0245684	-0.19418	-0.156613	0.112326
Gdańsk University of Technology	Poland	PL63	Pomerania	-0.0572281	-0.122532	-0.125415	0.0400296
Gebze Technical University	Turkey	TR42	Eastern Marmara - North	-3.2607e-05	-0.107338	-0.0757662	0.0722349
George Emil Palade University of Medicine, Pharmacy, Science, and Technology of Targu Mures	Romania	RO12	Center	-0.089524	-0.116714	-0.142776	0.0121819
George Mason University	United States	US51	Virginia	-0.0892079	0.0744415	-0.000849164	-0.11587
George Washington University	United States	US11	District Of Columbia	0.0493194	0.177281	0.168359	-0.0821892
Georgetown University	United States	US11	District Of Columbia	0.143083	0.358123	0.365353	-0.134043
Georgia Institute of Technology	United States	US13	Georgia	0.25944	0.387333	0.465097	-0.0673836
Georgia State University	United States	US13	Georgia	-0.0737147	0.0112728	-0.037282	-0.0619911
Ghent University	Belgium	BE2	Flemish Region	0.190361	0.200618	0.280315	0.00671134
Gifu University	Japan	JPF	Toukai	-0.0786099	-0.0588601	-0.0925606	-0.0185532
Glasgow Caledonian University	United Kingdom	UKM	Scotland	-0.138309	-0.0987132	-0.162171	-0.0360654
Goethe University Frankfurt	Germany	DE7	Hesse	0.0247189	0.0213061	0.0362162	0.00424981
Goldsmiths, University of London	United Kingdom	UKI	Greater London	-0.0590899	0.0163423	-0.0237088	-0.0545511
Graz University of Technology	Austria	AT22	Styria	0.00573793	0.0410476	0.0381133	-0.0230707
Grenoble Alpes University	France	FRL	Provence-Alpes-Côte d'Azur	0.031717	0.0116174	0.0337299	0.0159401
Griffith University	Australia	AU3	Queensland	-0.124863	-0.0680727	-0.130432	-0.0466608
Grigore T. Popa University of Medicine and Pharmacy	Romania	RO21	North East	-0.0434071	-0.121674	-0.115503	0.0497001
Gubkin Russian State University of Oil and Gas	Russia	RU10	Moscow Oblast	-0.0575386	-0.100808	-0.109518	0.0252199
Gunma University	Japan	JPC	Northern-Kanto, Koshin	-0.052979	-0.0294115	-0.0535276	-0.0193148
Gwangju Institute of Science and Technology	Korea	KR04	Jeolla	0.154746	0.14218	0.213089	0.019526
Gyeongsang National University	Korea	KR02	Gyeongnam	-0.0475806	-0.128832	-0.12361	0.0514093
HSE University	Russia	RU10	Moscow Oblast	0.127342	0.112222	0.172489	0.019315
Hacettepe University	Turkey	TR51	Ankara	0.0887154	-0.071816	0.0101283	0.114189
Hallym University	Korea	KR06	Gangwon	-0.0919676	-0.0721513	-0.111379	-0.0195361
Hamamatsu University School of Medicine	Japan	JPF	Toukai	-0.0215359	-0.00734545	-0.0160669	-0.0108131
Hamburg University of Technology	Germany	DE6	Hamburg	0.0483467	0.0978624	0.108829	-0.0296114
Hanyang University	Korea	KR01	Capital Region	0.138127	0.0956752	0.16746	0.0384157
Harvard University	United States	US25	Massachusetts	0.673493	0.754029	1.01482	-0.00651679
Hasselt University	Belgium	BE2	Flemish Region	-0.0122808	0.0318207	0.0191803	-0.0302366
Hebrew University of Jerusalem	Israel	IL01	Jerusalem district	0.231484	0.173388	0.287726	0.0554721
Heidelberg University	Germany	DE1	Baden-Württemberg	0.441985	0.438443	0.625495	0.0336467
Heriot-Watt University	United Kingdom	UKM	Scotland	-0.0205946	0.0131623	-0.000231745	-0.0238783
Hiroshima University	Japan	JPH	Chugoku	-8.41466e-05	-0.00851318	-0.00253614	0.00587396
Hofstra University	United States	US36	New York	-0.14494	0.0199701	-0.0786341	-0.120631
Hokkaido University	Japan	JPA	Hokkaido	0.0925161	0.18108	0.200165	-0.0527142
Hosei University	Japan	JPD	Southern-Kanto	-0.158972	-0.183771	-0.239096	0.0056994
Howard University	United States	US11	District Of Columbia	0.0123076	0.140575	0.116308	-0.0849943
Humboldt University of Berlin	Germany	DE3	Berlin	0.35654	0.356176	0.507163	0.0255125
Hyogo College of Medicine	Japan	JPG	Kinki	-0.00806659	0.00655338	0.00327644	-0.0101552
IDC Herzliya	Israel	IL05	Tel Aviv district	-0.194559	-0.127258	-0.221082	-0.05861
IMT Atlantique	France	FRH	Brittany	0.0721123	0.104314	0.129561	-0.0163222
ISCTE-University Institute of Lisbon	Portugal	PT17	Lisbon Metropolitan	0.00190458	0.000416345	0.00541848	0.0013556
ITMO University	Russia	RU25	Leningrad Oblast	0.0506701	0.0259503	0.0570754	0.0203721
Ibaraki University	Japan	JPC	Northern-Kanto, Koshin	-0.151371	-0.18954	-0.238272	0.0152059
Illinois Institute of Technology	United States	US17	Illinois	0.0442193	0.175516	0.163628	-0.0847858
Ilmenau University of Technology	Germany	DEG	Thuringia	-0.0544974	-0.0210948	-0.048381	-0.026022
Immanuel Kant Baltic Federal University	Russia	RU24	Kaliningrad Oblast	-0.0432254	-0.153036	-0.138632	0.070882
Imperial College London	United Kingdom	UKI	Greater London	0.62186	0.661831	0.911822	0.0170798
Incheon National University	Korea	KR01	Capital Region	-0.13252	-0.113336	-0.169126	-0.02196
Indiana University	United States	US18	Indiana	0.140846	0.213111	0.256346	-0.0383809
Industrial University of Santander (UIS)	Colombia	CO68	Santander	-0.0697821	-0.147601	-0.152425	0.0475465
Inha University	Korea	KR01	Capital Region	-0.0451745	-0.0290598	-0.0480292	-0.013765
Iowa State University	United States	US19	Iowa	-0.0900095	0.00819087	-0.0505025	-0.072003
Irkutsk State University	Russia	RU70	Irkutsk Oblast	-0.0799367	-0.177493	-0.1814	0.0600793
Istanbul Medipol University	Turkey	TR10	Istanbul	-0.0711237	-0.134324	-0.143482	0.0376412
Istanbul Technical University	Turkey	TR10	Istanbul	0.0653971	-0.0399678	0.0180901	0.0755284
Istanbul University	Turkey	TR10	Istanbul	0.076567	-0.0732691	0.000898127	0.106158
Iuliu Haţieganu University of Medicine and Pharmacy Cluj-Napoca	Romania	RO11	North West	-0.029016	-0.104637	-0.0932148	0.0489351
Iwate University	Japan	JPB	Tohoku	-0.221635	-0.133962	-0.244223	-0.0741839
Izmir Institute of Technology	Turkey	TR31	Izmir	-0.0193072	-0.125114	-0.10188	0.0698753
Jacobs University	Germany	DE5	Bremen	0.0935569	0.0932955	0.135784	0.00697026
Jagiellonian University	Poland	PL21	Lesser Poland	0.0442228	-0.0659924	-0.0154138	0.0772962
James Cook University	Australia	AU3	Queensland	-0.173557	-0.0899408	-0.179323	-0.0680841
James Madison University	United States	US51	Virginia	-0.246016	-0.158722	-0.278942	-0.0756424
Jan Evangelista Purkyně University	Czech Republic	CZ04	Northwest	-0.0864965	-0.149431	-0.164999	0.0363835
Jaume I University	Spain	ES52	Valencia	-0.124008	-0.0875798	-0.144319	-0.0329349
Jeju National University	Korea	KR07	Jeju	-0.110354	-0.15191	-0.182848	0.02036
Jeonbuk National University	Korea	KR04	Jeolla	-0.055564	-0.0935868	-0.102839	0.0218375
Jikei University School of Medicine	Japan	JPD	Southern-Kanto	-0.0314279	-0.00770349	-0.022971	-0.0179063
Johannes Gutenberg University of Mainz	Germany	DEB	Rhineland-Palatinate	0.042362	0.0359085	0.0588822	0.00752971
Johannes Kepler University of Linz	Austria	AT31	Upper Austria	-0.0255887	0.0168833	-0.00082477	-0.0300779
Johns Hopkins University	United States	US24	Maryland	0.520461	0.597623	0.796171	-0.0150025
Juntendo University	Japan	JPD	Southern-Kanto	0.0414545	0.0681507	0.0821762	-0.0147812
Justus Liebig University Giessen	Germany	DE7	Hesse	0.042918	0.0386707	0.0613032	0.00608816
KTH Royal Institute of Technology	Sweden	SE11	Stockholm	0.121838	0.162324	0.205938	-0.0183892
KU Leuven	Belgium	BE2	Flemish Region	0.337186	0.320984	0.468084	0.0347815
Kagawa University	Japan	JPI	Shikoku	-0.0992833	-0.14921	-0.173416	0.0267555
Kagoshima University	Japan	JPJ	Kyushu, Okinawa	-0.109957	-0.124113	-0.161974	0.00199922
Kanagawa University	Japan	JPD	Southern-Kanto	-0.180837	-0.147713	-0.227038	-0.0347094
Kanazawa Medical University	Japan	JPE	Hokuriku	-0.0633965	-0.0505262	-0.0761724	-0.0128676
Kanazawa University	Japan	JPE	Hokuriku	-0.0294032	-0.0637	-0.0631256	0.0211746
Kangwon National University	Korea	KR06	Gangwon	-0.0944285	-0.135254	-0.159812	0.0209887
Kansai Medical University	Japan	JPG	Kinki	-0.0238501	-0.0111786	-0.0204617	-0.00995631
Kansai University	Japan	JPG	Kinki	-0.151332	-0.185095	-0.234951	0.0122515
Kansas State University	United States	US20	Kansas	-0.166336	-0.0697019	-0.159472	-0.0763135
Karabük University	Turkey	TR81	Western Black Sea - West	-0.00301188	-0.164336	-0.120021	0.108278
Karlsruhe Institute of Technology	Germany	DE1	Baden-Württemberg	0.1738	0.213977	0.279104	-0.014532
Karlstad University	Sweden	SE31	N. Middle	-0.168664	-0.0981966	-0.182159	-0.0589159
Karolinska Institute	Sweden	SE11	Stockholm	0.319835	0.37194	0.494217	-0.0122788
Kazan Federal University	Russia	RU46	Republic of Tatarstan	0.100791	0.0800958	0.130853	0.0211922
Kazan National Research Technical University	Russia	RU46	Republic of Tatarstan	-0.0583597	-0.106093	-0.113987	0.0281579
Kazan National Research Technological University	Russia	RU46	Republic of Tatarstan	-0.0644809	-0.103303	-0.116026	0.0217474
Keele University	United Kingdom	UKG	West Midlands	-0.117938	-0.125568	-0.168409	-0.00294089
Keio University	Japan	JPD	Southern-Kanto	0.0232339	-0.00296241	0.017228	0.0194357
Kent State University	United States	US39	Ohio	-0.192025	-0.107562	-0.20478	-0.0699498
Kindai University	Japan	JPG	Kinki	-0.116123	-0.0927692	-0.142875	-0.0236069
Kingston University	United Kingdom	UKI	Greater London	-0.165905	-0.0901378	-0.174334	-0.0622794
King’s College London	United Kingdom	UKI	Greater London	0.318406	0.316285	0.451998	0.0240126
Kitasato University	Japan	JPD	Southern-Kanto	-0.0702985	-0.0666219	-0.092737	-0.00718242
Kobe University	Japan	JPG	Kinki	0.0319992	-0.00163209	0.0240967	0.0250412
Kochi University	Japan	JPI	Shikoku	-0.0980675	-0.135173	-0.162194	0.0182362
Kochi University of Technology	Japan	JPI	Shikoku	-0.045787	-0.0420598	-0.0580778	-0.00549456
Kogakuin University	Japan	JPD	Southern-Kanto	-0.158972	-0.132647	-0.201195	-0.0286105
Konkuk University	Korea	KR01	Capital Region	0.0520123	0.0372381	0.0663444	0.0137917
Kookmin University	Korea	KR01	Capital Region	-0.127599	-0.166527	-0.205257	0.0173853
Korea Advanced Institute of Science and Technology (KAIST)	Korea	KR05	Chungcheong Region	0.501888	0.445807	0.671157	0.0731142
Korea University	Korea	KR01	Capital Region	0.243925	0.199489	0.315425	0.0471793
Koç University	Turkey	TR10	Istanbul	0.131175	0.0574737	0.134473	0.0588994
Kumamoto University	Japan	JPJ	Kyushu, Okinawa	-0.0370708	-0.0796942	-0.0801288	0.0262241
Kurume University	Japan	JPJ	Kyushu, Okinawa	-0.0905208	-0.0862343	-0.120848	-0.00901219
Kwansei Gakuin University	Japan	JPG	Kinki	-0.157403	-0.178624	-0.234227	0.00340804
Kyoto Institute of Technology	Japan	JPG	Kinki	-0.0991253	-0.0763504	-0.119295	-0.0220245
Kyoto Prefectural University of Medicine	Japan	JPG	Kinki	0.00771692	0.0229793	0.0260464	-0.00947763
Kyoto Sangyo University	Japan	JPG	Kinki	-0.184113	-0.159752	-0.238163	-0.0290588
Kyoto University	Japan	JPG	Kinki	0.588064	0.554254	0.809388	0.0642215
Kyung Hee University	Korea	KR01	Capital Region	0.0999906	0.05724	0.113372	0.0359372
Kyungpook National University	Korea	KR02	Gyeongnam	0.0363094	-0.0461887	-0.00604291	0.058139
Kyushu Institute of Technology (Kyutech)	Japan	JPJ	Kyushu, Okinawa	-0.116031	-0.103548	-0.150804	-0.0163051
Kyushu University	Japan	JPJ	Kyushu, Okinawa	0.198595	0.184726	0.274059	0.0234812
LMU Munich	Germany	DE2	Bavaria	0.457413	0.453219	0.646804	0.0351686
La Trobe University	Australia	AU2	Victoria	-0.0366756	-0.0263044	-0.0402828	-0.00931344
Lakehead University	Canada	CA35	Ontario	-0.252849	-0.182046	-0.300819	-0.0650542
Lancaster University	United Kingdom	UKD	N.W. England	0.0751632	0.0546411	0.094783	0.0192754
Lappeenranta-Lahti University of Technology LUT	Finland	FI1C	Southern Finland	-0.0420379	-0.00715613	-0.0296857	-0.0261395
Latvia University of Life Sciences and Technologies	Latvia	LV009	Zemgale	-0.0677867	-0.117765	-0.128967	0.0290025
Leeds Beckett University	United Kingdom	UKE	Yorkshire, Humber	-0.159492	-0.0866386	-0.167435	-0.059873
Lehigh University	United States	US42	Pennsylvania	-0.128207	0.00328471	-0.0797743	-0.0970282
Leibniz University Hannover	Germany	DE9	Lower Saxony	0.0787435	0.122207	0.147276	-0.0234146
Leiden University	Netherlands	NL33	S. Holland	0.177458	0.172397	0.250733	0.0160848
Lincoln University	New Zealand	NZ23	Canterbury Region	-0.0652429	-0.0646302	-0.0878677	-0.0047711
Linköping University	Sweden	SE12	East Middle Sweden	-0.100549	-0.0588299	-0.107262	-0.0348384
Liverpool John Moores University	United Kingdom	UKD	N.W. England	-0.13838	-0.157295	-0.205649	0.00319667
Lobachevsky State University of Nizhni Novgorod	Russia	RU51	Nizhny Novgorod Oblast	0.0375877	-0.0596859	-0.0151914	0.0681448
Lodz University of Technology	Poland	PL11	Lodzkie	-0.0598941	-0.127401	-0.130814	0.0413207
Lomonosov Moscow State University	Russia	RU10	Moscow Oblast	0.689329	0.592535	0.905728	0.113604
London School of Economics and Political Science	United Kingdom	UKI	Greater London	0.454353	0.529147	0.70104	-0.0180559
London South Bank University	United Kingdom	UKI	Greater London	-0.173188	-0.18638	-0.250571	-0.00308963
Londrina State University	Brazil	BR21	Parana	0.0076911	-0.0995702	-0.0648237	0.0727476
Loughborough University	United Kingdom	UKF	E. Midlands	0.0340083	0.0147904	0.0376199	0.0155093
Louisiana State University	United States	US22	Louisiana	0.137599	0.0311613	0.119278	0.0813203
Louisiana Tech University	United States	US22	Louisiana	-0.0611253	-0.128223	-0.132249	0.0409594
Lumière University, Lyon 2	France	FRK	Auvergne-Rhône-Alpes	-0.070131	0.00124639	-0.0423101	-0.0526055
Lund University	Sweden	SE22	South	0.104907	0.0987315	0.147431	0.0117363
L’institut Agro	France	FRJ	Midi-Pyrénées	0.0676668	0.100049	0.123415	-0.0167556
MIREA - Russian Technological University	Russia	RU10	Moscow Oblast	-0.100392	-0.149514	-0.174385	0.0261375
Maastricht University	Netherlands	NL42	Limburg	0.105602	0.182961	0.210341	-0.044275
Macquarie University	Australia	AU1	New South Wales	0.0135353	0.075564	0.0689351	-0.0404544
Manchester Metropolitan University	United Kingdom	UKD	N.W. England	-0.13838	-0.0686112	-0.139902	-0.0563202
Marche Polytechnic University	Italy	ITI3	Marche	-0.0705725	-0.0953416	-0.114212	0.0118886
Marmara University	Turkey	TR10	Istanbul	-0.0301675	-0.0989018	-0.0897356	0.0442324
Marquette University	United States	US55	Wisconsin	-0.0211158	0.139153	0.0928227	-0.108819
Masaryk University	Czech Republic	CZ06	Southeast	0.00474321	-0.102739	-0.0691515	0.072689
Massachusetts Institute of Technology	United States	US25	Massachusetts	0.628478	0.765491	0.993112	-0.0475809
Massey University	New Zealand	NZ18	Manawatu-Wanganui Region	-0.115433	-0.105754	-0.152038	-0.014381
Maynooth University	Ireland	IE02	Southern and Eastern	-0.132542	-0.137397	-0.186978	-0.00582895
McGill University	Canada	CA24	Quebec	0.318233	0.387806	0.504904	-0.024114
McMaster University	Canada	CA35	Ontario	0.104863	0.174247	0.203385	-0.0389751
Medical University of Graz	Austria	AT22	Styria	-0.0124703	0.0181256	0.00890014	-0.0211862
Medical University of Innsbruck	Austria	AT33	Tyrol	0.00102772	0.0343264	0.0299695	-0.0220519
Medical University of Vienna	Austria	AT13	Vienna	0.0253456	0.0630613	0.0675922	-0.023308
Medical University of Warsaw	Poland	PL12	Mazovia	0.0803836	0.00938807	0.0647379	0.0535155
Meiji University	Japan	JPD	Southern-Kanto	-0.139537	-0.165175	-0.212267	0.00762762
Meijo University	Japan	JPF	Toukai	-0.157542	-0.134426	-0.201554	-0.0263569
Memorial University of Newfoundland	Canada	CA10	Newfoundland and Labrador	-0.188838	-0.118904	-0.21105	-0.0599752
Mendel University in Brno	Czech Republic	CZ06	Southeast	-0.0540891	-0.158992	-0.150338	0.066825
Metropolitan Autonomous University	Mexico	ME09	Distrito Federal	-0.0547711	-0.157415	-0.149627	0.0652615
Miami University	United States	US12	Florida	-0.195959	-0.126571	-0.221513	-0.0601093
Michigan State University	United States	US26	Michigan	0.177882	0.280313	0.331022	-0.0560247
Michoacán University of San Nicolás of Hidalgo	Mexico	ME16	Michoacan	-0.036034	-0.179203	-0.153205	0.0937746
Middle East Technical University	Turkey	TR51	Ankara	0.133225	-0.027868	0.0725801	0.117692
Middlesex University	United Kingdom	UKI	Greater London	-0.137988	-0.125316	-0.181677	-0.0179739
Mie University	Japan	JPF	Toukai	-0.0943963	-0.129051	-0.155192	0.0168498
Miguel Hernández University of Elche	Spain	ES52	Valencia	-0.0145749	0.0521374	0.0327026	-0.0455722
Mississippi State University	United States	US28	Mississippi	0.00398182	-0.108535	-0.0739592	0.0760142
Missouri University of Science and Technology	United States	US29	Missouri	-0.155862	-0.0351195	-0.126805	-0.091757
Mizzou - University of Missouri	United States	US29	Missouri	-0.0330216	0.0631917	0.028518	-0.0666665
Monash University	Australia	AU2	Victoria	0.266786	0.248992	0.367466	0.0309051
Montana State University	United States	US30	Montana	-0.214988	-0.120279	-0.229619	-0.0784386
Monterrey Institute of Technology	Mexico	ME19	Nuevo Leon	-0.00793581	-0.087862	-0.0666312	0.053305
Montpellier University	France	FRJ	Midi-Pyrénées	0.072522	0.115841	0.138382	-0.0237548
Morgan State University	United States	US24	Maryland	-0.250651	-0.0814583	-0.224773	-0.130931
Moscow Aviation Institute	Russia	RU10	Moscow Oblast	-0.0134611	-0.0625325	-0.0515612	0.0322099
Moscow Institute of Physics and Technology (MIPT)	Russia	RU10	Moscow Oblast	0.363646	0.309725	0.477495	0.061954
Moscow Power Engineering Institute	Russia	RU10	Moscow Oblast	-0.0722311	-0.11668	-0.131145	0.0249792
Murdoch University	Australia	AU5	Western Australia	-0.21163	-0.0626338	-0.18463	-0.114636
Muroran Institute of Technology	Japan	JPA	Hokkaido	-0.259927	-0.074128	-0.225564	-0.142727
NOVA University of Lisbon	Portugal	PT17	Lisbon Metropolitan	0.00435842	-0.0879605	-0.0584534	0.0624855
Nagaoka University of Technology	Japan	JPC	Northern-Kanto, Koshin	-0.0736292	-0.0505701	-0.0830722	-0.0204242
Nagasaki University	Japan	JPJ	Kyushu, Okinawa	-0.0346412	-0.0147839	-0.0303767	-0.0155368
Nagoya City University	Japan	JPF	Toukai	-0.0603947	-0.0941073	-0.106467	0.0186056
Nagoya Institute of Technology	Japan	JPF	Toukai	-0.135684	-0.116117	-0.173312	-0.0224393
Nagoya University	Japan	JPF	Toukai	0.221332	0.186622	0.290724	0.0390647
Nara Medical University	Japan	JPG	Kinki	-0.033563	-0.0190383	-0.0328071	-0.0118823
National Autonomous University of Mexico	Mexico	ME09	Distrito Federal	0.122193	0.0140343	0.0962411	0.0813928
National Institute of Applied Sciences of Lyon (INSA Lyon)	France	FRK	Auvergne-Rhône-Alpes	-0.027652	0.0139206	-0.00440585	-0.0296192
National Polytechnic University (IPN)	Mexico	ME09	Distrito Federal	-0.0510059	-0.127908	-0.125224	0.0482498
National Research Nuclear University MEPhI	Russia	RU10	Moscow Oblast	0.205702	0.148182	0.251737	0.0532742
National Research Saratov State University	Russia	RU55	Saratov Oblast	-0.0296502	-0.12279	-0.107098	0.0606473
National Research University of Electronic Technology (MIET)	Russia	RU10	Moscow Oblast	0.173868	0.122652	0.211445	0.0468081
National Technical University of Athens	Greece	EL30	Attica	-0.0336623	-0.0743911	-0.0739099	0.025192
National University of Colombia	Colombia	CO11	Bogotá Capital District	-0.0346904	-0.135468	-0.119879	0.0654191
National University of Cuyo	Argentina	AR13	Mendoza	-0.0215647	-0.154404	-0.125109	0.0878584
National University of Córdoba	Argentina	AR02	Córdoba	-0.0312339	-0.160797	-0.136338	0.0849804
National University of Ireland, Galway	Ireland	IE01	Border, Midland and Western	-0.0516001	-0.0673831	-0.0807527	0.00719056
National University of San Martín	Argentina	AR01	Buenos Aires	-0.0426365	-0.130065	-0.121207	0.0559025
National University of Science and Technology (MISiS)	Russia	RU10	Moscow Oblast	0.0257188	-0.0258175	0.00195189	0.0366163
National and Kapodistrian University of Athens	Greece	EL30	Attica	-0.0176801	-0.083832	-0.0701831	0.0433764
New Jersey Institute of Technology	United States	US34	New Jersey	-0.196015	-0.0602791	-0.172405	-0.10464
New Mexico State University (Main campus)	United States	US35	New Mexico	-0.182018	-0.109809	-0.19973	-0.0610228
New York University	United States	US36	New York	0.456853	0.589701	0.74761	-0.0568415
Newcastle University	United Kingdom	UKC	N.E. England	0.0103738	-0.0106975	0.00286298	0.0150929
Nicolaus Copernicus University in Toruń	Poland	PL61	Kuyavian-Pomerania	-0.0252595	-0.137339	-0.114938	0.0736668
Niigata University	Japan	JPC	Northern-Kanto, Koshin	-0.0639114	-0.101819	-0.114544	0.0211737
Nippon Medical School	Japan	JPD	Southern-Kanto	-0.0484337	-0.0262984	-0.0481693	-0.0180344
Normandy University	France	FRD	Normandy	-0.128504	-0.150417	-0.193921	0.00590234
North Carolina State University	United States	US37	North Carolina	-0.0187475	0.0789617	0.0497887	-0.0666677
North-Eastern Federal University	Russia	RU75	Sakha Republic	-0.0327464	-0.142685	-0.123925	0.071704
Northeastern University	United States	US25	Massachusetts	-0.0284984	0.111622	0.0674579	-0.0958155
Northern Arizona University	United States	US04	Arizona	-0.214042	-0.142123	-0.245178	-0.0630779
Northumbria University	United Kingdom	UKC	N.E. England	-0.132811	-0.153244	-0.198908	0.00460644
Northwestern University	United States	US17	Illinois	0.441956	0.517049	0.683751	-0.0191284
Norwegian University of Life Sciences	Norway	NO01	Oslo and Akershus	-0.057451	-0.0207227	-0.0500873	-0.0284614
Norwegian University of Science and Technology	Norway	NO06	Trøndelag	-0.0431855	-0.0351993	-0.0512459	-0.00817015
Nottingham Trent University	United Kingdom	UKF	E. Midlands	-0.143125	-0.136124	-0.193137	-0.0145295
Nova Southeastern University	United States	US12	Florida	0.00836049	0.167052	0.133287	-0.105689
Novosibirsk State Technical University	Russia	RU72	Novosibirsk Oblast	-0.0440479	-0.0920339	-0.0939593	0.0293329
Novosibirsk State University	Russia	RU72	Novosibirsk Oblast	0.234231	0.124666	0.253449	0.090207
Oakland University	United States	US26	Michigan	-0.137098	0.0272048	-0.0680078	-0.119673
Ochanomizu University	Japan	JPD	Southern-Kanto	-0.076372	-0.0878969	-0.112585	0.00259284
Ohio State University (Main campus)	United States	US39	Ohio	0.211707	0.309905	0.375661	-0.0508079
Ohio University (Main campus)	United States	US39	Ohio	-0.115413	-0.0438089	-0.106101	-0.0559384
Oita University	Japan	JPJ	Kyushu, Okinawa	-0.108742	-0.0878321	-0.134262	-0.0214486
Okayama University	Japan	JPH	Chugoku	-0.0195115	0.00345766	-0.00669941	-0.0165624
Oklahoma State University	United States	US40	Oklahoma	-0.11457	-0.0181833	-0.0865381	-0.0725112
Old Dominion University	United States	US51	Virginia	-0.181591	-0.0180098	-0.131388	-0.122314
Omsk State Technical University	Russia	RU73	Omsk Oblast	-0.0779537	-0.135155	-0.148682	0.0331359
Ondokuz Mayis University	Turkey	TR83	Middle Black Sea	-0.0419097	-0.175014	-0.154043	0.0866073
Open University of Catalonia	Spain	ES51	Catalonia	-0.0816077	-0.0763142	-0.107512	-0.00906195
Oregon Health and Science University	United States	US41	Oregon	-0.025456	0.104176	0.0639793	-0.0885627
Oregon State University	United States	US41	Oregon	-0.109359	-0.00497526	-0.0732487	-0.0775117
Osaka City University	Japan	JPG	Kinki	-0.0469183	-0.054696	-0.068205	0.00214702
Osaka Institute of Technology	Japan	JPG	Kinki	-0.1744	-0.154301	-0.227603	-0.0255166
Osaka Medical College	Japan	JPG	Kinki	-0.0202078	-0.00683872	-0.0148	-0.0101685
Osaka Prefecture University	Japan	JPG	Kinki	-0.0930547	-0.100024	-0.132772	-0.00163614
Osaka University	Japan	JPG	Kinki	0.273608	0.238819	0.364503	0.0427902
Oxford Brookes University	United Kingdom	UKJ	South East England	-0.0610647	-0.0519442	-0.0756588	-0.0101873
Ozyegin University	Turkey	TR10	Istanbul	-0.0314086	-0.127226	-0.111567	0.0623211
Pablo de Olavide University	Spain	ES61	Andalusia	-0.0874489	-0.178363	-0.187087	0.0550936
Palacký University Olomouc	Czech Republic	CZ07	Central Moravia	-0.0225928	-0.13344	-0.110257	0.0730268
Panthéon-Sorbonne University – Paris 1	France	FR1	Île-de-France	0.145852	0.14069	0.206016	0.0139327
Paris Nanterre University	France	FR1	Île-de-France	-0.102958	-0.0271539	-0.0853955	-0.0578823
Paris Sciences et Lettres – PSL Research University Paris	France	FR1	Île-de-France	0.486905	0.529913	0.723453	0.00556213
Paris-Saclay University	France	FR1	Île-de-France	0.0754572	0.061075	0.0997502	0.0151755
Parthenope University of Naples	Italy	ITF3	Campania	-0.0569633	-0.104767	-0.112067	0.0283037
Pavol Jozef Šafárik University in Košice	Slovak Republic	SK04	East	0.205142	0.0944782	0.211547	0.0889008
Penn State (Main campus)	United States	US42	Pennsylvania	0.172068	0.273445	0.322028	-0.0557259
Perm National Research Polytechnic University	Russia	RU49	Perm Krai	-0.0455016	-0.10179	-0.102167	0.0348025
Perm State University	Russia	RU49	Perm Krai	-0.0491799	-0.145891	-0.137331	0.0616722
Peter the Great St Petersburg Polytechnic University	Russia	RU25	Leningrad Oblast	0.0144772	-0.0045328	0.010187	0.0139978
Pirogov Russian National Research Medical University	Russia	RU10	Moscow Oblast	0.178766	0.123365	0.215261	0.0499603
Pohang University of Science and Technology (POSTECH)	Korea	KR03	Gyeongbuk	0.374906	0.314137	0.488323	0.0673407
Polytechnic Institute of Porto	Portugal	PT11	North (PT)	-0.121574	-0.156924	-0.194095	0.0154069
Polytechnic University of Bari	Italy	ITF4	Apulia	-0.106446	-0.132929	-0.166153	0.0105193
Polytechnic University of Bucharest	Romania	RO32	Bucharest - Ilfov	-0.0798111	-0.0755738	-0.105758	-0.00822696
Polytechnic University of Cartagena	Spain	ES62	Murcia	-0.00874124	-0.0471246	-0.0369708	0.0253686
Polytechnic University of Catalonia	Spain	ES51	Catalonia	-0.0215804	-0.0506824	-0.048225	0.0182379
Polytechnic University of Milan	Italy	ITC4	Lombardy	0.0694247	0.0564999	0.09231	0.0137737
Polytechnic University of Timişoara	Romania	RO42	West	-0.0956475	-0.150761	-0.172126	0.0304916
Polytechnic University of Turin	Italy	ITC1	Piedmont	-0.0220222	-0.0357284	-0.0374353	0.0078745
Polytechnic University of Valencia	Spain	ES52	Valencia	-0.0899619	-0.0558751	-0.0979662	-0.0289723
Pompeu Fabra University	Spain	ES51	Catalonia	0.142576	0.145554	0.207423	0.00823959
Pontifical Bolivarian University (UPB) – Medellín	Colombia	CO05	Antioquia	-0.0492242	-0.12565	-0.122354	0.0480552
Pontifical Catholic University of Chile	Chile	CL13	Santiago	0.0770694	-0.0607727	0.0104996	0.0981442
Pontifical Catholic University of Minas Gerais	Brazil	BR18	Minas Gerais	-0.0828188	-0.187609	-0.190834	0.0647318
Pontifical Catholic University of Paraná	Brazil	BR21	Parana	-0.0231338	-0.12852	-0.106973	0.069324
Pontifical Catholic University of Peru	Peru	PE15	Lima	-0.00504597	-0.142883	-0.105482	0.0923724
Pontifical Catholic University of Rio Grande do Sul (PUCRS)	Brazil	BR22	Rio Grande do Sul	-0.0162316	-0.149227	-0.117692	0.0883373
Pontifical Catholic University of Rio de Janeiro (PUC-Rio)	Brazil	BR19	Rio de Janeiro	0.0875507	0.0141236	0.0730586	0.0556507
Pontifical Catholic University of Valparaíso	Chile	CL05	Valparaíso	-0.0295218	-0.128101	-0.11095	0.0643073
Pontifical Javeriana University	Colombia	CO11	Bogotá Capital District	-0.0734556	-0.111173	-0.127884	0.0203758
Portland State University	United States	US41	Oregon	-0.209069	-0.131796	-0.234185	-0.0663216
Princeton University	United States	US34	New Jersey	0.609198	0.741328	0.962259	-0.0456583
Public University of Navarre	Spain	ES22	Navarra	-0.143519	-0.107657	-0.172298	-0.0339255
Purdue University West Lafayette	United States	US18	Indiana	0.229682	0.32905	0.401917	-0.0503305
Pusan National University	Korea	KR02	Gyeongnam	0.0498799	-0.0328199	0.0129754	0.0592277
Queen Mary University of London	United Kingdom	UKI	Greater London	0.0465119	0.0302822	0.0574963	0.0143822
Queensland University of Technology	Australia	AU3	Queensland	-0.0639965	0.0520414	-0.000535982	-0.0821467
Queen’s University	Canada	CA48	Alberta	0.0278779	0.0935397	0.091887	-0.0418851
Queen’s University Belfast	United Kingdom	UKN	Northern Ireland	0.0143737	-0.0102179	0.00590291	0.0177364
RCSI University of Medicine and Health Sciences	Ireland	IE02	Southern and Eastern	0.00224791	0.0318559	0.0289568	-0.0194894
RMIT University	Australia	AU2	Victoria	-0.0621664	-0.0782415	-0.0958938	0.00664444
RUDN University	Russia	RU10	Moscow Oblast	0.148156	0.0700373	0.155184	0.0630566
RWTH Aachen University	Germany	DEA	N. Rhine-Westphalia	0.300068	0.342523	0.459143	-0.00719103
Radboud University Nijmegen	Netherlands	NL22	Gelderland	0.0302909	0.0284069	0.0452198	0.00361514
Recep Tayyip Erdoğan University	Turkey	TR90	Eastern Black Sea	-0.0386989	-0.146586	-0.130812	0.0699087
Rensselaer Polytechnic Institute	United States	US36	New York	-0.112115	0.0191253	-0.0572311	-0.095729
Reykjavík University	Iceland	IS01	Reykjavik Region	-0.184269	-0.142407	-0.225407	-0.0408149
Rice University	United States	US48	Texas	0.119136	0.248599	0.268086	-0.0782926
Riga Technical University	Latvia	LV006	Riga	-0.0296061	-0.0818543	-0.0767206	0.0332078
Rikkyo University	Japan	JPD	Southern-Kanto	-0.162616	-0.175813	-0.235642	-0.00234327
Rio de Janeiro State University (UERJ)	Brazil	BR19	Rio de Janeiro	0.0493132	-0.0819361	-0.0238176	0.09177
Ritsumeikan University	Japan	JPG	Kinki	-0.128264	-0.16201	-0.202355	0.0138603
Robert Gordon University	United Kingdom	UKM	Scotland	-0.168648	-0.126717	-0.203292	-0.0397636
Rochester Institute of Technology	United States	US36	New York	-0.223963	-0.0915211	-0.214322	-0.104392
Roskilde University	Denmark	DK02	Zealand	-0.137998	-0.142637	-0.194525	-0.00635741
Royal Holloway, University of London	United Kingdom	UKI	Greater London	0.0149528	0.0121432	0.022869	0.00315897
Royal Veterinary College	United Kingdom	UKI	Greater London	-0.0651589	-0.0431851	-0.0719129	-0.0191009
Ruhr University Bochum	Germany	DEA	N. Rhine-Westphalia	0.102239	0.0998763	0.14649	0.00899063
Rush University	United States	US17	Illinois	0.016244	0.144195	0.121633	-0.0845056
Russian Presidential Academy of National Economy and Public Administration	Russia	RU10	Moscow Oblast	-0.039173	-0.0547294	-0.0630318	0.00791149
Rutgers, the State University of New Jersey	United States	US34	New Jersey	0.104419	0.183051	0.209615	-0.0452129
Ryerson University	Canada	CA35	Ontario	-0.226081	-0.0990436	-0.221321	-0.100914
Ryukoku University	Japan	JPG	Kinki	-0.169544	-0.115219	-0.19537	-0.0481445
SOAS University of London	United Kingdom	UKI	Greater London	0.127837	0.20261	0.239831	-0.0409777
SRUC (Scotland’s Rural College)	United Kingdom	UKM	Scotland	-0.118892	-0.0855094	-0.139351	-0.0305319
SWPS University of Social Sciences and Humanities	Poland	PL12	Mazovia	-0.0849162	-0.112537	-0.136587	0.0127947
Sabancı University	Turkey	TR10	Istanbul	0.088978	-0.0149753	0.0524437	0.0762375
Saga University	Japan	JPJ	Kyushu, Okinawa	-0.0868765	-0.0671566	-0.104259	-0.0191137
Saint Petersburg State University	Russia	RU25	Leningrad Oblast	0.249107	0.176784	0.30207	0.0662586
Saint-Petersburg Mining University	Russia	RU25	Leningrad Oblast	-0.0653969	-0.0851722	-0.1032	0.0089007
Saitama Medical University	Japan	JPD	Southern-Kanto	-0.0836602	-0.0630084	-0.0990254	-0.0195133
Saitama University	Japan	JPD	Southern-Kanto	-0.137107	-0.105832	-0.166642	-0.0303972
Sakarya University	Turkey	TR42	Eastern Marmara - North	-0.0630256	-0.223516	-0.20417	0.103503
Samara State Technical University	Russia	RU54	Samara Oblast	-0.0960306	-0.148166	-0.170459	0.0284662
Samara University	Russia	RU54	Samara Oblast	-0.0383997	-0.0580595	-0.0649816	0.0107196
San Diego State University	United States	US06	California	-0.184301	-0.0151716	-0.131102	-0.126228
San Sebastián University	Chile	CL13	Santiago	-0.0137031	-0.0807144	-0.0652028	0.0442326
Santa Catarina State University	Brazil	BR23	Santa Catarina	-0.0183938	-0.0872157	-0.0731706	0.0451181
Sant’Anna School of Advanced Studies – Pisa	Italy	ITI1	Tuscany	0.246888	0.257229	0.36022	0.0106255
Sapienza University of Rome	Italy	ITI4	Lazio	0.32118	0.236841	0.394963	0.0793845
Sapporo Medical University	Japan	JPA	Hokkaido	-0.103828	0.00689164	-0.0607391	-0.0813752
Sciences Po	France	FR1	Île-de-France	-0.0228533	0.0436203	0.0208327	-0.0459935
Scuola Normale Superiore di Pisa	Italy	ITI1	Tuscany	0.366701	0.294098	0.46796	0.0747062
Sechenov University	Russia	RU10	Moscow Oblast	0.0440844	-0.0618063	-0.0124033	0.0743843
Sejong University	Korea	KR01	Capital Region	-0.0254911	-0.040112	-0.043013	0.00824469
Selçuk University	Turkey	TR52	Central Anatolia - West and South	-0.0308375	-0.113363	-0.100906	0.0534407
Semmelweis University	Hungary	HU10	Central Hungary	0.0400179	-0.0337952	0.00563378	0.0525709
Seoul National University	Korea	KR01	Capital Region	0.535486	0.514082	0.74432	0.0522021
Seoul National University of Science and Technology (SeoulTech)	Korea	KR01	Capital Region	-0.105455	-0.0882069	-0.132333	-0.0187599
Sheffield Hallam University	United Kingdom	UKE	Yorkshire, Humber	-0.165558	-0.184721	-0.244221	0.00145402
Shibaura Institute of Technology Tokyo	Japan	JPD	Southern-Kanto	-0.151684	-0.124577	-0.190321	-0.0286235
Shiga University of Medical Science	Japan	JPG	Kinki	-0.0323489	-0.0193209	-0.0322017	-0.0107926
Shimane University	Japan	JPH	Chugoku	-0.0935783	-0.128897	-0.154529	0.0173527
Shinshu University	Japan	JPC	Northern-Kanto, Koshin	-0.0797027	-0.0589594	-0.0933677	-0.0192967
Shizuoka University	Japan	JPF	Toukai	-0.136898	-0.112367	-0.171346	-0.0258567
Showa University	Japan	JPD	Southern-Kanto	0.0025839	0.0256149	0.0245555	-0.0150518
Siberian Federal University	Russia	RU69	Krasnoyarsk Krai	-0.0365213	-0.0872968	-0.0853963	0.0317336
Silesian University of Technology	Poland	PL22	Silesia	-0.0592296	-0.1249	-0.128514	0.0401348
Simon Fraser University	Canada	CA59	British Columbia	-0.15713	-0.0733767	-0.156019	-0.0670226
Slovak University of Agriculture in Nitra	Slovak Republic	SK02	West Slovakia	-0.0417419	-0.0961204	-0.0954413	0.033785
Slovak University of Technology in Bratislava	Slovak Republic	SK01	Bratislava Region	-0.022892	-0.0859009	-0.0752146	0.0409011
Sofia University	Bulgaria	BG41	South West	-0.0135902	-0.116342	-0.0915397	0.0682262
Sogang University	Korea	KR01	Capital Region	-0.0427141	0.00402775	-0.0218483	-0.0341464
Soongsil University	Korea	KR01	Capital Region	-0.0845413	-0.0667064	-0.102358	-0.0176847
Sophia University	Japan	JPD	Southern-Kanto	-0.103096	-0.0707298	-0.117793	-0.0287398
Sorbonne University	France	FR1	Île-de-France	0.389808	0.432294	0.58592	-0.000908196
South Ural State University	Russia	RU62	Chelyabinsk Oblast	-0.0792191	-0.127706	-0.144009	0.0271987
Southern Cross University	Australia	AU1	New South Wales	-0.228556	-0.0713046	-0.202417	-0.121365
Southern Federal University	Russia	RU35	Rostov Oblast	-0.0497422	-0.156673	-0.145701	0.0684913
Southern Illinois University Carbondale	United States	US17	Illinois	-0.0883595	0.0146166	-0.0446314	-0.0750922
St George’s, University of London	United Kingdom	UKI	Greater London	-0.104001	-0.0729941	-0.120079	-0.0278915
St Marianna University School of Medicine	Japan	JPD	Southern-Kanto	-0.0387161	-0.0168244	-0.0346241	-0.0171883
St Petersburg Electrotechnical University (LETI)	Russia	RU25	Leningrad Oblast	-0.0716371	-0.0840062	-0.106523	0.003492
Staffordshire University	United Kingdom	UKG	West Midlands	-0.161622	-0.0881785	-0.170007	-0.0604189
Stanford University	United States	US06	California	0.64898	0.754795	0.998941	-0.0252035
State University of Maringá	Brazil	BR21	Parana	-0.0120368	-0.118684	-0.0922336	0.0709498
State University of New York Albany	United States	US36	New York	-0.174117	-0.0856173	-0.176494	-0.0714012
State University of Ponta Grossa	Brazil	BR21	Parana	-0.00710484	-0.127694	-0.0956029	0.0806525
State University of Santa Cruz	Brazil	BR09	Bahia	0.0389467	-0.0680729	-0.020497	0.0747809
Stevens Institute of Technology	United States	US34	New Jersey	-0.20088	-0.0695757	-0.182562	-0.102008
Stockholm University	Sweden	SE11	Stockholm	0.00401125	0.00455112	0.00989763	0.000142498
Stony Brook University	United States	US36	New York	-0.0634848	0.0106693	-0.0308641	-0.0540021
Sungkyunkwan University (SKKU)	Korea	KR01	Capital Region	0.33004	0.342872	0.479516	0.0147947
Swansea University	United Kingdom	UKL	Wales	-0.117757	-0.141497	-0.180096	0.00788304
Swedish University of Agricultural Sciences	Sweden	SE12	East Middle Sweden	-0.0191781	0.0223798	0.00755238	-0.0290141
Swinburne University of Technology	Australia	AU2	Victoria	-0.0767325	-0.0029651	-0.0498627	-0.0546732
Syracuse University	United States	US36	New York	-0.0464644	0.0305594	-0.00469579	-0.0547324
Szent István University	Hungary	HU10	Central Hungary	-0.060573	-0.12211	-0.127347	0.0372667
São Paulo State University (UNESP)	Brazil	BR20	Sao Paulo	0.16549	0.0626546	0.161343	0.0808615
Süleyman Demirel University	Turkey	TR61	Mediterranean region - West	-0.0322081	-0.190212	-0.158799	0.103999
TOBB University of Economics and Technology	Turkey	TR51	Ankara	-0.0176121	-0.118591	-0.0959061	0.066754
TU Braunschweig	Germany	DE9	Lower Saxony	-0.078991	-0.0381671	-0.0774756	-0.032723
TU Dortmund University	Germany	DEA	N. Rhine-Westphalia	0.0646155	0.108844	0.127888	-0.0249201
TU Dresden	Germany	DED	Saxony	0.254484	0.181214	0.308963	0.0672719
TU Wien	Austria	AT13	Vienna	0.0484115	0.0896231	0.102764	-0.0240339
Tallinn University	Estonia	EE001	North Estonia	-0.206286	-0.144771	-0.241936	-0.0555505
Tallinn University of Technology	Estonia	EE001	North Estonia	-0.203839	-0.102549	-0.208992	-0.0820726
Tampere University	Finland	FI19	West	-0.0588858	-0.0190301	-0.0497954	-0.030661
Technical University of Berlin	Germany	DE3	Berlin	0.242428	0.283534	0.376728	-0.0103351
Technical University of Cluj-Napoca	Romania	RO11	North West	-0.0853919	-0.151331	-0.165666	0.0384776
Technical University of Darmstadt	Germany	DE7	Hesse	0.160605	0.202827	0.261982	-0.0168309
Technical University of Denmark	Denmark	DK01	Copenhagen Region	0.10468	0.14259	0.179794	-0.0178663
Technical University of Košice	Slovak Republic	SK04	East	-0.0281031	-0.0852241	-0.0782101	0.0365836
Technical University of Liberec	Czech Republic	CZ05	Northeast	-0.0306188	-0.0921461	-0.0850301	0.0393639
Technical University of Madrid	Spain	ES30	Madrid	-0.114403	-0.0648854	-0.121049	-0.0410451
Technical University of Munich	Germany	DE2	Bavaria	0.397953	0.436792	0.594722	0.00211166
Technion Israel Institute of Technology	Israel	IL03	Haifa district	0.110643	0.111253	0.160563	0.00758554
Technological University Dublin	Ireland	IE02	Southern and Eastern	-0.182329	-0.139926	-0.222266	-0.0410415
Teesside University	United Kingdom	UKE	Yorkshire, Humber	-0.172838	-0.165551	-0.234894	-0.0168084
Teikyo University	Japan	JPD	Southern-Kanto	-0.175978	-0.111453	-0.196896	-0.0554415
Tel Aviv University	Israel	IL05	Tel Aviv district	0.118963	0.106526	0.162643	0.0169258
Temple University	United States	US42	Pennsylvania	0.00430299	0.0802381	0.0662044	-0.0504357
Texas A&M University	United States	US48	Texas	0.111839	0.210129	0.234668	-0.0578842
Texas State University	United States	US48	Texas	-0.240843	-0.167016	-0.28162	-0.0662408
Texas Tech University	United States	US48	Texas	-0.110716	-0.0373378	-0.0981516	-0.0567988
The Catholic University of Korea	Korea	KR01	Capital Region	-0.0464047	0.000297632	-0.0270905	-0.0343791
The New School	United States	US36	New York	-0.158313	0.00856483	-0.0960644	-0.122891
The Open University	United Kingdom	UKJ	South East England	-0.160548	-0.166199	-0.227127	-0.00726233
The University of Aizu	Japan	JPB	Tohoku	-0.198449	-0.0796775	-0.188419	-0.0934258
The University of Chicago	United States	US17	Illinois	0.61224	0.698908	0.932853	-0.0149341
The University of Electro-Communications	Japan	JPD	Southern-Kanto	-0.126175	-0.0996605	-0.15473	-0.0264341
The University of Queensland	Australia	AU3	Queensland	0.211122	0.294106	0.363555	-0.0406384
The University of Tennessee-Knoxville	United States	US47	Tennessee	-0.061574	0.0364508	-0.0104684	-0.0698878
The University of Texas at San Antonio	United States	US48	Texas	-0.229898	-0.158885	-0.268246	-0.0635834
The University of Tokyo	Japan	JPD	Southern-Kanto	0.70104	0.702459	0.99508	0.0485143
The University of Tulsa	United States	US40	Oklahoma	-0.0379271	0.121411	0.068387	-0.109375
The University of Western Australia	Australia	AU5	Western Australia	-0.0582552	0.00145203	-0.0341877	-0.0439393
Tilburg University	Netherlands	NL41	North Brabant	0.065209	0.142128	0.152962	-0.0468176
Toho University	Japan	JPD	Southern-Kanto	-0.121316	-0.103695	-0.15446	-0.0201242
Tohoku University	Japan	JPB	Tohoku	0.249398	0.308195	0.399688	-0.0217171
Tokai University	Japan	JPD	Southern-Kanto	-0.122531	-0.12154	-0.168504	-0.00904924
Tokat Gaziosmanpaşa University	Turkey	TR83	Middle Black Sea	-0.0493438	-0.207731	-0.183286	0.103052
Tokushima University	Japan	JPI	Shikoku	-0.0652402	-0.0559877	-0.0814587	-0.0105692
Tokyo City University	Japan	JPD	Southern-Kanto	-0.157757	-0.134103	-0.201459	-0.0267329
Tokyo Denki University	Japan	JPD	Southern-Kanto	-0.18691	-0.161503	-0.241337	-0.0299573
Tokyo Institute of Technology	Japan	JPD	Southern-Kanto	0.262531	0.293584	0.397669	-0.00217561
Tokyo Medical University	Japan	JPD	Southern-Kanto	-0.0156367	0.00781691	-0.000867222	-0.0166153
Tokyo Medical and Dental University (TMDU)	Japan	JPD	Southern-Kanto	0.193293	0.194448	0.277708	0.0130253
Tokyo Metropolitan University	Japan	JPD	Southern-Kanto	-0.0702985	-0.0960864	-0.114581	0.0125916
Tokyo University of Agriculture	Japan	JPD	Southern-Kanto	-0.177193	-0.190105	-0.25602	-0.00355808
Tokyo University of Agriculture and Technology	Japan	JPD	Southern-Kanto	-0.0362867	-0.0122893	-0.0296316	-0.0184308
Tokyo University of Marine Science and Technology	Japan	JPD	Southern-Kanto	-0.0812308	-0.064777	-0.0987062	-0.0165253
Tokyo University of Science	Japan	JPD	Southern-Kanto	-0.107954	-0.0814965	-0.129036	-0.0251163
Tomas Bata University in Zlín	Czech Republic	CZ07	Central Moravia	-0.0336614	-0.093081	-0.0877651	0.0377357
Tomsk Polytechnic University	Russia	RU74	Tomsk Oblast	0.058263	0.00826446	0.0490595	0.0378703
Tomsk State University	Russia	RU74	Tomsk Oblast	0.233893	0.125467	0.253816	0.0894183
Tomsk State University of Control Systems and Radioelectronics	Russia	RU74	Tomsk Oblast	-0.0829778	-0.132214	-0.149873	0.0274374
Tottori University	Japan	JPH	Chugoku	-0.086293	-0.0948022	-0.124363	-0.000127946
Toyo University	Japan	JPD	Southern-Kanto	-0.179622	-0.144369	-0.223744	-0.0360531
Toyohashi University of Technology (TUT)	Japan	JPF	Toukai	-0.0956106	-0.0785147	-0.118541	-0.0179663
Transilvania University of Brașov	Romania	RO12	Center	-0.104236	-0.156941	-0.182472	0.0282721
Trinity College Dublin	Ireland	IE02	Southern and Eastern	0.118823	0.189666	0.224185	-0.0389739
Tufts University	United States	US25	Massachusetts	0.0931639	0.201621	0.215828	-0.0660194
Tulane University	United States	US22	Louisiana	0.267973	0.219037	0.346056	0.0518877
Télécom Paris	France	FR1	Île-de-France	0.157989	0.231373	0.28139	-0.0379274
Télécom SudParis	France	FR1	Île-de-France	-0.0107162	0.0328209	0.0209718	-0.029748
UCL	United Kingdom	UKI	Greater London	0.552672	0.536576	0.77253	0.0498476
UNSW Sydney	Australia	AU1	New South Wales	0.164386	0.226016	0.281712	-0.0295906
Ufa State Aviation Technical University	Russia	RU43	Republic of Bashkortostan	-0.0960057	-0.150812	-0.172404	0.0302603
UiT The Arctic University of Norway	Norway	NO04	Agder and Rogaland	-0.0925829	-0.0862948	-0.122277	-0.0105004
Ulm University	Germany	DE1	Baden-Württemberg	0.10827	0.1521	0.189254	-0.0215867
Ulsan National Institute of Science and Technology (UNIST)	Korea	KR02	Gyeongnam	0.142406	0.086845	0.163785	0.0475136
Ulster University	United Kingdom	UKN	Northern Ireland	-0.122764	-0.145069	-0.186104	0.00656883
Umeå University	Sweden	SE33	Upper Norrland	-0.099291	-0.112547	-0.146241	0.00214448
Unisinos University	Brazil	BR22	Rio Grande do Sul	0.0256775	-0.0504793	-0.016359	0.0531365
Universidad Autónoma de Chile	Chile	CL09	Araucanía	-0.0609985	-0.194633	-0.181397	0.0856219
Universidad Católica San Antonio de Murcia (UCAM)	Spain	ES62	Murcia	-0.0491572	-0.0481403	-0.0648474	-0.00391243
Universidad Nacional del Litoral	Argentina	AR21	Santa Fe	-0.0107651	-0.202021	-0.153162	0.127821
Universidad Peruana Cayetano Heredia	Peru	PE15	Lima	-0.0323571	-0.11716	-0.104741	0.0548622
Universitat Internacional de Catalunya	Spain	ES51	Catalonia	-0.091408	-0.0839324	-0.119737	-0.0112148
University College Cork	Ireland	IE02	Southern and Eastern	-0.0851831	-0.104249	-0.130621	0.0070345
University College Dublin	Ireland	IE02	Southern and Eastern	-0.0208242	-0.0133745	-0.020059	-0.00623927
University Rey Juan Carlos	Spain	ES30	Madrid	-0.197067	-0.115543	-0.214081	-0.0683312
University at Buffalo	United States	US36	New York	-0.0209338	0.0549098	0.0304904	-0.052147
University of A Coruña	Spain	ES11	Galicia	-0.151237	-0.175931	-0.228093	0.00617164
University of Aberdeen	United Kingdom	UKM	Scotland	-0.0120998	-0.00729784	-0.00969899	-0.00384955
University of Adelaide	Australia	AU4	South Australia	-0.0427146	0.0445304	0.00817824	-0.0613285
University of Alabama	United States	US01	Alabama	0.0722211	-0.00703666	0.0470834	0.058487
University of Alabama at Birmingham	United States	US01	Alabama	0.216311	0.0734765	0.203473	0.111276
University of Alabama in Huntsville	United States	US01	Alabama	-0.00420929	-0.0830224	-0.0605424	0.0528198
University of Alaska Fairbanks	United States	US02	Alaska	-0.116624	0.0139216	-0.064115	-0.0955796
University of Alberta	Canada	CA48	Alberta	0.105731	0.171524	0.201949	-0.0365044
University of Alcalá	Spain	ES30	Madrid	-0.166676	-0.174653	-0.237506	-0.00613135
University of Algarve	Portugal	PT15	Algarve	-0.0731091	-0.186336	-0.183374	0.0710757
University of Alicante	Spain	ES52	Valencia	-0.143462	-0.16849	-0.217359	0.00694213
University of Almería	Spain	ES61	Andalusia	-0.0592534	-0.0731052	-0.0901311	0.00535695
University of Amsterdam	Netherlands	NL32	North Holland	0.219161	0.216935	0.311739	0.0171115
University of Antioquia	Colombia	CO05	Antioquia	-0.0455168	-0.156033	-0.142392	0.0711947
University of Antofagasta	Chile	CL02	Antofagasta	-0.0887132	-0.156415	-0.171664	0.0394268
University of Antwerp	Belgium	BE2	Flemish Region	0.0532441	0.0933754	0.108789	-0.0229694
University of Arizona	United States	US04	Arizona	0.11561	0.212559	0.239001	-0.0567197
University of Arkansas	United States	US05	Arkansas	0.0828723	-0.0291739	0.03782	0.0812399
University of Auckland	New Zealand	NZ12	Auckland	-0.00435837	-0.0204171	-0.0142296	0.0106941
University of Aveiro	Portugal	PT16	Centro	0.00731093	-0.0339613	-0.0164393	0.0284349
University of Barcelona	Spain	ES51	Catalonia	0.070298	-0.0034986	0.0484158	0.0546869
University of Bari Aldo Moro	Italy	ITF4	Apulia	-0.0941872	-0.172809	-0.187491	0.0463709
University of Basel	Switzerland	CH03	Northwestern	0.149825	0.154169	0.218675	0.00783214
University of Bath	United Kingdom	UKK	South West England	-0.00715719	0.0304066	0.0215705	-0.0254892
University of Bayreuth	Germany	DE2	Bavaria	0.065463	0.108751	0.128388	-0.0242293
University of Bedfordshire	United Kingdom	UKH	E. of England	-0.163984	-0.0913489	-0.173942	-0.0600419
University of Beira Interior	Portugal	PT16	Centro	-0.0787051	-0.0866931	-0.113259	5.5299e-05
University of Bergamo	Italy	ITC4	Lombardy	-0.101967	-0.0815259	-0.12504	-0.0206581
University of Bergen	Norway	NO05	West	-0.0272181	-0.0386851	-0.0431142	0.00600679
University of Bern	Switzerland	CH02	Espace Mittelland	0.164796	0.164529	0.236403	0.0119779
University of Birmingham	United Kingdom	UKG	West Midlands	0.116255	0.096666	0.153516	0.0215358
University of Bologna	Italy	ITH5	Emilia-Romagna	0.304146	0.251569	0.39445	0.0568727
University of Bonn	Germany	DEA	N. Rhine-Westphalia	0.212684	0.209877	0.30216	0.0170466
University of Bordeaux	France	FRI	Nouvelle-Aquitaine	0.00753148	-0.0120373	-3.78467e-05	0.013885
University of Bradford	United Kingdom	UKE	Yorkshire, Humber	-0.12552	-0.0859123	-0.144098	-0.035175
University of Brasília	Brazil	BR24	Distrito Federal	0.048391	-0.0405458	0.00624852	0.0633088
University of Bremen	Germany	DE5	Bremen	0.0534963	0.0957187	0.110695	-0.0243551
University of Brescia	Italy	ITC4	Lombardy	-0.035859	-0.047826	-0.0556898	0.00573534
University of Brighton	United Kingdom	UKJ	South East England	-0.154482	-0.17301	-0.228105	0.00180592
University of Bristol	United Kingdom	UKK	South West England	0.117799	0.1874	0.221818	-0.0382124
University of British Columbia	Canada	CA59	British Columbia	0.29301	0.362292	0.469062	-0.0256909
University of Bucharest	Romania	RO32	Bucharest - Ilfov	-0.0428685	-0.148972	-0.135379	0.0684189
University of Burgos	Spain	ES41	Castile and León	-0.160031	-0.11821	-0.191203	-0.0390846
University of Bío-Bío	Chile	CL08	Bío-Bío	-0.0599605	-0.169789	-0.162283	0.0697184
University of Cadiz	Spain	ES61	Andalusia	-0.0800936	-0.182698	-0.185365	0.0634562
University of Calabria	Italy	ITF6	Calabria	-0.103733	-0.197907	-0.212504	0.0561377
University of Calgary	Canada	CA48	Alberta	-0.0487586	0.0437463	0.0035408	-0.0652831
University of California, Berkeley	United States	US06	California	0.571126	0.649946	0.868963	-0.012556
University of California, Davis	United States	US06	California	0.263359	0.369457	0.454474	-0.0524807
University of California, Irvine	United States	US06	California	0.0565599	0.193483	0.18523	-0.0876949
University of California, Los Angeles	United States	US06	California	0.530982	0.636831	0.832299	-0.0335148
University of California, Merced	United States	US06	California	-0.209847	-0.0748545	-0.192493	-0.105112
University of California, Riverside	United States	US06	California	-0.0930657	0.0438757	-0.0260984	-0.0982173
University of California, San Diego	United States	US06	California	0.260927	0.39732	0.473498	-0.0729834
University of California, Santa Barbara	United States	US06	California	0.0845387	0.190855	0.202058	-0.0651889
University of California, Santa Cruz	United States	US06	California	-0.0906328	0.00231256	-0.0552787	-0.0685201
University of Cambridge	United Kingdom	UKH	E. of England	0.72283	0.716197	1.01989	0.0554489
University of Campinas	Brazil	BR20	Sao Paulo	0.289936	0.158901	0.316214	0.108529
University of Canberra	Australia	AU8	Australian Capital Territory (Act)	-0.0689143	0.00848561	-0.0361267	-0.0565617
University of Canterbury	New Zealand	NZ23	Canterbury Region	-0.105317	-0.124367	-0.159048	0.00560954
University of Castilla-La Mancha	Spain	ES42	Castile-La Mancha	-0.0598055	-0.164096	-0.157958	0.0660127
University of Catania	Italy	ITG1	Sicily	0.068614	-0.0362114	0.0230337	0.0753923
University of Caxias do Sul	Brazil	BR22	Rio Grande do Sul	-0.0889563	-0.193683	-0.199456	0.0642577
University of Central Florida	United States	US12	Florida	-0.158257	0.00191808	-0.100955	-0.118389
University of Central Lancashire	United Kingdom	UKD	N.W. England	-0.16022	-0.18079	-0.237724	0.00277376
University of Cergy-Pontoise	France	FR1	Île-de-France	-0.176994	-0.165311	-0.237506	-0.0200507
University of Chemistry and Technology, Prague	Czech Republic	CZ01	Prague	-0.0216191	-0.0380979	-0.0389213	0.0097635
University of Chester	United Kingdom	UKD	N.W. England	-0.1675	-0.161658	-0.228425	-0.0154634
University of Chile	Chile	CL13	Santiago	0.0584175	-0.0791421	-0.0156362	0.0966444
University of Cincinnati	United States	US39	Ohio	-0.0290728	0.0420279	0.0154782	-0.0495357
University of Clermont Auvergne	France	FRK	Auvergne-Rhône-Alpes	-0.0640626	-0.0690204	-0.0903302	-0.000949735
University of Coimbra	Portugal	PT16	Centro	0.0368021	-0.0629403	-0.0181312	0.0697465
University of Cologne	Germany	DEA	N. Rhine-Westphalia	0.143504	0.140322	0.204168	0.0124387
University of Colorado Boulder	United States	US08	Colorado	0.0693501	0.196759	0.196242	-0.0804113
University of Colorado Denver	United States	US08	Colorado	-0.0655773	0.00530139	-0.0362478	-0.0519509
University of Concepción	Chile	CL08	Bío-Bío	-0.0264235	-0.165729	-0.136766	0.0918568
University of Connecticut	United States	US09	Connecticut	-0.0474907	0.0558997	0.0134017	-0.0724994
University of Copenhagen	Denmark	DK01	Copenhagen Region	0.22002	0.217208	0.312519	0.0175653
University of Costa Rica	Costa Rica	CR01	Central	-0.0591259	-0.185097	-0.173071	0.0806104
University of Crete	Greece	EL43	Crete	-0.0668613	-0.148896	-0.151425	0.050581
University of Cyprus	Cyprus	CY00	Cyprus	-0.0266528	-0.0456416	-0.0478921	0.0110945
University of Córdoba	Spain	ES61	Andalusia	-0.064157	-0.140367	-0.143287	0.0468616
University of Côte d’Azur	France	FRL	Provence-Alpes-Côte d'Azur	-0.0787301	-0.0979982	-0.121657	0.00762374
University of Debrecen	Hungary	HU32	Northern Great Plain	0.150909	0.0263129	0.124615	0.0944411
University of Delaware	United States	US10	Delaware	-0.132918	-0.0521333	-0.12402	-0.0633289
University of Denver	United States	US08	Colorado	0.0255899	0.108127	0.101166	-0.0533713
University of Derby	United Kingdom	UKF	E. Midlands	-0.17103	-0.188547	-0.250729	-3.49963e-05
University of Desarrollo	Chile	CL08	Bío-Bío	-0.0525079	-0.126195	-0.124963	0.0459871
University of Deusto	Spain	ES21	Basque Country	-0.152553	-0.0881857	-0.163926	-0.0536905
University of Duisburg-Essen	Germany	DEA	N. Rhine-Westphalia	0.00878646	0.0529452	0.0489796	-0.0287952
University of Dundee	United Kingdom	UKM	Scotland	-0.0800585	-0.0118407	-0.0586748	-0.0511824
University of East Anglia	United Kingdom	UKH	E. of England	-0.0353897	0.0336545	0.00503117	-0.0485992
University of East London	United Kingdom	UKI	Greater London	-0.108856	-0.0592085	-0.113118	-0.0407427
University of Eastern Finland	Finland	FI1D	East and North	-0.0795514	-0.085788	-0.113156	-0.0011795
University of Economics, Prague	Czech Republic	CZ01	Prague	-0.109035	-0.085346	-0.132615	-0.0233343
University of Edinburgh	United Kingdom	UKM	Scotland	0.445408	0.450885	0.637016	0.0278349
University of Erlangen-Nuremberg	Germany	DE2	Bavaria	0.128563	0.124904	0.18271	0.0117097
University of Essex	United Kingdom	UKH	E. of England	0.00100486	0.0718347	0.0577611	-0.0472411
University of Exeter	United Kingdom	UKK	South West England	0.0219587	0.0277334	0.0391287	-0.00210995
University of Ferrara	Italy	ITH5	Emilia-Romagna	-0.0666148	-0.0846174	-0.103606	0.00762553
University of Florence	Italy	ITI1	Tuscany	0.0989567	0.0172464	0.0830284	0.062011
University of Florida	United States	US12	Florida	0.19687	0.293682	0.353676	-0.0509199
University of Foggia	Italy	ITF4	Apulia	-0.123607	-0.201905	-0.228806	0.0440872
University of Fortaleza (UNIFOR)	Brazil	BR10	Ceara	-0.0717989	-0.142281	-0.149834	0.0424806
University of Freiburg	Germany	DE1	Baden-Württemberg	0.210205	0.207801	0.298957	0.016602
University of Fribourg	Switzerland	CH02	Espace Mittelland	-0.0221558	-0.0225012	-0.0277188	-0.00110144
University of Fukui	Japan	JPE	Hokuriku	-0.0986038	-0.0756165	-0.118401	-0.0221303
University of Gdańsk	Poland	PL63	Pomerania	-0.0609059	-0.168293	-0.161808	0.0680134
University of Geneva	Switzerland	CH01	Lake Geneva Region	0.0443903	0.0471891	0.0686064	0.00146285
University of Genoa	Italy	ITC3	Liguria	0.0752087	-0.0052074	0.0504446	0.0594743
University of Georgia	United States	US13	Georgia	0.0259885	0.123959	0.11317	-0.0637003
University of Girona	Spain	ES51	Catalonia	-0.0754824	-0.158915	-0.164638	0.0509133
University of Glasgow	United Kingdom	UKM	Scotland	0.126245	0.131298	0.185894	0.00569968
University of Gothenburg	Sweden	SE23	West	-0.0409847	-0.0444049	-0.0565935	-0.000360564
University of Granada	Spain	ES61	Andalusia	-0.0445427	-0.148228	-0.135951	0.0666786
University of Graz	Austria	AT22	Styria	-0.0780201	-0.0839153	-0.11074	-0.00130114
University of Greenwich	United Kingdom	UKI	Greater London	-0.158623	-0.14599	-0.210853	-0.019397
University of Greifswald	Germany	DE8	Mecklenburg-Vorpommern	0.0704485	5.13506e-05	0.0511485	0.052416
University of Groningen	Netherlands	NL11	Groningen	0.125329	0.1205	0.177275	0.0122672
University of Guadalajara	Mexico	ME14	Jalisco	-0.0668915	-0.174237	-0.170232	0.0675652
University of Guanajuato	Mexico	ME11	Guanajuato	-0.0336685	-0.169229	-0.144223	0.0888346
University of Guelph	Canada	CA35	Ontario	-0.109277	-0.0114466	-0.0779916	-0.0731083
University of Göttingen	Germany	DE9	Lower Saxony	0.202504	0.196629	0.285507	0.0183911
University of Haifa	Israel	IL03	Haifa district	-0.044937	-0.0821131	-0.0872011	0.0220158
University of Hamburg	Germany	DE6	Hamburg	0.167323	0.165861	0.239086	0.0129576
University of Hawai’i at Mānoa	United States	US15	Hawaii	-0.00895458	0.0838525	0.0599867	-0.0626899
University of Helsinki	Finland	FI1B	Helsinki-Uusimaa	0.139711	0.137375	0.199437	0.0116049
University of Hertfordshire	United Kingdom	UKH	E. of England	-0.157918	-0.149996	-0.213349	-0.0161863
University of Hohenheim	Germany	DE1	Baden-Württemberg	0.0330327	0.0359067	0.0526199	0.000614582
University of Houston	United States	US48	Texas	-0.063286	0.035239	-0.0125157	-0.0703437
University of Hradec Králové	Czech Republic	CZ05	Northeast	-0.0686178	-0.174892	-0.171876	0.066725
University of Huddersfield	United Kingdom	UKE	Yorkshire, Humber	-0.0757751	-0.0945937	-0.11715	0.00752966
University of Hull	United Kingdom	UKE	Yorkshire, Humber	-0.0842681	-0.105083	-0.130625	0.00827257
University of Hyogo	Japan	JPG	Kinki	-0.145262	-0.0891729	-0.159764	-0.0476226
University of Iceland	Iceland	IS01	Reykjavik Region	-0.134525	-0.159724	-0.204862	0.0076851
University of Idaho	United States	US16	Idaho	-0.0689798	0.0290752	-0.0209064	-0.0704282
University of Illinois at Chicago	United States	US17	Illinois	0.0624641	0.137975	0.148041	-0.0460657
University of Illinois at Urbana-Champaign	United States	US17	Illinois	0.291132	0.393764	0.491133	-0.0482039
University of Innsbruck	Austria	AT33	Tyrol	0.0240888	0.00761569	0.0256438	0.0129704
University of Insubria	Italy	ITC4	Lombardy	-0.0774828	-0.136089	-0.149058	0.0341116
University of Ioannina	Greece	EL54	Epirus	-0.0889764	-0.185586	-0.193467	0.0588091
University of Iowa	United States	US19	Iowa	0.0510928	0.12149	0.128188	-0.0434326
University of Jaén	Spain	ES61	Andalusia	-0.0825453	-0.126686	-0.145485	0.0240481
University of Jyväskylä	Finland	FI19	West	-0.0576714	-0.06024	-0.0795316	-0.00210422
University of Kaiserslautern	Germany	DEB	Rhineland-Palatinate	0.0399352	0.0768314	0.087592	-0.0217332
University of Kansas	United States	US20	Kansas	-0.0167583	0.0517117	0.0309217	-0.0469052
University of Kent	United Kingdom	UKJ	South East England	-0.0525722	-0.0446361	-0.0645415	-0.00879591
University of Kentucky	United States	US21	Kentucky	0.195742	0.0789911	0.193757	0.0923258
University of Kiel	Germany	DEF	Schleswig-Holstein	-0.0056723	-0.0130997	-0.00968663	0.00480919
University of Klagenfurt	Austria	AT21	Carinthia	-0.00466182	0.0664914	0.0499968	-0.0478562
University of Konstanz	Germany	DE1	Baden-Württemberg	0.0961351	0.0947369	0.138583	0.00791433
University of La Frontera	Chile	CL09	Araucanía	-0.042353	-0.151317	-0.136772	0.0703751
University of La Laguna	Spain	ES70	Canary Islands	-0.228549	-0.16331	-0.270622	-0.0596138
University of La Sabana	Colombia	CO11	Bogotá Capital District	-0.0722051	-0.13726	-0.146384	0.0388099
University of Las Palmas de Gran Canaria	Spain	ES70	Canary Islands	-0.254215	-0.160955	-0.2861	-0.0802223
University of Latvia	Latvia	LV006	Riga	-0.0578336	-0.158791	-0.152702	0.063914
University of Lausanne	Switzerland	CH01	Lake Geneva Region	0.0188962	0.0214754	0.032434	-0.000180511
University of Leeds	United Kingdom	UKE	Yorkshire, Humber	0.152323	0.133233	0.20483	0.0237342
University of Leicester	United Kingdom	UKF	E. Midlands	0.00246398	-0.00481666	0.00191438	0.00528225
University of Leoben	Austria	AT22	Styria	-0.0173259	0.0196029	0.00673675	-0.0257773
University of Lethbridge	Canada	CA48	Alberta	-0.248257	-0.169112	-0.288148	-0.0703308
University of León	Spain	ES41	Castile and León	-0.163676	-0.155193	-0.221067	-0.0169675
University of Lille	France	FRE	Hauts-de-France	0.00176006	-0.054696	-0.0355364	0.038235
University of Limerick	Ireland	IE02	Southern and Eastern	-0.114327	-0.0758707	-0.129142	-0.0336161
University of Lincoln	United Kingdom	UKE	Yorkshire, Humber	-0.164345	-0.157222	-0.22302	-0.0161017
University of Lisbon	Portugal	PT17	Lisbon Metropolitan	0.00558534	-0.0595574	-0.0365732	0.0443334
University of Liverpool	United Kingdom	UKD	N.W. England	0.0557501	0.0615914	0.0869073	0.000219046
University of Liège	Belgium	BE3	Wallonia	-0.0346724	-0.0230972	-0.0365607	-0.00998074
University of Ljubljana	Slovenia	SI04	Western Slovenia	-0.0541567	-0.108171	-0.112707	0.0326684
University of Lleida	Spain	ES51	Catalonia	-0.0742574	-0.130713	-0.142908	0.0328951
University of Lorraine	France	FRF	Hauts-de-France	-0.124995	-0.143166	-0.186191	0.00363736
University of Luxembourg	Luxembourg	LU00	Luxembourg	0.0525101	0.0694108	0.0905299	-0.00743067
University of L’Aquila	Italy	ITF1	Abruzzo	0.0802547	0.0482686	0.0934757	0.0273267
University of Malaga	Spain	ES61	Andalusia	-0.0800936	-0.124956	-0.142557	0.0247046
University of Malta	Malta	MT00	Malta	-0.14538	-0.180373	-0.227456	0.0134952
University of Manchester	United Kingdom	UKD	N.W. England	0.321466	0.299851	0.441868	0.0373102
University of Manitoba	Canada	CA46	Manitoba	-0.073365	-0.00417856	-0.0485023	-0.0513623
University of Mannheim	Germany	DE1	Baden-Württemberg	0.125259	0.200136	0.236266	-0.0412288
University of Marburg	Germany	DE7	Hesse	0.0404914	0.0370711	0.0584888	0.00536272
University of Maribor	Slovenia	SI03	East	-0.0919635	-0.172723	-0.185935	0.0479617
University of Maryland, Baltimore County	United States	US24	Maryland	-0.202	-0.0667394	-0.181211	-0.104741
University of Maryland, College Park	United States	US24	Maryland	0.104498	0.210475	0.229999	-0.063559
University of Massachusetts	United States	US25	Massachusetts	-0.0211987	0.0874985	0.0544725	-0.074214
University of Melbourne	Australia	AU2	Victoria	0.439152	0.449669	0.631917	0.0240127
University of Memphis	United States	US47	Tennessee	-0.147919	-0.0765261	-0.152172	-0.0580801
University of Messina	Italy	ITG1	Sicily	0.041542	-0.0361155	0.00493645	0.055258
University of Miami	United States	US12	Florida	0.0861966	0.155545	0.176993	-0.0402623
University of Michigan-Ann Arbor	United States	US26	Michigan	0.492861	0.566961	0.754916	-0.0148856
University of Milan	Italy	ITC4	Lombardy	0.0828913	0.0215151	0.0754113	0.0472359
University of Milan-Bicocca	Italy	ITC4	Lombardy	0.00698905	-0.0540349	-0.0315371	0.0416679
University of Minho	Portugal	PT11	North (PT)	-0.00980618	-0.111064	-0.0850877	0.0674899
University of Minnesota	United States	US27	Minnesota	0.204373	0.303829	0.366234	-0.0521669
University of Miskolc	Hungary	HU31	North	-0.090181	-0.154454	-0.171195	0.0370228
University of Missouri-St Louis	United States	US29	Missouri	-0.125456	0.0346091	-0.0547056	-0.116011
University of Miyazaki	Japan	JPJ	Kyushu, Okinawa	-0.0832321	-0.0668132	-0.101559	-0.0166425
University of Modena and Reggio Emilia	Italy	ITH5	Emilia-Romagna	0.0679849	0.0498717	0.0864298	0.0171546
University of Montana	United States	US30	Montana	-0.0287579	0.0515237	0.0227293	-0.0556749
University of Montreal	Canada	CA24	Quebec	0.15874	0.255001	0.29941	-0.0532285
University of Murcia	Spain	ES62	Murcia	-0.0761012	-0.155822	-0.162761	0.0483791
University of Münster	Germany	DEA	N. Rhine-Westphalia	0.0985983	0.0960656	0.141221	0.00884876
University of Nantes	France	FRH	Brittany	-0.0674662	-0.090502	-0.10854	0.0109436
University of Naples Federico II	Italy	ITF3	Campania	0.0868678	0.007019	0.0673333	0.0599125
University of Navarra	Spain	ES22	Navarra	-0.0159962	-0.0398563	-0.0364513	0.0151122
University of Nebraska Medical Center	United States	US31	Nebraska	-0.0402698	0.0779936	0.0346271	-0.0819736
University of Nebraska-Lincoln	United States	US31	Nebraska	-0.143661	-0.0480263	-0.128185	-0.0740498
University of Neuchâtel	Switzerland	CH02	Espace Mittelland	-0.0731426	-0.0725939	-0.0990732	-0.00528301
University of Nevada, Las Vegas	United States	US32	Nevada	-0.130767	-0.0352882	-0.110089	-0.0730395
University of New Brunswick UNB	Canada	CA13	New Brunswick	-0.209622	-0.141951	-0.242085	-0.0599168
University of New Mexico (Main campus)	United States	US35	New Mexico	0.0199723	0.0905911	0.0843956	-0.0457671
University of Newcastle	Australia	AU1	New South Wales	-0.136099	-0.0740964	-0.142438	-0.0509478
University of Nicosia	Cyprus	CY00	Cyprus	-0.0859728	-0.0679201	-0.104219	-0.0179315
University of North Carolina Wilmington	United States	US37	North Carolina	-0.266782	-0.18118	-0.309528	-0.0759655
University of North Carolina at Chapel Hill	United States	US37	North Carolina	0.273058	0.356399	0.451303	-0.0365279
University of North Carolina at Greensboro	United States	US37	North Carolina	-0.193831	-0.110695	-0.208315	-0.0691857
University of Northern British Columbia (UNBC)	Canada	CA59	British Columbia	-0.227693	-0.14537	-0.256747	-0.0710191
University of Notre Dame	United States	US18	Indiana	0.168836	0.298597	0.338506	-0.0750015
University of Nottingham	United Kingdom	UKF	E. Midlands	0.137134	0.144619	0.203078	0.00483235
University of Occupational and Environmental Health, Japan	Japan	JPJ	Kyushu, Okinawa	-0.0237083	-0.0168244	-0.0245522	-0.00606215
University of Oregon	United States	US41	Oregon	-0.0680153	0.0220644	-0.0254567	-0.0650082
University of Oslo	Norway	NO01	Oslo and Akershus	0.102805	0.0979176	0.145417	0.0107246
University of Ostrava	Czech Republic	CZ08	Moravia-Silesia	-0.0597484	-0.16913	-0.161652	0.0694337
University of Otago	New Zealand	NZ24	Otago Region	-0.0197664	-0.0222829	-0.0259534	0.000523408
University of Ottawa	Canada	CA35	Ontario	0.0367276	0.106909	0.107738	-0.0442966
University of Oulu	Finland	FI1D	East and North	0.00790094	0.0450872	0.0425597	-0.0241781
University of Oviedo	Spain	ES12	Asturias	-0.0765275	-0.163238	-0.168544	0.0530397
University of Oxford	United Kingdom	UKJ	South East England	0.734804	0.715533	1.02743	0.0647717
University of Padua	Italy	ITH3	Veneto	0.167748	0.120313	0.205604	0.0438407
University of Palermo	Italy	ITG1	Sicily	-0.0667461	-0.168984	-0.16624	0.0641479
University of Pardubice	Czech Republic	CZ05	Northeast	-0.0416508	-0.102384	-0.100024	0.0380562
University of Paris	France	FR1	Île-de-France	0.239308	0.237228	0.340304	0.0184292
University of Parma	Italy	ITH5	Emilia-Romagna	-0.0935347	-0.112593	-0.142412	0.00644335
University of Passau	Germany	DE2	Bavaria	0.0339128	0.10875	0.107214	-0.0476192
University of Patras	Greece	EL65	Peloponnese	-0.0866563	-0.133691	-0.153437	0.0257014
University of Pavia	Italy	ITC4	Lombardy	0.011886	0.0284458	0.0328969	-0.0100556
University of Pennsylvania	United States	US42	Pennsylvania	0.570812	0.672076	0.885158	-0.0276399
University of Pisa	Italy	ITI1	Tuscany	0.00726364	-0.0473319	-0.0263835	0.037373
University of Pittsburgh-Pittsburgh campus	United States	US42	Pennsylvania	0.0857539	0.187156	0.200131	-0.0618055
University of Plymouth	United Kingdom	UKK	South West England	-0.116342	-0.0468976	-0.109015	-0.0545542
University of Porto	Portugal	PT11	North (PT)	0.0270404	-0.047404	-0.0131645	0.052083
University of Portsmouth	United Kingdom	UKJ	South East England	-0.144777	-0.163392	-0.214461	0.00254637
University of Potsdam	Germany	DE4	Brandenburg	0.131527	0.0634938	0.139173	0.0551202
University of Pécs	Hungary	HU23	Southern Transdanubia	0.171516	0.049268	0.155463	0.0943135
University of Reading	United Kingdom	UKJ	South East England	0.0432717	0.0374358	0.0606251	0.00717914
University of Regina	Canada	CA47	Saskatchewan	-0.244689	-0.162733	-0.281025	-0.0719664
University of Rennes 1	France	FRH	Brittany	-0.0431917	-0.00696595	-0.030319	-0.0271224
University of Rhode Island	United States	US44	Rhode Island	-0.188455	-0.0850317	-0.185681	-0.0824232
University of Rochester	United States	US36	New York	0.0836201	0.214991	0.219335	-0.0820677
University of Roehampton	United Kingdom	UKI	Greater London	-0.13556	-0.0593117	-0.131115	-0.0604705
University of Rome II – Tor Vergata	Italy	ITI4	Lazio	0.210981	0.186225	0.283483	0.0316569
University of Rome III	Italy	ITI4	Lazio	-0.00451886	-0.0261758	-0.0186066	0.0144399
University of Rovira i Virgili	Spain	ES51	Catalonia	-0.0534316	-0.137472	-0.133943	0.0528703
University of Salamanca	Spain	ES41	Castile and León	-0.0774041	-0.0989143	-0.121446	0.00922159
University of Salento	Italy	ITF4	Apulia	-0.029218	-0.0297954	-0.0378659	-0.00144186
University of Salerno	Italy	ITF3	Campania	-0.0606513	-0.164826	-0.159067	0.0658757
University of Salford	United Kingdom	UKD	N.W. England	-0.115327	-0.078279	-0.131598	-0.0327415
University of Sannio	Italy	ITF3	Campania	-0.00901957	-0.0566803	-0.0442418	0.0315751
University of Santiago de Compostela	Spain	ES11	Galicia	-0.112359	-0.126539	-0.165384	0.00184687
University of Santiago, Chile (USACH)	Chile	CL13	Santiago	-0.0360853	-0.196886	-0.166348	0.105603
University of Saskatchewan	Canada	CA47	Saskatchewan	-0.0378848	0.0561242	0.0200147	-0.0655287
University of Sassari	Italy	ITG2	Sardinia	0.0862974	0.00965176	0.0689023	0.0577228
University of Seoul	Korea	KR01	Capital Region	-0.0623975	-0.0454107	-0.0717096	-0.01556
University of Seville	Spain	ES61	Andalusia	-0.0494463	-0.152847	-0.142666	0.0661429
University of Sheffield	United Kingdom	UKE	Yorkshire, Humber	0.174162	0.153003	0.234143	0.026657
University of Shizuoka	Japan	JPF	Toukai	-0.104111	-0.0959051	-0.137138	-0.0125972
University of Siegen	Germany	DEA	N. Rhine-Westphalia	-0.111367	-0.0692023	-0.122212	-0.0358972
University of Siena	Italy	ITI1	Tuscany	-0.0587554	-0.127184	-0.129888	0.0420189
University of Silesia in Katowice	Poland	PL22	Silesia	-0.0433083	-0.149302	-0.135919	0.0683146
University of Sonora	Mexico	ME26	Sonora	-0.0748522	-0.184967	-0.183529	0.0688648
University of South Australia	Australia	AU4	South Australia	-0.154707	-0.033878	-0.12511	-0.0917341
University of South Bohemia in České Budějovice	Czech Republic	CZ03	Southwest	-0.0490482	-0.155338	-0.144246	0.0681101
University of South Carolina-Columbia	United States	US45	South Carolina	-0.0557193	0.0157761	-0.0218665	-0.0516723
University of South Dakota	United States	US46	South Dakota	-0.0478416	0.0353885	-0.00203993	-0.0589943
University of South Florida (Tampa)	United States	US12	Florida	-0.0840699	0.0122023	-0.0435424	-0.0702918
University of South Wales	United Kingdom	UKL	Wales	-0.171147	-0.103092	-0.187455	-0.0574719
University of Southampton	United Kingdom	UKJ	South East England	0.105146	0.0848245	0.137281	0.0212467
University of Southern California	United States	US06	California	0.303503	0.382186	0.490852	-0.0312631
University of Southern Denmark	Denmark	DK03	Southern Denmark	-0.117287	-0.135214	-0.175123	0.00401553
University of Southern Queensland	Australia	AU3	Queensland	-0.191817	-0.0446139	-0.157974	-0.112041
University of Split	Croatia	HR03	Jadranska Hrvatska	-0.0965556	-0.146078	-0.169264	0.0266759
University of St Andrews	United Kingdom	UKM	Scotland	0.15537	0.145693	0.216113	0.0176312
University of St Gallen	Switzerland	CH05	East	-0.0300256	0.0521908	0.0223731	-0.0570625
University of Stirling	United Kingdom	UKM	Scotland	-0.0861262	-0.093594	-0.123355	-0.000815129
University of Strasbourg	France	FRF	Hauts-de-France	-0.0302936	-0.0491903	-0.0529663	0.0107768
University of Strathclyde	United Kingdom	UKM	Scotland	-0.0351572	-0.0298525	-0.0418941	-0.00580661
University of Stuttgart	Germany	DE1	Baden-Württemberg	0.0997756	0.137003	0.17236	-0.0177519
University of Surrey	United Kingdom	UKJ	South East England	0.000809185	0.042483	0.0358697	-0.0276879
University of Sussex	United Kingdom	UKJ	South East England	0.0238603	0.0936365	0.0892625	-0.0449286
University of Sydney	Australia	AU1	New South Wales	0.169252	0.257646	0.308426	-0.04721
University of Szeged	Hungary	HU33	S. Great Plain	0.0141897	-0.0951207	-0.0571638	0.0745793
University of São Paulo	Brazil	BR20	Sao Paulo	0.429169	0.322059	0.530612	0.102253
University of Talca	Chile	CL07	Maule	-0.029898	-0.136747	-0.117612	0.0698307
University of Tarapacá	Chile	CL15	Arica y Parinacota	-0.0592596	-0.166826	-0.159616	0.0682498
University of Tartu	Estonia	EE008	Southern Estonia	-0.129105	-0.0703474	-0.134964	-0.0482785
University of Tasmania	Australia	AU6	Tasmania	-0.0634857	-0.0835945	-0.100748	0.00925875
University of Technology Sydney	Australia	AU1	New South Wales	-0.0253939	0.03811	0.0150425	-0.044179
University of Technology of Compiègne	France	FRE	Hauts-de-France	-0.0399439	-0.0641186	-0.0705099	0.0136412
University of Technology of Troyes	France	FRF	Hauts-de-France	-0.0460773	0.083469	0.0347889	-0.0899537
University of Texas at Arlington	United States	US48	Texas	-0.203143	-0.0403909	-0.162444	-0.123271
University of Texas at Austin	United States	US48	Texas	0.361149	0.432001	0.566469	-0.0219578
University of Texas at Dallas	United States	US48	Texas	-0.160578	-0.000874745	-0.104582	-0.118235
University of Texas at El Paso	United States	US48	Texas	-0.209223	-0.0481458	-0.172274	-0.122575
University of Thessaly	Greece	EL61	Thessaly	-0.120699	-0.202118	-0.227012	0.0463859
University of Toledo	United States	US39	Ohio	-0.0801473	0.0488258	-0.0137589	-0.0919623
University of Toronto	Canada	CA35	Ontario	0.454058	0.523881	0.696937	-0.0147409
University of Tours	France	FRB	Centre Val de Loire	-0.03325	-0.0232327	-0.0357065	-0.00883531
University of Toyama	Japan	JPE	Hokuriku	-0.0986038	-0.132965	-0.160917	0.0163571
University of Trento	Italy	ITH2	Province of Trento	-0.0337168	0.00898993	-0.0121314	-0.0308064
University of Trieste	Italy	ITH4	Friuli-Venezia Giulia	0.0315897	0.0125647	0.0343468	0.0152099
University of Trás-os-Montes and Alto Douro	Portugal	PT11	North (PT)	-0.0589349	-0.0918384	-0.103805	0.0181651
University of Tsukuba	Japan	JPC	Northern-Kanto, Koshin	0.174173	0.136311	0.221777	0.037867
University of Turin	Italy	ITC1	Piedmont	-0.0452638	-0.111515	-0.109218	0.0415057
University of Turku	Finland	FI1C	Southern Finland	-0.0444665	-0.0528587	-0.0651975	0.00273159
University of Tuscia	Italy	ITI4	Lazio	-0.090229	-0.0787703	-0.115119	-0.0138051
University of Twente	Netherlands	NL21	Overijssel	0.0797054	0.0652267	0.105679	0.0155387
University of Tübingen	Germany	DE1	Baden-Württemberg	0.269667	0.267652	0.383233	0.0205179
University of Udine	Italy	ITH4	Friuli-Venezia Giulia	-0.0516056	-0.0983607	-0.103722	0.027976
University of Ulsan	Korea	KR02	Gyeongnam	-0.0290754	-0.0786141	-0.0739623	0.0314267
University of Urbino Carlo Bo	Italy	ITI3	Marche	-0.115858	-0.186172	-0.211942	0.0392727
University of Utah	United States	US49	Utah	0.00507335	0.0996519	0.0811139	-0.0628934
University of Valencia	Spain	ES52	Valencia	-0.102121	-0.116227	-0.150869	0.0025164
University of Valladolid	Spain	ES41	Castile and León	-0.102921	-0.0628993	-0.111871	-0.0338658
University of Valparaíso	Chile	CL05	Valparaíso	-0.0332404	-0.103042	-0.094867	0.0447325
University of Victoria	Canada	CA59	British Columbia	-0.175379	-0.0166678	-0.126224	-0.11861
University of Vienna	Austria	AT13	Vienna	0.179523	0.181212	0.258655	0.0116999
University of Vigo	Spain	ES11	Galicia	-0.141518	-0.166895	-0.214871	0.00731345
University of Virginia (Main campus)	United States	US51	Virginia	0.167277	0.240034	0.294043	-0.0368549
University of Waikato	New Zealand	NZ13	Waikato	-0.0986092	-0.028134	-0.0832035	-0.0540004
University of Warsaw	Poland	PL12	Mazovia	0.0473236	-0.0591322	-0.00824692	0.074991
University of Warwick	United Kingdom	UKG	West Midlands	0.193915	0.265758	0.330992	-0.0343705
University of Washington	United States	US53	Washington	0.37852	0.455135	0.595278	-0.0246048
University of Waterloo	Canada	CA35	Ontario	-0.0277578	0.0424401	0.0166663	-0.0488375
University of West Bohemia	Czech Republic	CZ03	Southwest	-0.066206	-0.0956964	-0.111545	0.0153638
University of Westminster	United Kingdom	UKI	Greater London	-0.159836	-0.0846657	-0.166204	-0.0614525
University of Windsor	Canada	CA35	Ontario	-0.0484419	0.0498426	0.00827287	-0.0691396
University of Wisconsin-Madison	United States	US55	Wisconsin	0.3668	0.463835	0.593862	-0.0391328
University of Wisconsin-Milwaukee	United States	US55	Wisconsin	-0.197441	-0.127158	-0.222942	-0.060814
University of Wollongong	Australia	AU1	New South Wales	-0.0996028	-0.0369994	-0.0904427	-0.0487873
University of Wolverhampton	United Kingdom	UKG	West Midlands	-0.176183	-0.168304	-0.23918	-0.0174411
University of Wrocław	Poland	PL51	Lower Silesia	-0.0345022	-0.142981	-0.125323	0.0706012
University of Wuppertal	Germany	DEA	N. Rhine-Westphalia	-0.0907348	-0.0472981	-0.0921263	-0.0353015
University of Würzburg	Germany	DE2	Bavaria	0.100654	0.0969742	0.143274	0.00976266
University of Yamanashi	Japan	JPC	Northern-Kanto, Koshin	-0.0566231	-0.0421693	-0.0654313	-0.0134545
University of York	United Kingdom	UKE	Yorkshire, Humber	0.101365	0.0946036	0.141994	0.0118807
University of Zagreb	Croatia	HR04	Continental Croatia	-0.0545349	-0.128832	-0.128278	0.0462537
University of Zaragoza	Spain	ES24	Aragon	-0.0362209	-0.106966	-0.0997769	0.0451569
University of Zurich	Switzerland	CH04	Zurich	0.224396	0.228374	0.323733	0.0133162
University of the Aegean	Greece	EL41	N. Aegean	-0.0633721	-0.160988	-0.158047	0.0612825
University of the Andes, Chile	Chile	CL13	Santiago	-0.0273811	-0.125368	-0.107487	0.06406
University of the Andes, Colombia	Colombia	CO11	Bogotá Capital District	-0.000927103	-0.0725689	-0.0505899	0.0482376
University of the Balearic Islands	Spain	ES53	Balearic Islands	-0.240759	-0.166147	-0.280919	-0.0667616
University of the Basque Country	Spain	ES21	Basque Country	-0.131912	-0.159695	-0.203087	0.00960264
University of the North, Colombia	Colombia	CO08	Atlántico	-0.0737467	-0.121006	-0.135369	0.0267592
University of the Ryukyus	Japan	JPJ	Kyushu, Okinawa	-0.112387	-0.152847	-0.184906	0.0194817
University of the Sunshine Coast	Australia	AU3	Queensland	-0.217381	-0.132133	-0.240013	-0.0722576
University of the West of England	United Kingdom	UKK	South West England	-0.164868	-0.0950733	-0.177297	-0.0581983
University of the West of Scotland	United Kingdom	UKM	Scotland	-0.16258	-0.12579	-0.198533	-0.0358872
University of Łódź	Poland	PL11	Lodzkie	-0.0464277	-0.154515	-0.141877	0.0695003
University of Žilina	Slovak Republic	SK03	Central Slovakia	-0.0253667	-0.0858505	-0.076838	0.0390326
Università della Svizzera Italiana	Switzerland	CH07	Ticino	-0.0231673	0.0554522	0.0293936	-0.0541668
Université Bourgogne Franche-Comté (UBFC)	France	FRC	Bourgogne-Franche-Comté	-0.122492	-0.115463	-0.163973	-0.0130984
Université Catholique de Louvain	Belgium	BE3	Wallonia	0.0855427	0.0972212	0.133316	-0.00160566
Université Laval	Canada	CA24	Quebec	0.0162909	0.113021	0.0985531	-0.0635491
Université Libre de Bruxelles	Belgium	BE1	Brussels Capital Region	0.00748556	0.0243009	0.0268709	-0.0105361
Université de Versailles Saint-Quentin-en-Yvelines	France	FR1	Île-de-France	-0.176994	-0.104451	-0.192387	-0.0608945
Université du Québec	Canada	CA24	Quebec	-0.145638	-0.048445	-0.129823	-0.0752345
Uppsala University	Sweden	SE12	East Middle Sweden	0.0986282	0.0964514	0.141527	0.00861195
Ural Federal University	Russia	RU58	Sverdlovsk Oblast	0.00110477	-0.103706	-0.07231	0.0706404
Utrecht University	Netherlands	NL31	Utrecht	0.142371	0.141999	0.20465	0.0104738
Utsunomiya University	Japan	JPC	Northern-Kanto, Koshin	-0.122218	-0.159156	-0.196181	0.0164274
VSB - Technical University of Ostrava	Czech Republic	CZ08	Moravia-Silesia	-0.0290405	-0.0952031	-0.0862372	0.0425856
Vanderbilt University	United States	US47	Tennessee	0.130574	0.200287	0.239945	-0.0373896
Verona University	Italy	ITH3	Veneto	0.0269903	-0.0346456	-0.00373958	0.0434836
Victoria University	Australia	AU2	Victoria	-0.0718772	0.00267117	-0.0424257	-0.0548562
Victoria University of Wellington	New Zealand	NZ19	Wellington	-0.0903698	-0.0945065	-0.12688	-0.00334868
Virginia Polytechnic Institute and State University	United States	US51	Virginia	-0.0259984	0.074891	0.0419046	-0.0693113
Vita-Salute San Raffaele University	Italy	ITC4	Lombardy	0.120842	0.097497	0.15721	0.0243789
Volgograd State Technical University	Russia	RU34	Volgograd Oblast	-0.0930383	-0.140696	-0.162913	0.0256713
Voronezh State University	Russia	RU04	Voronezh Oblast	-0.037526	-0.134466	-0.12104	0.0626449
Vrije Universiteit Amsterdam	Netherlands	NL32	North Holland	0.086878	0.0835142	0.12405	0.00858324
Vrije Universiteit Brussel	Belgium	BE1	Brussels Capital Region	0.0622554	0.0514295	0.0837395	0.0118615
Wageningen University & Research	Netherlands	NL22	Gelderland	0.206291	0.207715	0.296267	0.0137582
Wake Forest University	United States	US37	North Carolina	0.0116488	0.0943543	0.0815994	-0.0544633
Warsaw University of Life Sciences – SGGW	Poland	PL12	Mazovia	-0.0702229	-0.130751	-0.140229	0.0359115
Warsaw University of Technology	Poland	PL12	Mazovia	-0.0273674	-0.0924809	-0.0830962	0.0419991
Waseda University	Japan	JPD	Southern-Kanto	0.00744272	-0.0187572	-0.0050792	0.0183289
Washington State University	United States	US53	Washington	-0.0799622	0.0243566	-0.0317751	-0.0754034
Washington University in St Louis	United States	US29	Missouri	0.281984	0.442237	0.52093	-0.0875167
Wayne State University	United States	US26	Michigan	-0.0592649	0.0740573	0.0189611	-0.0934141
West University of Timişoara	Romania	RO42	West	-0.052765	-0.158958	-0.149424	0.0677837
Western Michigan University	United States	US26	Michigan	-0.222227	-0.0896868	-0.211798	-0.104337
Western Paraná State University (Unioeste)	Brazil	BR21	Parana	-0.0329977	-0.165214	-0.140796	0.0866373
Western Sydney University	Australia	AU1	New South Wales	-0.157997	-0.0692801	-0.153563	-0.070414
Western University	Canada	CA35	Ontario	0.0196937	0.0893255	0.0832703	-0.0451243
Western Washington University	United States	US53	Washington	-0.276976	-0.186676	-0.320444	-0.0798339
William & Mary	United States	US51	Virginia	0.0943426	0.181513	0.201712	-0.051651
Worcester Polytechnic Institute	United States	US25	Massachusetts	-0.176926	-0.0378736	-0.142984	-0.105525
Wrocław University of Environmental and Life Sciences	Poland	PL51	Lower Silesia	-0.0687938	-0.163779	-0.163755	0.0591362
Wrocław University of Science and Technology	Poland	PL51	Lower Silesia	-0.051648	-0.11778	-0.118147	0.0409772
Yale University	United States	US09	Connecticut	0.648233	0.723655	0.975354	-0.00485946
Yamagata University	Japan	JPB	Tohoku	-0.185026	-0.123688	-0.212038	-0.0539386
Yamaguchi University	Japan	JPH	Chugoku	-0.0972209	-0.10567	-0.139754	-0.000935848
Yeditepe University	Turkey	TR10	Istanbul	-0.0202387	-0.120179	-0.098846	0.0658723
Yeungnam University	Korea	KR02	Gyeongnam	-0.0562163	-0.163714	-0.155266	0.0684174
Yokohama City University	Japan	JPD	Southern-Kanto	-0.0326426	-0.0109349	-0.0261819	-0.0166382
Yokohama National University	Japan	JPD	Southern-Kanto	-0.100666	-0.0678448	-0.114024	-0.0288749
Yonsei University (Seoul campus)	Korea	KR01	Capital Region	0.286983	0.300333	0.419083	0.0114226
York University	Canada	CA35	Ontario	-0.131178	0.0292715	-0.0625028	-0.116671
Yıldız Technical University	Turkey	TR10	Istanbul	-0.0152743	-0.118271	-0.0941002	0.0682725
Åbo Akademi University	Finland	FI1C	Southern Finland	-0.100325	-0.107197	-0.142969	-0.00221217
École Centrale de Lyon	France	FRK	Auvergne-Rhône-Alpes	-0.0446436	-0.0352506	-0.0522625	-0.00921666
École Normale Supérieure de Lyon	France	FRK	Auvergne-Rhône-Alpes	0.160469	0.170141	0.23766	0.00500378
École Polytechnique	France	FR1	Île-de-France	0.357038	0.395944	0.536979	-0.000807462
École Polytechnique Fédérale de Lausanne	Switzerland	CH01	Lake Geneva Region	0.392809	0.440833	0.594265	-0.00441396
École des Mines de Saint-Étienne	France	FRK	Auvergne-Rhône-Alpes	-0.0106604	0.0266187	0.0164112	-0.0255442
École des Ponts ParisTech	France	FR1	Île-de-France	0.0560378	0.101167	0.11644	-0.0261273
École normale supérieure Paris-Saclay	France	FR1	Île-de-France	0.0681749	0.113296	0.133577	-0.0252691
Örebro University	Sweden	SE12	East Middle Sweden	-0.161274	-0.0859327	-0.168108	-0.0616681

## Sheet: THE research
	Country	Region ID	Region	d T	d E	PC1	PC2
AGH University of Science and Technology	Poland	PL21	Lesser Poland	-0.0192073	-0.103651	-0.08555	0.0554256
Aalborg University	Denmark	DK05	Northern Jutland	0.0926644	0.094152	0.136293	0.00616043
Aalto University	Finland	FI1B	Helsinki-Uusimaa	0.0860671	0.173953	0.19117	-0.0521513
Aarhus University	Denmark	DK04	Central Jutland	0.28541	0.316255	0.430318	0.000721151
Aberystwyth University	United Kingdom	UKL	Wales	-0.0626464	-0.0627164	-0.0842087	-0.00424661
Acıbadem University	Turkey	TR10	Istanbul	-0.0489778	-0.0576605	-0.071304	0.00252541
Adam Mickiewicz University, Poznań	Poland	PL41	Greater Poland	-0.00909419	-0.167	-0.12585	0.105338
Adolfo Ibáñez University	Chile	CL13	Santiago	0.00360868	-0.0839802	-0.0556643	0.0592128
Aichi Medical University	Japan	JPF	Toukai	-0.176107	-0.0517495	-0.151998	-0.0958881
Aix-Marseille University	France	FRL	Provence-Alpes-Côte d'Azur	-0.0441079	-0.0501313	-0.0624504	0.00110461
Ajou University	Korea	KR01	Capital Region	0.0671993	0.0548038	0.0900132	0.0135749
Akdeniz University	Turkey	TR61	Mediterranean region - West	-0.0497576	-0.219478	-0.192057	0.110248
Akita University	Japan	JPB	Tohoku	-0.261007	-0.143673	-0.27712	-0.0974463
Aksaray University	Turkey	TR71	C. Anatolia Middle	-0.0527297	-0.205481	-0.183646	0.0986716
Alexandru Ioan Cuza University	Romania	RO21	North East	-0.0379605	-0.199234	-0.16912	0.105464
Amedeo Avogadro University of Eastern Piedmont	Italy	ITC1	Piedmont	-0.0398548	-0.0328322	-0.0467506	-0.00731336
American University	United States	US11	District Of Columbia	-0.238411	-0.13076	-0.252402	-0.0893001
Anadolu University	Turkey	TR41	Eastern Marmara - South	0.102852	0.12351	0.164924	-0.00591954
Andrés Bello University (UNAB)	Chile	CL13	Santiago	-0.0654672	-0.150781	-0.15153	0.0525982
Anglia Ruskin University ARU	United Kingdom	UKH	E. of England	-0.157069	-0.128899	-0.196579	-0.030108
Ankara University	Turkey	TR51	Ankara	-0.0387692	-0.207312	-0.175664	0.11027
Aoyama Gakuin University	Japan	JPD	Southern-Kanto	-0.205459	-0.236069	-0.308593	0.00566569
Aristotle University of Thessaloniki	Greece	EL52	Central Macedonia	-0.0289328	-0.100805	-0.0899447	0.0462949
Arizona State University (Tempe)	United States	US04	Arizona	0.131076	0.194251	0.236375	-0.0322944
Aston University	United Kingdom	UKG	West Midlands	-0.0466879	0.0178365	-0.0136768	-0.0463022
Atatürk University	Turkey	TRA1	N.E. Anatolia W.	0.0257528	-0.130315	-0.0752704	0.106677
Athens University of Economics and Business	Greece	EL30	Attica	0.0171115	0.00911475	0.022543	0.0069384
Atılım University	Turkey	TR51	Ankara	-0.0664635	-0.170308	-0.166705	0.0649269
Auburn University	United States	US01	Alabama	0.0670609	-0.0640592	0.00160469	0.0930253
Auckland University of Technology	New Zealand	NZ12	Auckland	-0.123495	-0.0801617	-0.137896	-0.0377815
Austral University of Chile	Chile	CL14	Los Ríos	-0.00619137	-0.159328	-0.118207	0.10236
Australian Catholic University	Australia	AU1	New South Wales	-0.0862573	0.0595252	-0.00918509	-0.103604
Australian National University	Australia	AU8	Australian Capital Territory (Act)	0.410536	0.416361	0.588442	0.0266906
Autonomous University of Baja California	Mexico	ME02	Baja California Norte	-0.0580633	-0.213257	-0.192993	0.099913
Autonomous University of Barcelona	Spain	ES51	Catalonia	0.172541	0.118948	0.208176	0.0489135
Autonomous University of Hidalgo State (UAEH)	Mexico	ME13	Hidalgo	-0.0532652	-0.201298	-0.180897	0.0954745
Autonomous University of Madrid	Spain	ES30	Madrid	-0.0310105	-0.00840423	-0.0226811	-0.0170913
Autonomous University of Nuevo León	Mexico	ME19	Nuevo Leon	-0.0512125	-0.20999	-0.185981	0.102817
Autonomous University of Puebla	Mexico	ME21	Puebla	-0.0470257	-0.207772	-0.181531	0.104443
Autonomous University of Querétaro	Mexico	ME22	Queretaro	-0.0541278	-0.198912	-0.179701	0.0932364
Autonomous University of San Luis Potosi	Mexico	ME24	San Luis Potosi	-0.0700845	-0.217516	-0.204204	0.0938318
Autonomous University of Yucatán	Mexico	ME31	Yucatan	-0.0464795	-0.19238	-0.169729	0.0945473
Autonomous University of the State of Mexico	Mexico	ME15	Edo. Mexico	-0.0477588	-0.204362	-0.179488	0.101616
Babeş-Bolyai University	Romania	RO11	North West	-0.00373285	-0.162154	-0.118661	0.106079
Bahçeşehir University	Turkey	TR10	Istanbul	0.0333112	-0.0502752	-0.0107419	0.0587237
Bangor University	United Kingdom	UKL	Wales	-0.060472	-0.0613629	-0.0817478	-0.00353687
Bar-Ilan University	Israel	IL05	Tel Aviv district	0.0961498	0.0711088	0.121504	0.0241726
Bashkir State University	Russia	RU43	Republic of Bashkortostan	-0.0818543	-0.231656	-0.222588	0.094551
Bauman Moscow State Technical University	Russia	RU10	Moscow Oblast	0.011204	-0.0728373	-0.0423017	0.0573985
Baylor University	United States	US48	Texas	-0.232374	-0.0853407	-0.214615	-0.115213
Başkent University	Turkey	TR51	Ankara	-0.015506	-0.0991279	-0.0797123	0.0551487
Belgorod State National Research University	Russia	RU01	Belgorod Oblast	-0.0620137	-0.213843	-0.196073	0.0973705
Bezmiâlem Vakif University	Turkey	TR10	Istanbul	-0.0334096	-0.040451	-0.0480977	0.00257459
Bielefeld University	Germany	DEA	N. Rhine-Westphalia	0.138803	0.141519	0.202366	0.00873963
Bilkent University	Turkey	TR51	Ankara	0.0808703	-0.00812368	0.0524075	0.0658489
Binghamton University, State University of New York	United States	US36	New York	-0.108837	-0.0388728	-0.0974076	-0.0545247
Birkbeck, University of London	United Kingdom	UKI	Greater London	0.0294934	0.0368178	0.0514136	-0.00240303
Birmingham City University	United Kingdom	UKG	West Midlands	-0.209772	-0.141111	-0.240926	-0.0610934
Bolu Abant Izzet Baysal University	Turkey	TR42	Eastern Marmara - North	-0.0663964	-0.236095	-0.21554	0.109007
Bond University	Australia	AU3	Queensland	-0.167955	-0.0268546	-0.128045	-0.106493
Boston College	United States	US25	Massachusetts	-0.0349987	0.0387359	0.00967504	-0.0516048
Boston University	United States	US25	Massachusetts	0.265864	0.335295	0.431383	-0.0265445
Bournemouth University	United Kingdom	UKK	South West England	-0.101688	-0.101833	-0.139402	-0.00707471
Bowling Green State University	United States	US39	Ohio	-0.245243	-0.179447	-0.29315	-0.0617906
Boğaziçi University	Turkey	TR10	Istanbul	0.0811278	-0.0257653	0.039472	0.0778476
Brandeis University	United States	US25	Massachusetts	-0.132016	-0.0576621	-0.126882	-0.0591715
Brighton and Sussex Medical School	United Kingdom	UKJ	South East England	-0.103375	0.0559352	-0.023309	-0.11392
Brno University of Technology	Czech Republic	CZ06	Southeast	0.00878921	-0.0689214	-0.0410083	0.0529834
Brown University	United States	US44	Rhode Island	0.229756	0.351741	0.419436	-0.0643806
Brunel University London	United Kingdom	UKI	Greater London	-0.0466362	0.0261261	-0.00748293	-0.051812
Bucharest University of Economic Studies	Romania	RO32	Bucharest - Ilfov	-0.0401196	-0.129137	-0.118483	0.0569451
Budapest University of Technology and Economics	Hungary	HU10	Central Hungary	-0.0147681	-0.103115	-0.0821809	0.0583654
CEU Universities	Spain	ES30	Madrid	-0.24994	-0.143733	-0.269758	-0.0891831
California Institute of Technology	United States	US06	California	0.657221	0.801984	1.04007	-0.0481129
California State University, Long Beach	United States	US06	California	-0.275772	-0.140187	-0.284411	-0.11075
Cankaya University	Turkey	TR51	Ankara	-0.029907	-0.131837	-0.113654	0.0663405
Canterbury Christ Church University	United Kingdom	UKJ	South East England	-0.193598	-0.19302	-0.26867	-0.014334
Cardiff Metropolitan University	United Kingdom	UKL	Wales	-0.187675	-0.10523	-0.199477	-0.0686897
Cardiff University	United Kingdom	UKL	Wales	0.0656439	0.145436	0.156312	-0.0482393
Carleton University	Canada	CA35	Ontario	-0.099645	-0.0325588	-0.0865642	-0.0519207
Carlos III University of Madrid	Spain	ES30	Madrid	-0.166071	-0.079935	-0.166223	-0.0695677
Carnegie Mellon University	United States	US42	Pennsylvania	0.495731	0.62258	0.798684	-0.048028
Case Western Reserve University	United States	US39	Ohio	0.0587493	0.183389	0.179898	-0.078764
Catholic University of Portugal	Portugal	PT17	Lisbon Metropolitan	-0.095884	-0.0968299	-0.131801	-0.00611065
Catholic University of the North	Chile	CL02	Antofagasta	-0.0111956	-0.192632	-0.146302	0.120932
Ca’ Foscari University of Venice	Italy	ITH3	Veneto	0.0430517	0.0533227	0.0727511	-0.00337563
Ceará State University	Brazil	BR10	Ceara	-0.0370255	-0.228414	-0.190176	0.125689
Central Queensland University	Australia	AU3	Queensland	-0.239943	-0.180014	-0.290024	-0.0574732
Centrale Nantes	France	FRH	Brittany	0.0211785	0.0901672	0.0854874	-0.044287
CentraleSupélec	France	FR1	Île-de-France	-0.0968278	-0.025316	-0.0792972	-0.054675
Chalmers University of Technology	Sweden	SE23	West	0.124362	0.208544	0.242501	-0.0468492
Chapman University	United States	US06	California	-0.259423	-0.105212	-0.247483	-0.12201
Charité - Universitätsmedizin Berlin	Germany	DE3	Berlin	0.192223	0.365729	0.404709	-0.10163
Charles Darwin University	Australia	AU7	Northern Territorry (Nt)	-0.10805	0.0229715	-0.0509302	-0.0953313
Charles Sturt University	Australia	AU1	New South Wales	-0.208338	-0.0635065	-0.182305	-0.111968
Charles University in Prague	Czech Republic	CZ01	Prague	0.0286185	-0.0376389	-0.0044938	0.0467797
Chiba Institute of Technology	Japan	JPD	Southern-Kanto	-0.193487	-0.14995	-0.236594	-0.0430773
Chiba University	Japan	JPD	Southern-Kanto	-0.0933572	-0.12457	-0.150721	0.0143329
Chonnam National University	Korea	KR04	Jeolla	-0.0386134	-0.0704234	-0.0738502	0.0187682
Chubu University	Japan	JPF	Toukai	-0.175019	-0.145949	-0.22126	-0.0320333
Chung-Ang University	Korea	KR01	Capital Region	0.119006	0.0787359	0.142468	0.0360498
Chungbuk National University	Korea	KR05	Chungcheong Region	-0.0445368	-0.148683	-0.135962	0.0667452
Chungnam National University	Korea	KR05	Chungcheong Region	0.049422	-0.0562456	-0.0043952	0.07469
Chuo University	Japan	JPD	Southern-Kanto	-0.183692	-0.150441	-0.230402	-0.035471
City, University of London	United Kingdom	UKI	Greater London	-0.0259725	0.063619	0.0342044	-0.0615521
Clark University	United States	US25	Massachusetts	-0.155998	-0.080267	-0.159728	-0.061861
Claude Bernard University Lyon 1	France	FRK	Auvergne-Rhône-Alpes	-0.0577841	0.00663773	-0.029424	-0.0470516
Clemson University	United States	US45	South Carolina	-0.15924	-0.0684939	-0.15315	-0.0721495
Colorado School of Mines	United States	US08	Colorado	-0.102513	0.0269764	-0.0442486	-0.0938976
Colorado State University, Fort Collins	United States	US08	Colorado	-0.11885	-0.0290285	-0.0967946	-0.0685528
Columbia University	United States	US36	New York	0.509882	0.576436	0.77387	-0.00663023
Comenius University in Bratislava	Slovak Republic	SK01	Bratislava Region	-0.0306348	-0.186592	-0.154824	0.102446
Complutense University of Madrid	Spain	ES30	Madrid	-0.0124941	0.00837574	0.00217927	-0.0145641
Concordia University	Canada	CA24	Quebec	-0.0985985	0.0296601	-0.0396347	-0.0927855
Copenhagen Business School	Denmark	DK01	Copenhagen Region	0.0254406	0.114333	0.106296	-0.0572944
Cornell University	United States	US36	New York	0.551276	0.645703	0.853039	-0.0222338
Corvinus University of Budapest	Hungary	HU10	Central Hungary	-0.0290568	-0.111059	-0.0976466	0.0530658
Coventry University	United Kingdom	UKG	West Midlands	-0.189115	-0.188216	-0.2621	-0.0142181
Cracow University of Technology	Poland	PL12	Mazovia	-0.0680417	-0.157515	-0.158256	0.055192
Creighton University	United States	US31	Nebraska	-0.25283	-0.191101	-0.306886	-0.0596281
Cukurova University	Turkey	TR62	Mediterranean region - Middle	-0.0411289	-0.190887	-0.165039	0.0975241
Curtin University	Australia	AU5	Western Australia	-0.0545802	0.00660412	-0.0273047	-0.0446486
Cyprus University of Technology	Cyprus	CY00	Cyprus	-0.0545563	-0.0589989	-0.076032	-0.000723671
Czech Technical University in Prague	Czech Republic	CZ01	Prague	-0.0816973	-0.0724573	-0.104197	-0.011882
Czech University of Life Sciences Prague (CULS)	Czech Republic	CZ01	Prague	-0.111483	-0.109183	-0.151419	-0.00943241
Dalhousie University	Canada	CA12	Nova Scotia	-0.0677276	0.0209894	-0.0254157	-0.064045
Dartmouth College	United States	US33	New Hampshire	0.0324284	0.102107	0.101888	-0.0439194
De Montfort University	United Kingdom	UKC	N.E. England	-0.17302	-0.111352	-0.194217	-0.0537031
Deakin University	Australia	AU2	Victoria	0.0139647	0.0439145	0.0462933	-0.0186906
Del Rosario University	Colombia	CO11	Bogotá Capital District	-0.0484266	-0.134826	-0.12827	0.054581
Delft University of Technology	Netherlands	NL33	S. Holland	0.450794	0.453248	0.642793	0.0319151
Democritus University of Thrace	Greece	EL51	E. Macedonia, Thrace	-0.0992425	-0.127928	-0.157155	0.0122075
Diego Portales University	Chile	CL13	Santiago	-0.0420706	-0.128121	-0.119034	0.0548157
Dokkyo Medical University	Japan	JPC	Northern-Kanto, Koshin	-0.191879	-0.083695	-0.18629	-0.0862267
Dokuz Eylül University	Turkey	TR31	Izmir	-0.0513116	-0.193916	-0.174104	0.0919849
Doshisha University	Japan	JPG	Kinki	-0.178256	-0.133372	-0.214081	-0.0428563
Drexel University	United States	US42	Pennsylvania	-0.146923	-0.0186557	-0.107876	-0.0963535
Dublin City University	Ireland	IE02	Southern and Eastern	-0.0394242	0.0518244	0.016438	-0.0636529
Duke University	United States	US37	North Carolina	0.488017	0.613424	0.786719	-0.0476314
Dunarea de Jos University of Galati	Romania	RO22	South East	-0.0679656	-0.151256	-0.153554	0.0510593
Durham University	United Kingdom	UKC	N.E. England	0.217295	0.215569	0.309919	0.0174988
Duzce University	Turkey	TR42	Eastern Marmara - North	-0.0376225	-0.208291	-0.175623	0.111777
ETH Zurich	Switzerland	CH04	Zurich	0.663689	0.750643	1.00625	-0.00894539
East Carolina University	United States	US37	North Carolina	-0.250592	-0.186872	-0.302247	-0.0607958
Edge Hill University	United Kingdom	UKD	N.W. England	-0.204388	-0.204239	-0.284226	-0.0148424
Edinburgh Napier University	United Kingdom	UKM	Scotland	-0.16403	-0.0953725	-0.176327	-0.0577188
Edith Cowan University	Australia	AU5	Western Australia	-0.147286	-0.0213425	-0.110116	-0.0948252
Ege University	Turkey	TR31	Izmir	-0.00150313	-0.172348	-0.124743	0.114558
Ehime University	Japan	JPI	Shikoku	-0.125554	-0.184484	-0.216785	0.0305102
Eindhoven University of Technology	Netherlands	NL41	North Brabant	0.211592	0.285624	0.358154	-0.0336252
Emory University	United States	US13	Georgia	0.0593501	0.203583	0.195304	-0.0918331
Erasmus University Rotterdam	Netherlands	NL33	S. Holland	0.292011	0.379515	0.481739	-0.0367136
Erciyes University	Turkey	TR72	C. Anatolia E.	0.0386093	-0.108307	-0.0503136	0.1015
Eskişehir Osmangazi University	Turkey	TR41	Eastern Marmara - South	-0.0652061	-0.1707	-0.166154	0.0661234
European University of Madrid	Spain	ES30	Madrid	-0.246672	-0.158985	-0.278903	-0.0765474
Ewha Womans University	Korea	KR01	Capital Region	0.0539722	0.0983198	0.113493	-0.0253776
Eötvös Loránd University	Hungary	HU10	Central Hungary	0.0269987	-0.13101	-0.0749533	0.108068
Far Eastern Federal University	Russia	RU77	Primorsky Krai	-0.0446319	-0.200813	-0.174759	0.101565
Federal Rural University of the Semi-Arid Region	Brazil	BR15	Rio Grande do Norte	-0.0465106	-0.163403	-0.14822	0.0751305
Federal University of ABC (UFABC)	Brazil	BR20	Sao Paulo	-0.00581853	-0.120943	-0.0894371	0.0769468
Federal University of Alagoas	Brazil	BR08	Alagoas	0.0394129	-0.123409	-0.0609968	0.112205
Federal University of Bahia	Brazil	BR09	Bahia	0.02032	-0.14382	-0.0889411	0.11168
Federal University of Ceará (UFC)	Brazil	BR10	Ceara	-0.0104819	-0.20299	-0.15352	0.128395
Federal University of Espírito Santo	Brazil	BR17	Espirito Santo	-0.0401001	-0.198917	-0.170317	0.103663
Federal University of Goiás	Brazil	BR25	Goias	-0.0306671	-0.187121	-0.155239	0.102777
Federal University of Health Sciences of Porto Alegre (UFCSPA)	Brazil	BR22	Rio Grande do Sul	-0.0191267	-0.0561401	-0.0501954	0.0236874
Federal University of Itajubá	Brazil	BR18	Minas Gerais	-0.0397037	-0.155313	-0.137654	0.0747738
Federal University of Juiz de Fora (UFJF)	Brazil	BR18	Minas Gerais	-0.0573411	-0.213785	-0.192903	0.100803
Federal University of Lavras	Brazil	BR18	Minas Gerais	0.0517905	-0.107447	-0.040853	0.110718
Federal University of Maranhão (UFMA)	Brazil	BR11	Maranhao	-0.0524577	-0.238242	-0.207806	0.1208
Federal University of Mato Grosso do Sul	Brazil	BR27	Mato Grosso do Sul	-0.0387153	-0.196254	-0.167411	0.102909
Federal University of Minas Gerais	Brazil	BR18	Minas Gerais	0.0639162	-0.0954688	-0.0238375	0.111711
Federal University of Ouro Preto	Brazil	BR18	Minas Gerais	-0.0330896	-0.217884	-0.179717	0.121566
Federal University of Paraná (UFPR)	Brazil	BR21	Parana	-0.00681654	-0.167338	-0.124577	0.107257
Federal University of Paraí­ba (UFPB)	Brazil	BR12	Paraiba	-0.0533802	-0.216177	-0.192029	0.105347
Federal University of Pará	Brazil	BR04	Para	-0.0141936	-0.173872	-0.134369	0.106149
Federal University of Pelotas	Brazil	BR22	Rio Grande do Sul	-0.0113957	-0.172653	-0.131591	0.107412
Federal University of Pernambuco	Brazil	BR13	Pernambuco	-0.0278724	-0.221043	-0.178573	0.127557
Federal University of Piauí	Brazil	BR14	Piaui	-0.0333698	-0.196592	-0.164085	0.107107
Federal University of Rio Grande do Norte (UFRN)	Brazil	BR15	Rio Grande do Norte	-0.0332273	-0.197828	-0.164908	0.108041
Federal University of Rio Grande do Sul	Brazil	BR22	Rio Grande do Sul	0.0648091	-0.0967373	-0.0241823	0.113223
Federal University of Rio de Janeiro	Brazil	BR19	Rio de Janeiro	0.0682722	-0.116537	-0.0365756	0.129048
Federal University of Santa Catarina	Brazil	BR23	Santa Catarina	0.0098378	-0.149008	-0.0998109	0.107363
Federal University of Santa Maria	Brazil	BR22	Rio Grande do Sul	-0.0401106	-0.201095	-0.171942	0.105113
Federal University of Sergipe (UFS)	Brazil	BR16	Sergipe	-0.0500576	-0.211445	-0.18629	0.104649
Federal University of São Carlos	Brazil	BR20	Sao Paulo	0.0383412	-0.141993	-0.075522	0.123846
Federal University of São Paulo (UNIFESP)	Brazil	BR20	Sao Paulo	0.0195733	-0.158358	-0.100243	0.120855
Federal University of Technology – Paraná	Brazil	BR21	Parana	-0.0355401	-0.1555	-0.135006	0.0779922
Federal University of Toulouse Midi-Pyrénées	France	FRJ	Midi-Pyrénées	-0.0467476	-0.0203325	-0.0420765	-0.0208006
Federal University of Uberlândia	Brazil	BR18	Minas Gerais	-0.030885	-0.18821	-0.156194	0.103344
Federal University of Viçosa	Brazil	BR18	Minas Gerais	0.0363577	-0.121357	-0.0615169	0.108561
Federation University Australia	Australia	AU2	Victoria	-0.176364	-0.0906743	-0.181092	-0.0700279
Federico Santa María Technical University	Chile	CL05	Valparaíso	-0.0475376	-0.145812	-0.135837	0.0625941
Flinders University	Australia	AU4	South Australia	-0.0625944	-0.00244109	-0.0393891	-0.0445493
Florida Agricultural and Mechanical University	United States	US12	Florida	-0.260723	-0.171694	-0.297749	-0.0784812
Florida Atlantic University	United States	US12	Florida	-0.194251	-0.134479	-0.22561	-0.0540003
Florida Institute of Technology	United States	US12	Florida	-0.230211	-0.104224	-0.227198	-0.100968
Florida International University	United States	US12	Florida	-0.0918201	-0.0310436	-0.0802012	-0.047121
Florida State University	United States	US12	Florida	0.0498403	0.109895	0.119328	-0.0361945
Fluminense Federal University	Brazil	BR19	Rio de Janeiro	-0.0256678	-0.179499	-0.146229	0.101389
Free University of Berlin	Germany	DE3	Berlin	0.370606	0.377022	0.532489	0.023352
Free University of Bozen-Bolzano	Italy	ITH1	Province of Bolzano-Bozen	-0.173736	-0.0960059	-0.183294	-0.0645066
Friedrich Schiller University Jena	Germany	DEG	Thuringia	0.0866509	0.080309	0.121982	0.0109573
Fujita Health University	Japan	JPF	Toukai	-0.181547	-0.0617258	-0.163051	-0.0932533
Gabriele d‘Annunzio University	Italy	ITF1	Abruzzo	-0.0631714	-0.062879	-0.0846809	-0.00452778
Gazi University	Turkey	TR51	Ankara	0.0365593	-0.0715714	-0.0243911	0.0753904
Gaziantep University	Turkey	TRC1	S.E. Anatolia W.	-0.0570399	-0.237242	-0.21013	0.116727
Gdańsk University of Technology	Poland	PL63	Pomerania	-0.0307715	-0.115481	-0.10208	0.0547513
Gebze Technical University	Turkey	TR42	Eastern Marmara - North	-0.0121686	-0.11464	-0.0890045	0.0680106
George Emil Palade University of Medicine, Pharmacy, Science, and Technology of Targu Mures	Romania	RO12	Center	-0.0767414	-0.151843	-0.159864	0.044932
George Mason University	United States	US51	Virginia	-0.0752796	0.0726105	0.00788464	-0.104205
George Washington University	United States	US11	District Of Columbia	-0.0648618	0.0363901	-0.0120548	-0.0722232
Georgetown University	United States	US11	District Of Columbia	-0.0593348	0.123706	0.0565206	-0.126556
Georgia Institute of Technology	United States	US13	Georgia	0.448276	0.573179	0.730218	-0.0502242
Georgia State University	United States	US13	Georgia	-0.0953489	-0.0294754	-0.0813979	-0.0507924
Ghent University	Belgium	BE2	Flemish Region	0.299461	0.327096	0.447777	0.00390561
Gifu University	Japan	JPF	Toukai	-0.15761	-0.124346	-0.193558	-0.0335572
Glasgow Caledonian University	United Kingdom	UKM	Scotland	-0.182515	-0.115138	-0.203385	-0.0582239
Goethe University Frankfurt	Germany	DE7	Hesse	0.0117482	0.0137537	0.0224001	-0.000151275
Goldsmiths, University of London	United Kingdom	UKI	Greater London	-0.0379357	0.050647	0.0165593	-0.0617589
Graz University of Technology	Austria	AT22	Styria	-0.128757	-0.0642894	-0.129624	-0.0523143
Grenoble Alpes University	France	FRL	Provence-Alpes-Côte d'Azur	0.0167904	0.010831	0.0236032	0.00555116
Griffith University	Australia	AU3	Queensland	0.00110712	0.0582662	0.0483512	-0.0378493
Grigore T. Popa University of Medicine and Pharmacy	Romania	RO21	North East	-0.076482	-0.0827451	-0.10835	-0.00112159
Gubkin Russian State University of Oil and Gas	Russia	RU10	Moscow Oblast	-0.0622968	-0.130841	-0.134592	0.0416078
Gunma University	Japan	JPC	Northern-Kanto, Koshin	-0.162493	-0.138605	-0.207421	-0.027642
Gwangju Institute of Science and Technology	Korea	KR04	Jeolla	0.176269	0.186278	0.260698	0.00662081
Gyeongsang National University	Korea	KR02	Gyeongnam	0.0176574	-0.0900242	-0.0507524	0.0736963
HSE University	Russia	RU10	Moscow Oblast	0.277782	0.20835	0.345039	0.0672724
Hacettepe University	Turkey	TR51	Ankara	-0.0121827	-0.182328	-0.139306	0.113302
Hallym University	Korea	KR06	Gangwon	-0.0720713	-0.0540694	-0.084092	-0.0170367
Hamamatsu University School of Medicine	Japan	JPF	Toukai	-0.129321	-0.00306873	-0.0845146	-0.0937075
Hamburg University of Technology	Germany	DE6	Hamburg	-0.118516	-0.0303949	-0.0975861	-0.0673899
Hanyang University	Korea	KR01	Capital Region	0.159789	0.118888	0.199597	0.0394793
Harvard University	United States	US25	Massachusetts	0.679006	0.748715	1.01507	0.00372595
Hasselt University	Belgium	BE2	Flemish Region	0.0874539	0.154834	0.177893	-0.0383249
Hebrew University of Jerusalem	Israel	IL01	Jerusalem district	0.231089	0.164484	0.281195	0.0619379
Heidelberg University	Germany	DE1	Baden-Württemberg	0.345966	0.346132	0.493047	0.0257184
Heriot-Watt University	United Kingdom	UKM	Scotland	-0.0531224	0.017509	-0.0182266	-0.0508639
Hiroshima University	Japan	JPH	Chugoku	-0.035602	-0.0421112	-0.0507985	0.00205679
Hofstra University	United States	US36	New York	-0.22866	-0.0791287	-0.207513	-0.116611
Hokkaido University	Japan	JPA	Hokkaido	0.0728425	0.153897	0.167417	-0.0485536
Hosei University	Japan	JPD	Southern-Kanto	-0.18478	-0.215383	-0.279383	0.00718523
Howard University	United States	US11	District Of Columbia	-0.245043	-0.141253	-0.264637	-0.0872049
Humboldt University of Berlin	Germany	DE3	Berlin	0.407588	0.414107	0.584795	0.0260096
Hyogo College of Medicine	Japan	JPG	Kinki	-0.14562	-0.0189183	-0.1072	-0.0952102
IDC Herzliya	Israel	IL05	Tel Aviv district	-0.1946	-0.137481	-0.228074	-0.0522501
IMT Atlantique	France	FRH	Brittany	0.0440158	0.110414	0.115816	-0.0408698
ISCTE-University Institute of Lisbon	Portugal	PT17	Lisbon Metropolitan	0.0547213	0.051798	0.0794285	0.00631543
ITMO University	Russia	RU25	Leningrad Oblast	0.170753	0.0955137	0.189568	0.0632696
Ibaraki University	Japan	JPC	Northern-Kanto, Koshin	-0.167935	-0.212409	-0.2659	0.0177106
Illinois Institute of Technology	United States	US17	Illinois	-0.0956673	0.0419217	-0.0285625	-0.0988141
Ilmenau University of Technology	Germany	DEG	Thuringia	-0.139536	-0.0765777	-0.145969	-0.0520991
Immanuel Kant Baltic Federal University	Russia	RU24	Kaliningrad Oblast	-0.0729735	-0.229399	-0.214967	0.0996387
Imperial College London	United Kingdom	UKI	Greater London	0.627655	0.705712	0.948747	-0.00564723
Incheon National University	Korea	KR01	Capital Region	-0.202854	-0.174503	-0.261106	-0.0336048
Indiana University	United States	US18	Indiana	0.145194	0.205763	0.254377	-0.0295096
Industrial University of Santander (UIS)	Colombia	CO68	Santander	-0.0144806	-0.138179	-0.108041	0.0820471
Inha University	Korea	KR01	Capital Region	-0.0485379	-0.0236764	-0.0457592	-0.0198928
Iowa State University	United States	US19	Iowa	-0.0353524	0.0545728	0.0212052	-0.0624669
Irkutsk State University	Russia	RU70	Irkutsk Oblast	-0.0681358	-0.229118	-0.21152	0.103045
Istanbul Medipol University	Turkey	TR10	Istanbul	-0.0567619	-0.136732	-0.135265	0.0496635
Istanbul Technical University	Turkey	TR10	Istanbul	0.152297	0.052305	0.145111	0.078475
Istanbul University	Turkey	TR10	Istanbul	0.102256	-0.0683579	0.0219664	0.122053
Iuliu Haţieganu University of Medicine and Pharmacy Cluj-Napoca	Romania	RO11	North West	-0.0718146	-0.0698633	-0.0956551	-0.00627528
Iwate University	Japan	JPB	Tohoku	-0.268661	-0.187407	-0.314737	-0.0738625
Izmir Institute of Technology	Turkey	TR31	Izmir	-0.0413499	-0.141911	-0.128797	0.0645804
Jacobs University	Germany	DE5	Bremen	0.0217822	0.0285023	0.040074	-0.00256702
Jagiellonian University	Poland	PL21	Lesser Poland	0.0324008	-0.126204	-0.0677665	0.108865
James Cook University	Australia	AU3	Queensland	-0.0686993	0.0166912	-0.0292596	-0.0618902
James Madison University	United States	US51	Virginia	-0.266968	-0.199084	-0.32228	-0.0647897
Jan Evangelista Purkyně University	Czech Republic	CZ04	Northwest	-0.0419931	-0.135707	-0.124618	0.0599505
Jaume I University	Spain	ES52	Valencia	-0.129878	-0.0681155	-0.133217	-0.0505862
Jeju National University	Korea	KR07	Jeju	-0.0984373	-0.135699	-0.16239	0.018007
Jeonbuk National University	Korea	KR04	Jeolla	-0.0408174	-0.0726013	-0.0769434	0.0185883
Jikei University School of Medicine	Japan	JPD	Southern-Kanto	-0.200017	-0.0729213	-0.183731	-0.0994837
Johannes Gutenberg University of Mainz	Germany	DEB	Rhineland-Palatinate	-0.0403203	-0.0429422	-0.0545739	-0.000892776
Johannes Kepler University of Linz	Austria	AT31	Upper Austria	-0.103277	-0.0400499	-0.0945608	-0.0496056
Johns Hopkins University	United States	US24	Maryland	0.605763	0.671573	0.908729	0.000936095
Juntendo University	Japan	JPD	Southern-Kanto	-0.143422	-0.00693344	-0.0968237	-0.101598
Justus Liebig University Giessen	Germany	DE7	Hesse	0.0563185	0.0578873	0.0850219	0.00342663
KTH Royal Institute of Technology	Sweden	SE11	Stockholm	0.137895	0.223633	0.26277	-0.046893
KU Leuven	Belgium	BE2	Flemish Region	0.484288	0.483906	0.687991	0.0362821
Kagawa University	Japan	JPI	Shikoku	-0.135358	-0.19331	-0.229905	0.0291325
Kagoshima University	Japan	JPJ	Kyushu, Okinawa	-0.163327	-0.1794	-0.238289	-0.000957563
Kanagawa University	Japan	JPD	Southern-Kanto	-0.211989	-0.178665	-0.270312	-0.0376059
Kanazawa Medical University	Japan	JPE	Hokuriku	-0.202595	-0.0782715	-0.189432	-0.0978185
Kanazawa University	Japan	JPE	Hokuriku	-0.0949056	-0.128481	-0.154663	0.0158
Kangwon National University	Korea	KR06	Gangwon	-0.0886082	-0.123916	-0.147056	0.0174237
Kansai Medical University	Japan	JPG	Kinki	-0.192397	-0.07097	-0.177182	-0.0951283
Kansai University	Japan	JPG	Kinki	-0.203276	-0.240577	-0.310481	0.0103044
Kansas State University	United States	US20	Kansas	-0.169924	-0.0805231	-0.169239	-0.0720368
Karabük University	Turkey	TR81	Western Black Sea - West	-0.066978	-0.241556	-0.219987	0.11223
Karlsruhe Institute of Technology	Germany	DE1	Baden-Württemberg	0.212229	0.281909	0.355821	-0.0306655
Karlstad University	Sweden	SE31	N. Middle	-0.185708	-0.094885	-0.190473	-0.0741518
Karolinska Institute	Sweden	SE11	Stockholm	0.443726	0.634346	0.77262	-0.0945427
Kazan Federal University	Russia	RU46	Republic of Tatarstan	0.014469	-0.0565029	-0.0279799	0.048892
Kazan National Research Technical University	Russia	RU46	Republic of Tatarstan	-0.0710898	-0.145723	-0.151534	0.0450352
Kazan National Research Technological University	Russia	RU46	Republic of Tatarstan	-0.0743806	-0.132459	-0.143882	0.0337128
Keele University	United Kingdom	UKG	West Midlands	-0.0629964	-0.0620693	-0.0839622	-0.00493968
Keio University	Japan	JPD	Southern-Kanto	-0.0204367	-0.0523085	-0.0482253	0.0201496
Kent State University	United States	US39	Ohio	-0.196212	-0.131997	-0.225078	-0.0571183
Kindai University	Japan	JPG	Kinki	-0.166289	-0.13971	-0.210782	-0.0297229
Kingston University	United Kingdom	UKI	Greater London	-0.139079	-0.0493367	-0.125423	-0.0699915
King’s College London	United Kingdom	UKI	Greater London	0.45582	0.46419	0.654288	0.0283252
Kitasato University	Japan	JPD	Southern-Kanto	-0.18478	-0.183728	-0.255863	-0.0140014
Kobe University	Japan	JPG	Kinki	-0.0335732	-0.0706885	-0.0706738	0.0226906
Kochi University	Japan	JPI	Shikoku	-0.150609	-0.206153	-0.249655	0.0263966
Kochi University of Technology	Japan	JPI	Shikoku	-0.109213	-0.0965165	-0.140489	-0.0162239
Kogakuin University	Japan	JPD	Southern-Kanto	-0.180426	-0.143635	-0.22316	-0.0376003
Konkuk University	Korea	KR01	Capital Region	0.134437	0.122145	0.185049	0.0184627
Kookmin University	Korea	KR01	Capital Region	-0.178605	-0.214962	-0.274937	0.0114917
Korea Advanced Institute of Science and Technology (KAIST)	Korea	KR05	Chungcheong Region	0.556799	0.477828	0.732004	0.0942263
Korea University	Korea	KR01	Capital Region	0.262299	0.21938	0.342872	0.0483865
Koç University	Turkey	TR10	Istanbul	0.254602	0.163993	0.296567	0.0797371
Kumamoto University	Japan	JPJ	Kyushu, Okinawa	-0.119789	-0.166059	-0.199238	0.0224612
Kurume University	Japan	JPJ	Kyushu, Okinawa	-0.168769	-0.0627664	-0.155272	-0.0830625
Kwansei Gakuin University	Japan	JPG	Kinki	-0.193485	-0.22797	-0.294562	0.00914123
Kyoto Institute of Technology	Japan	JPG	Kinki	-0.124952	-0.0892223	-0.145603	-0.0327996
Kyoto Prefectural University of Medicine	Japan	JPG	Kinki	-0.138006	-0.0109935	-0.0962152	-0.0948562
Kyoto Sangyo University	Japan	JPG	Kinki	-0.2011	-0.173308	-0.259044	-0.0331008
Kyoto University	Japan	JPG	Kinki	0.581055	0.543779	0.79724	0.0681085
Kyung Hee University	Korea	KR01	Capital Region	0.166403	0.124738	0.20837	0.0404776
Kyungpook National University	Korea	KR02	Gyeongnam	0.153617	0.0439145	0.139761	0.0850719
Kyushu Institute of Technology (Kyutech)	Japan	JPJ	Kyushu, Okinawa	-0.141558	-0.115019	-0.175885	-0.0278726
Kyushu University	Japan	JPJ	Kyushu, Okinawa	0.178439	0.162608	0.244564	0.0240749
LMU Munich	Germany	DE2	Bavaria	0.531423	0.530709	0.754312	0.0399789
La Trobe University	Australia	AU2	Victoria	0.0487678	0.0790668	0.0957048	-0.0163587
Lakehead University	Canada	CA35	Ontario	-0.149792	-0.0823465	-0.15712	-0.0558582
Lancaster University	United Kingdom	UKD	N.W. England	0.116312	0.114877	0.167519	0.00985958
Lappeenranta-Lahti University of Technology LUT	Finland	FI1C	Southern Finland	0.0132129	0.0901436	0.0801386	-0.0501897
Latvia University of Life Sciences and Technologies	Latvia	LV009	Zemgale	0.0492666	-0.0230895	0.0201359	0.0523837
Leeds Beckett University	United Kingdom	UKE	Yorkshire, Humber	-0.160924	-0.0766494	-0.160337	-0.0679419
Lehigh University	United States	US42	Pennsylvania	-0.164351	-0.0379735	-0.133894	-0.0963734
Leibniz University Hannover	Germany	DE9	Lower Saxony	0.0242417	0.0900446	0.0874463	-0.041929
Leiden University	Netherlands	NL33	S. Holland	0.389891	0.393019	0.557282	0.0269737
Lincoln University	New Zealand	NZ23	Canterbury Region	-0.0997885	-0.0845198	-0.125267	-0.0172507
Linköping University	Sweden	SE12	East Middle Sweden	-0.0711832	0.00480611	-0.0397528	-0.0557813
Liverpool John Moores University	United Kingdom	UKD	N.W. England	-0.12829	-0.128333	-0.176897	-0.00910338
Lobachevsky State University of Nizhni Novgorod	Russia	RU51	Nizhny Novgorod Oblast	-0.0409417	-0.199437	-0.171266	0.103385
Lodz University of Technology	Poland	PL11	Lodzkie	-0.0410018	-0.131207	-0.120611	0.0576751
Lomonosov Moscow State University	Russia	RU10	Moscow Oblast	0.565203	0.412265	0.688916	0.144351
London School of Economics and Political Science	United Kingdom	UKI	Greater London	0.565664	0.653927	0.86878	-0.0170476
London South Bank University	United Kingdom	UKI	Greater London	-0.213034	-0.205619	-0.291038	-0.0203425
Londrina State University	Brazil	BR21	Parana	0.00865001	-0.151962	-0.102801	0.108458
Loughborough University	United Kingdom	UKF	E. Midlands	0.0610639	0.0592987	0.0892466	0.0060079
Louisiana State University	United States	US22	Louisiana	0.0812962	-0.044467	0.0256894	0.0904894
Louisiana Tech University	United States	US22	Louisiana	-0.0502607	-0.134712	-0.129412	0.0531417
Lumière University, Lyon 2	France	FRK	Auvergne-Rhône-Alpes	-0.128468	-0.0510886	-0.119623	-0.060935
Lund University	Sweden	SE22	South	0.264329	0.26898	0.381084	0.016698
L’institut Agro	France	FRJ	Midi-Pyrénées	-0.075024	-0.00501956	-0.0496238	-0.0520588
MIREA - Russian Technological University	Russia	RU10	Moscow Oblast	-0.0644909	-0.143628	-0.145561	0.048536
Maastricht University	Netherlands	NL42	Limburg	0.20526	0.292931	0.359345	-0.0432203
Macquarie University	Australia	AU1	New South Wales	0.0826939	0.143179	0.166047	-0.0340611
Manchester Metropolitan University	United Kingdom	UKD	N.W. England	-0.16199	-0.0802364	-0.163716	-0.0663338
Marche Polytechnic University	Italy	ITI3	Marche	-0.0353195	-0.0398978	-0.048965	0.000785281
Marmara University	Turkey	TR10	Istanbul	-0.06677	-0.150467	-0.152168	0.0514196
Marquette University	United States	US55	Wisconsin	-0.217677	-0.0736786	-0.196114	-0.112098
Masaryk University	Czech Republic	CZ06	Southeast	0.109823	-0.0448907	0.044467	0.111969
Massachusetts Institute of Technology	United States	US25	Massachusetts	0.631042	0.763822	0.994189	-0.0420222
Massey University	New Zealand	NZ18	Manawatu-Wanganui Region	-0.0896378	-0.0542325	-0.0959702	-0.0299795
Maynooth University	Ireland	IE02	Southern and Eastern	-0.0198398	-0.0080146	-0.0149152	-0.00905219
McGill University	Canada	CA24	Quebec	0.409751	0.473021	0.630015	-0.011814
McMaster University	Canada	CA35	Ontario	0.184886	0.251002	0.314556	-0.0302959
Medical University of Graz	Austria	AT22	Styria	-0.0243445	0.134223	0.0877528	-0.107596
Medical University of Innsbruck	Austria	AT33	Tyrol	-0.0397242	0.12698	0.0720779	-0.114176
Medical University of Vienna	Austria	AT13	Vienna	-0.0541429	0.112973	0.0520207	-0.115515
Medical University of Warsaw	Poland	PL12	Mazovia	-0.0603621	-0.0614957	-0.0817729	-0.00336632
Meiji University	Japan	JPD	Southern-Kanto	-0.203282	-0.23498	-0.306327	0.00655416
Meijo University	Japan	JPF	Toukai	-0.172843	-0.136868	-0.213057	-0.0364943
Memorial University of Newfoundland	Canada	CA10	Newfoundland and Labrador	-0.165335	-0.102023	-0.182141	-0.0542373
Mendel University in Brno	Czech Republic	CZ06	Southeast	0.00878921	-0.143015	-0.0960604	0.102573
Metropolitan Autonomous University	Mexico	ME09	Distrito Federal	0.0187911	-0.122967	-0.0744706	0.0965871
Miami University	United States	US12	Florida	-0.160471	-0.099861	-0.17728	-0.0520703
Michigan State University	United States	US26	Michigan	0.209631	0.302913	0.369687	-0.0466531
Michoacán University of San Nicolás of Hidalgo	Mexico	ME16	Michoacan	-0.0339496	-0.189361	-0.1591	0.101837
Middle East Technical University	Turkey	TR51	Ankara	0.0897324	-0.0822084	0.00329353	0.122017
Middlesex University	United Kingdom	UKI	Greater London	-0.132554	-0.097706	-0.156994	-0.0327702
Mie University	Japan	JPF	Toukai	-0.172843	-0.212349	-0.269139	0.014024
Miguel Hernández University of Elche	Spain	ES52	Valencia	-0.166919	-0.0877035	-0.172562	-0.0649982
Mississippi State University	United States	US28	Mississippi	0.027372	-0.105443	-0.0557068	0.0912339
Missouri University of Science and Technology	United States	US29	Missouri	-0.107601	0.0196932	-0.0530654	-0.0928036
Mizzou - University of Missouri	United States	US29	Missouri	-0.105421	-0.0181546	-0.0797279	-0.0658532
Monash University	Australia	AU2	Victoria	0.343506	0.344166	0.489939	0.0252067
Montana State University	United States	US30	Montana	-0.185096	-0.0987576	-0.192942	-0.0711057
Monterrey Institute of Technology	Mexico	ME19	Nuevo Leon	0.0553727	-0.0700299	-0.0106543	0.0883371
Montpellier University	France	FRJ	Midi-Pyrénées	-0.00107035	0.0656209	0.0523585	-0.0443896
Morgan State University	United States	US24	Maryland	-0.285662	-0.133933	-0.286384	-0.122284
Moscow Aviation Institute	Russia	RU10	Moscow Oblast	-0.0579087	-0.137355	-0.136495	0.0492281
Moscow Institute of Physics and Technology (MIPT)	Russia	RU10	Moscow Oblast	0.320566	0.237385	0.395246	0.0796289
Moscow Power Engineering Institute	Russia	RU10	Moscow Oblast	-0.030483	-0.115153	-0.101643	0.0547461
Murdoch University	Australia	AU5	Western Australia	-0.0960252	0.048671	-0.0237873	-0.103597
Muroran Institute of Technology	Japan	JPA	Hokkaido	-0.272446	-0.0403674	-0.208019	-0.175087
NOVA University of Lisbon	Portugal	PT17	Lisbon Metropolitan	0.0668137	-0.0200355	0.0341492	0.0633772
Nagaoka University of Technology	Japan	JPC	Northern-Kanto, Koshin	-0.121135	-0.0842521	-0.139355	-0.0332904
Nagasaki University	Japan	JPJ	Kyushu, Okinawa	-0.121966	-0.0986136	-0.150583	-0.0242961
Nagoya City University	Japan	JPF	Toukai	-0.118441	-0.156813	-0.191465	0.0172752
Nagoya Institute of Technology	Japan	JPF	Toukai	-0.0792713	-0.0482602	-0.0845945	-0.0262743
Nagoya University	Japan	JPF	Toukai	0.232996	0.193464	0.304003	0.0439594
Nara Medical University	Japan	JPG	Kinki	-0.168465	-0.0439272	-0.141071	-0.0954457
National Autonomous University of Mexico	Mexico	ME09	Distrito Federal	0.170602	0.0240954	0.136403	0.110956
National Institute of Applied Sciences of Lyon (INSA Lyon)	France	FRK	Auvergne-Rhône-Alpes	-0.0784457	-0.00321195	-0.0505709	-0.055811
National Polytechnic University (IPN)	Mexico	ME09	Distrito Federal	-0.0632993	-0.162505	-0.158789	0.0620555
National Research Nuclear University MEPhI	Russia	RU10	Moscow Oblast	0.266812	0.179879	0.316542	0.0781768
National Research Saratov State University	Russia	RU55	Saratov Oblast	-0.0488625	-0.198425	-0.175815	0.0968227
National Research University of Electronic Technology (MIET)	Russia	RU10	Moscow Oblast	-0.0228038	-0.113081	-0.0949642	0.0590653
National Technical University of Athens	Greece	EL30	Attica	-0.0456758	-0.0653309	-0.0747932	0.0101125
National University of Colombia	Colombia	CO11	Bogotá Capital District	0.00087231	-0.141439	-0.100188	0.0956363
National University of Cuyo	Argentina	AR13	Mendoza	-0.0602984	-0.246943	-0.219518	0.120798
National University of Córdoba	Argentina	AR02	Córdoba	-0.0402085	-0.222008	-0.187546	0.119036
National University of Ireland, Galway	Ireland	IE01	Border, Midland and Western	0.00343875	0.020194	0.0216239	-0.0106357
National University of San Martín	Argentina	AR01	Buenos Aires	-0.0312369	-0.15717	-0.133367	0.0823075
National University of Science and Technology (MISiS)	Russia	RU10	Moscow Oblast	0.0331446	-0.0484826	-0.00952142	0.0574001
National and Kapodistrian University of Athens	Greece	EL30	Attica	-0.0666049	-0.125924	-0.133822	0.0351164
New Jersey Institute of Technology	United States	US34	New Jersey	-0.187285	-0.055272	-0.162096	-0.101836
New Mexico State University (Main campus)	United States	US35	New Mexico	-0.174593	-0.11121	-0.195164	-0.0549673
New York University	United States	US36	New York	0.484829	0.615424	0.78607	-0.0513392
Newcastle University	United Kingdom	UKC	N.E. England	0.0922637	0.0898388	0.13282	0.00874947
Nicolaus Copernicus University in Toruń	Poland	PL61	Kuyavian-Pomerania	-0.038802	-0.198834	-0.169386	0.104572
Niigata University	Japan	JPC	Northern-Kanto, Koshin	-0.150521	-0.194282	-0.240776	0.0185168
Nippon Medical School	Japan	JPD	Southern-Kanto	-0.192398	-0.0608064	-0.169631	-0.101931
Normandy University	France	FRD	Normandy	-0.156822	-0.163801	-0.222346	-0.00656443
North Carolina State University	United States	US37	North Carolina	0.00759421	0.0970192	0.0814866	-0.0589662
North-Eastern Federal University	Russia	RU75	Sakha Republic	-0.0728009	-0.230841	-0.215922	0.100732
Northeastern University	United States	US25	Massachusetts	-0.0807822	0.0551077	-0.00880287	-0.0965796
Northern Arizona University	United States	US04	Arizona	-0.235133	-0.170294	-0.279582	-0.0604053
Northumbria University	United Kingdom	UKC	N.E. England	-0.12953	-0.131165	-0.179831	-0.0081303
Northwestern University	United States	US17	Illinois	0.517896	0.583441	0.784438	-0.00536395
Norwegian University of Life Sciences	Norway	NO01	Oslo and Akershus	-0.223621	-0.143639	-0.252073	-0.069691
Norwegian University of Science and Technology	Norway	NO06	Trøndelag	-0.0209742	0.0101434	-0.00218293	-0.022048
Nottingham Trent University	United Kingdom	UKF	E. Midlands	-0.185698	-0.159716	-0.238636	-0.030754
Nova Southeastern University	United States	US12	Florida	-0.261813	-0.118494	-0.258951	-0.114897
Novosibirsk State Technical University	Russia	RU72	Novosibirsk Oblast	-0.0325306	-0.124937	-0.110283	0.059773
Novosibirsk State University	Russia	RU72	Novosibirsk Oblast	0.199231	0.0387959	0.166486	0.122389
Oakland University	United States	US26	Michigan	-0.239303	-0.0912778	-0.223664	-0.116388
Ochanomizu University	Japan	JPD	Southern-Kanto	-0.157571	-0.183687	-0.237622	0.0061881
Ohio State University (Main campus)	United States	US39	Ohio	0.202574	0.292191	0.356997	-0.0447211
Ohio University (Main campus)	United States	US39	Ohio	-0.194033	-0.132585	-0.224057	-0.0551054
Oita University	Japan	JPJ	Kyushu, Okinawa	-0.179653	-0.15555	-0.231495	-0.0290512
Okayama University	Japan	JPH	Chugoku	-0.075855	-0.044957	-0.0798538	-0.0259468
Oklahoma State University	United States	US40	Oklahoma	-0.163626	-0.0758884	-0.16158	-0.0704591
Old Dominion University	United States	US51	Virginia	-0.17548	-0.0278738	-0.133839	-0.111402
Omsk State Technical University	Russia	RU73	Omsk Oblast	-0.0771106	-0.178485	-0.179906	0.0624886
Ondokuz Mayis University	Turkey	TR83	Middle Black Sea	-0.0549836	-0.202184	-0.182705	0.0947907
Open University of Catalonia	Spain	ES51	Catalonia	-0.072231	-0.0699525	-0.096	-0.00652497
Oregon Health and Science University	United States	US41	Oregon	-0.203469	0.0242488	-0.113844	-0.167083
Oregon State University	United States	US41	Oregon	-0.0716384	0.0242659	-0.0255987	-0.0691437
Osaka City University	Japan	JPG	Kinki	-0.131479	-0.141204	-0.188594	-0.00285861
Osaka Institute of Technology	Japan	JPG	Kinki	-0.169553	-0.136592	-0.21065	-0.0342345
Osaka Medical College	Japan	JPG	Kinki	-0.177168	-0.0570221	-0.156625	-0.0931476
Osaka Prefecture University	Japan	JPG	Kinki	-0.108634	-0.117553	-0.155731	-0.0017144
Osaka University	Japan	JPG	Kinki	0.262319	0.224199	0.346465	0.0451758
Oxford Brookes University	United Kingdom	UKJ	South East England	-0.0794603	-0.05178	-0.0873363	-0.0240589
Ozyegin University	Turkey	TR10	Istanbul	-0.0345216	-0.13418	-0.118483	0.0644799
Pablo de Olavide University	Spain	ES61	Andalusia	-0.0697888	-0.165847	-0.165615	0.0594701
Palacký University Olomouc	Czech Republic	CZ07	Central Moravia	0.0731835	-0.0811932	-0.00702812	0.109042
Panthéon-Sorbonne University – Paris 1	France	FR1	Île-de-France	0.0554185	0.0524863	0.0804066	0.00637272
Paris Nanterre University	France	FR1	Île-de-France	-0.12619	-0.0447947	-0.113421	-0.0634542
Paris Sciences et Lettres – PSL Research University Paris	France	FR1	Île-de-France	0.469746	0.532848	0.714621	-0.00727897
Paris-Saclay University	France	FR1	Île-de-France	0.20549	0.204071	0.293475	0.0164233
Parthenope University of Naples	Italy	ITF3	Campania	-0.0532592	-0.0800823	-0.090829	0.0143509
Pavol Jozef Šafárik University in Košice	Slovak Republic	SK04	East	-0.0648437	-0.220092	-0.202611	0.0994503
Penn State (Main campus)	United States	US42	Pennsylvania	0.250651	0.342282	0.426393	-0.0425243
Perm National Research Polytechnic University	Russia	RU49	Perm Krai	-0.052744	-0.141694	-0.136262	0.0559698
Perm State University	Russia	RU49	Perm Krai	-0.0593356	-0.215079	-0.195199	0.100187
Peter the Great St Petersburg Polytechnic University	Russia	RU25	Leningrad Oblast	-0.000335306	-0.0771871	-0.0532567	0.0517359
Pirogov Russian National Research Medical University	Russia	RU10	Moscow Oblast	-0.066685	-0.0616021	-0.0860838	-0.00799306
Pohang University of Science and Technology (POSTECH)	Korea	KR03	Gyeongbuk	0.378594	0.304662	0.484072	0.077716
Polytechnic Institute of Porto	Portugal	PT11	North (PT)	-0.130081	-0.15256	-0.196096	0.00578039
Polytechnic University of Bari	Italy	ITF4	Apulia	-0.0169608	-0.0226913	-0.0238932	0.00290989
Polytechnic University of Bucharest	Romania	RO32	Bucharest - Ilfov	-0.0368096	-0.0248218	-0.0387607	-0.010412
Polytechnic University of Cartagena	Spain	ES62	Murcia	-0.115158	-0.132316	-0.171067	0.003319
Polytechnic University of Catalonia	Spain	ES51	Catalonia	-0.0579618	-0.0655954	-0.0832125	0.00116099
Polytechnic University of Milan	Italy	ITC4	Lombardy	0.120585	0.125412	0.178206	0.00598371
Polytechnic University of Timişoara	Romania	RO42	West	-0.0786287	-0.1566	-0.164662	0.0467135
Polytechnic University of Turin	Italy	ITC1	Piedmont	0.033578	0.0391972	0.0559151	-0.000960618
Polytechnic University of Valencia	Spain	ES52	Valencia	-0.135325	-0.0760042	-0.142724	-0.0493537
Pompeu Fabra University	Spain	ES51	Catalonia	0.190103	0.191637	0.273938	0.0133124
Pontifical Bolivarian University (UPB) – Medellín	Colombia	CO05	Antioquia	-0.035616	-0.158369	-0.137188	0.0798562
Pontifical Catholic University of Chile	Chile	CL13	Santiago	0.180755	0.0341141	0.150642	0.111795
Pontifical Catholic University of Minas Gerais	Brazil	BR18	Minas Gerais	-0.0496247	-0.206827	-0.182569	0.10188
Pontifical Catholic University of Paraná	Brazil	BR21	Parana	-0.0145498	-0.173373	-0.134237	0.10555
Pontifical Catholic University of Peru	Peru	PE15	Lima	-0.0450171	-0.229	-0.19596	0.120143
Pontifical Catholic University of Rio Grande do Sul (PUCRS)	Brazil	BR22	Rio Grande do Sul	-0.014709	-0.203874	-0.157006	0.125846
Pontifical Catholic University of Rio de Janeiro (PUC-Rio)	Brazil	BR19	Rio de Janeiro	0.136793	0.015406	0.107319	0.0916518
Pontifical Catholic University of Valparaíso	Chile	CL05	Valparaíso	0.0190996	-0.0852092	-0.0462097	0.0715452
Pontifical Javeriana University	Colombia	CO11	Bogotá Capital District	-0.0506675	-0.137269	-0.131584	0.0545509
Portland State University	United States	US41	Oregon	-0.189305	-0.121974	-0.213009	-0.0586943
Princeton University	United States	US34	New Jersey	0.613736	0.741706	0.966174	-0.0400794
Public University of Navarre	Spain	ES22	Navarra	-0.178314	-0.120779	-0.204764	-0.0513282
Purdue University West Lafayette	United States	US18	Indiana	0.327283	0.416247	0.532638	-0.0350906
Pusan National University	Korea	KR02	Gyeongnam	0.127088	0.0177801	0.102587	0.0828523
Queen Mary University of London	United Kingdom	UKI	Greater London	0.1426	0.147115	0.209066	0.00781563
Queensland University of Technology	Australia	AU3	Queensland	0.0240123	0.146773	0.129442	-0.0800666
Queen’s University	Canada	CA48	Alberta	0.0139371	0.0755057	0.0697472	-0.0398547
Queen’s University Belfast	United Kingdom	UKN	Northern Ireland	0.0946259	0.0879061	0.132965	0.0117981
RCSI University of Medicine and Health Sciences	Ireland	IE02	Southern and Eastern	0.0291211	0.201326	0.173395	-0.112783
RMIT University	Australia	AU2	Victoria	0.000913586	0.00325957	0.0073515	-0.00117794
RUDN University	Russia	RU10	Moscow Oblast	-0.0118336	-0.133742	-0.102973	0.0810438
RWTH Aachen University	Germany	DEA	N. Rhine-Westphalia	0.353029	0.416965	0.550403	-0.016442
Radboud University Nijmegen	Netherlands	NL22	Gelderland	0.213261	0.219174	0.309898	0.0120884
Recep Tayyip Erdoğan University	Turkey	TR90	Eastern Black Sea	-0.0550296	-0.167189	-0.156734	0.0713345
Rensselaer Polytechnic Institute	United States	US36	New York	-0.111016	0.0177478	-0.0567963	-0.0940388
Reykjavík University	Iceland	IS01	Reykjavik Region	-0.0943936	-0.0286632	-0.080155	-0.0506263
Rice University	United States	US48	Texas	0.028054	0.155644	0.138739	-0.0830014
Riga Technical University	Latvia	LV006	Riga	0.0244052	-0.0517725	-0.017815	0.0531086
Rikkyo University	Japan	JPD	Southern-Kanto	-0.200017	-0.229072	-0.299752	0.0050256
Rio de Janeiro State University (UERJ)	Brazil	BR19	Rio de Janeiro	-0.0190367	-0.202537	-0.158909	0.121736
Ritsumeikan University	Japan	JPG	Kinki	-0.15106	-0.188321	-0.236708	0.0141275
Robert Gordon University	United Kingdom	UKM	Scotland	-0.202086	-0.132981	-0.229741	-0.0608243
Rochester Institute of Technology	United States	US36	New York	-0.194891	-0.0649558	-0.174382	-0.101007
Roskilde University	Denmark	DK02	Zealand	0.0342692	0.0405642	0.0573935	-0.00136195
Royal Holloway, University of London	United Kingdom	UKI	Greater London	0.00991724	0.0173877	0.0238748	-0.00394396
Royal Veterinary College	United Kingdom	UKI	Greater London	-0.142342	0.0448251	-0.057644	-0.135437
Ruhr University Bochum	Germany	DEA	N. Rhine-Westphalia	0.165989	0.168237	0.240413	0.0110568
Rush University	United States	US17	Illinois	-0.234073	-0.00781299	-0.158149	-0.168364
Russian Presidential Academy of National Economy and Public Administration	Russia	RU10	Moscow Oblast	-0.0140276	-0.0849565	-0.0681935	0.0467624
Rutgers, the State University of New Jersey	United States	US34	New Jersey	0.134213	0.202525	0.244622	-0.0355015
Ryerson University	Canada	CA35	Ontario	-0.109456	0.0210259	-0.053317	-0.0950742
Ryukoku University	Japan	JPG	Kinki	-0.177168	-0.13236	-0.212602	-0.0427253
SOAS University of London	United Kingdom	UKI	Greater London	0.0925723	0.179677	0.199776	-0.0511486
SRUC (Scotland’s Rural College)	United Kingdom	UKM	Scotland	-0.134672	-0.0568576	-0.128061	-0.0616832
SWPS University of Social Sciences and Humanities	Poland	PL12	Mazovia	-0.0274494	-0.104031	-0.0913487	0.0495561
Sabancı University	Turkey	TR10	Istanbul	0.249042	0.138763	0.2741	0.092492
Saga University	Japan	JPJ	Kyushu, Okinawa	-0.143735	-0.120452	-0.181378	-0.0258541
Saint Petersburg State University	Russia	RU25	Leningrad Oblast	0.160689	0.0160041	0.123756	0.109007
Saint-Petersburg Mining University	Russia	RU25	Leningrad Oblast	-0.0674289	-0.1363	-0.142082	0.0414483
Saitama Medical University	Japan	JPD	Southern-Kanto	-0.198929	-0.0726796	-0.182823	-0.0988368
Saitama University	Japan	JPD	Southern-Kanto	-0.153217	-0.120419	-0.1877	-0.0329217
Sakarya University	Turkey	TR42	Eastern Marmara - North	-0.0575429	-0.229399	-0.204639	0.111104
Samara State Technical University	Russia	RU54	Samara Oblast	-0.0715089	-0.158281	-0.161145	0.0531287
Samara University	Russia	RU54	Samara Oblast	-0.0341546	-0.111154	-0.101129	0.0493417
San Diego State University	United States	US06	California	-0.274682	-0.119642	-0.268417	-0.123691
San Sebastián University	Chile	CL13	Santiago	-0.0743803	-0.1559	-0.161298	0.0494017
Santa Catarina State University	Brazil	BR23	Santa Catarina	-0.0334488	-0.151665	-0.130757	0.0769797
Sant’Anna School of Advanced Studies – Pisa	Italy	ITI1	Tuscany	0.184439	0.19116	0.269794	0.00942298
Sapienza University of Rome	Italy	ITI4	Lazio	0.204556	0.123164	0.232736	0.069879
Sapporo Medical University	Japan	JPA	Hokkaido	-0.252778	-0.0402463	-0.194765	-0.160554
Sciences Po	France	FR1	Île-de-France	-0.0544163	0.0142131	-0.0215415	-0.0496194
Scuola Normale Superiore di Pisa	Italy	ITI1	Tuscany	0.14829	0.0700119	0.155586	0.0636472
Sechenov University	Russia	RU10	Moscow Oblast	-0.0502295	-0.201954	-0.179353	0.0981689
Sejong University	Korea	KR01	Capital Region	-0.0110611	-0.0225104	-0.0198102	0.00717226
Selçuk University	Turkey	TR52	Central Anatolia - West and South	-0.0517317	-0.151099	-0.142572	0.0630161
Semmelweis University	Hungary	HU10	Central Hungary	-0.0180655	-0.0210018	-0.0233773	0.000958298
Seoul National University	Korea	KR01	Capital Region	0.523535	0.505622	0.730392	0.0509086
Seoul National University of Science and Technology (SeoulTech)	Korea	KR01	Capital Region	-0.133412	-0.0987249	-0.158326	-0.0327257
Sheffield Hallam University	United Kingdom	UKE	Yorkshire, Humber	-0.18484	-0.185833	-0.257467	-0.0126368
Shibaura Institute of Technology Tokyo	Japan	JPD	Southern-Kanto	-0.133627	-0.0960127	-0.156454	-0.0347006
Shiga University of Medical Science	Japan	JPG	Kinki	-0.172816	-0.0525486	-0.150389	-0.0929086
Shimane University	Japan	JPH	Chugoku	-0.163977	-0.198971	-0.253265	0.0116577
Shinshu University	Japan	JPC	Northern-Kanto, Koshin	-0.122223	-0.100104	-0.151862	-0.0234898
Shizuoka University	Japan	JPF	Toukai	-0.134761	-0.107463	-0.165721	-0.0278802
Showa University	Japan	JPD	Southern-Kanto	-0.19784	-0.0715612	-0.181264	-0.0987767
Siberian Federal University	Russia	RU69	Krasnoyarsk Krai	0.00607709	-0.0894285	-0.0580603	0.0646933
Silesian University of Technology	Poland	PL22	Silesia	-0.0446768	-0.132438	-0.123985	0.0557685
Simon Fraser University	Canada	CA59	British Columbia	-0.0177456	0.051446	0.0306659	-0.0472923
Slovak University of Agriculture in Nitra	Slovak Republic	SK02	West Slovakia	-0.0644081	-0.148891	-0.149416	0.0521198
Slovak University of Technology in Bratislava	Slovak Republic	SK01	Bratislava Region	-0.0372293	-0.124284	-0.112943	0.0558449
Sofia University	Bulgaria	BG41	South West	-0.0677424	-0.222818	-0.206576	0.0991206
Sogang University	Korea	KR01	Capital Region	0.0142909	0.0559524	0.0554558	-0.0265051
Soongsil University	Korea	KR01	Capital Region	-0.164275	-0.137289	-0.207635	-0.0298471
Sophia University	Japan	JPD	Southern-Kanto	-0.163013	-0.129671	-0.20113	-0.0340072
Sorbonne University	France	FR1	Île-de-France	0.268563	0.331238	0.430175	-0.0218239
South Ural State University	Russia	RU62	Chelyabinsk Oblast	-0.0419035	-0.131097	-0.121133	0.0569315
Southern Cross University	Australia	AU1	New South Wales	-0.125498	0.0236505	-0.0621031	-0.10875
Southern Federal University	Russia	RU35	Rostov Oblast	-0.0514995	-0.205636	-0.182938	0.0996898
Southern Illinois University Carbondale	United States	US17	Illinois	-0.187211	-0.0922697	-0.189537	-0.0770195
St George’s, University of London	United Kingdom	UKI	Greater London	-0.0390233	0.129749	0.0746046	-0.115509
St Marianna University School of Medicine	Japan	JPD	Southern-Kanto	-0.208724	-0.0827451	-0.196858	-0.0993781
St Petersburg Electrotechnical University (LETI)	Russia	RU25	Leningrad Oblast	-0.0350003	-0.0945183	-0.0893346	0.0375791
Staffordshire University	United Kingdom	UKG	West Midlands	-0.21086	-0.126019	-0.23044	-0.072002
Stanford University	United States	US06	California	0.655041	0.754971	1.00368	-0.0182671
State University of Maringá	Brazil	BR21	Parana	-0.0156546	-0.175521	-0.136572	0.106167
State University of New York Albany	United States	US36	New York	-0.093587	-0.0245128	-0.0765314	-0.0528047
State University of Ponta Grossa	Brazil	BR21	Parana	-0.0333306	-0.218213	-0.180123	0.121607
State University of Santa Cruz	Brazil	BR09	Bahia	-0.0416384	-0.203004	-0.174383	0.105255
Stevens Institute of Technology	United States	US34	New Jersey	-0.182926	-0.045384	-0.151832	-0.105215
Stockholm University	Sweden	SE11	Stockholm	0.193402	0.212306	0.291503	0.00193022
Stony Brook University	United States	US36	New York	-0.126266	-0.0612109	-0.12567	-0.0525238
Sungkyunkwan University (SKKU)	Korea	KR01	Capital Region	0.37473	0.395386	0.548893	0.0141252
Swansea University	United Kingdom	UKL	Wales	-0.0865649	-0.0917073	-0.121758	-0.00261496
Swedish University of Agricultural Sciences	Sweden	SE12	East Middle Sweden	-0.0352733	0.0503549	0.0181242	-0.0595852
Swinburne University of Technology	Australia	AU2	Victoria	-0.0208383	0.0660092	0.0394166	-0.0593372
Syracuse University	United States	US36	New York	-0.0848726	-0.0167853	-0.0649574	-0.0515018
Szent István University	Hungary	HU10	Central Hungary	-0.0587332	-0.144707	-0.142509	0.0535359
São Paulo State University (UNESP)	Brazil	BR20	Sao Paulo	0.117829	-0.0347752	0.057341	0.111147
Süleyman Demirel University	Turkey	TR61	Mediterranean region - West	-0.0641236	-0.235433	-0.213527	0.110253
TOBB University of Economics and Technology	Turkey	TR51	Ankara	-0.0409847	-0.147308	-0.132563	0.0684639
TU Braunschweig	Germany	DE9	Lower Saxony	-0.143179	-0.0803894	-0.151239	-0.0522541
TU Dortmund University	Germany	DEA	N. Rhine-Westphalia	0.132278	0.197192	0.239365	-0.0333699
TU Dresden	Germany	DED	Saxony	0.275303	0.202866	0.339305	0.0691011
TU Wien	Austria	AT13	Vienna	0.0763848	0.150715	0.167424	-0.0437924
Tallinn University	Estonia	EE001	North Estonia	-0.152613	-0.103702	-0.174874	-0.0436614
Tallinn University of Technology	Estonia	EE001	North Estonia	-0.196461	-0.0803488	-0.18687	-0.0918704
Tampere University	Finland	FI19	West	0.023768	0.0950715	0.0908644	-0.0456454
Technical University of Berlin	Germany	DE3	Berlin	0.278152	0.352097	0.452091	-0.0286606
Technical University of Cluj-Napoca	Romania	RO11	North West	-0.0520489	-0.143471	-0.137117	0.057675
Technical University of Darmstadt	Germany	DE7	Hesse	0.158504	0.222579	0.27578	-0.0308745
Technical University of Denmark	Denmark	DK01	Copenhagen Region	0.113555	0.191236	0.222408	-0.0432942
Technical University of Košice	Slovak Republic	SK04	East	-0.0208468	-0.0985766	-0.0828772	0.0508115
Technical University of Liberec	Czech Republic	CZ05	Northeast	-0.0275145	-0.119057	-0.102557	0.0595648
Technical University of Madrid	Spain	ES30	Madrid	-0.188945	-0.093583	-0.191672	-0.0774282
Technical University of Munich	Germany	DE2	Bavaria	0.475973	0.545771	0.728391	-0.0113015
Technion Israel Institute of Technology	Israel	IL03	Haifa district	0.0633676	0.0817182	0.107446	-0.0072855
Technological University Dublin	Ireland	IE02	Southern and Eastern	-0.198275	-0.12274	-0.219581	-0.0648462
Teesside University	United Kingdom	UKE	Yorkshire, Humber	-0.196798	-0.169545	-0.253368	-0.032423
Teikyo University	Japan	JPD	Southern-Kanto	-0.174985	-0.123083	-0.204248	-0.0473118
Tel Aviv University	Israel	IL05	Tel Aviv district	0.266665	0.241022	0.361874	0.0371454
Temple University	United States	US42	Pennsylvania	-0.114245	-0.0494473	-0.108884	-0.0514657
Texas A&M University	United States	US48	Texas	0.171889	0.263826	0.315385	-0.0485361
Texas State University	United States	US48	Texas	-0.210581	-0.144665	-0.244107	-0.0593154
Texas Tech University	United States	US48	Texas	-0.169174	-0.10369	-0.185949	-0.0559741
The Catholic University of Korea	Korea	KR01	Capital Region	-0.0805035	-0.0368205	-0.0769194	-0.0348462
The New School	United States	US36	New York	-0.226481	-0.0766519	-0.204215	-0.11665
The Open University	United Kingdom	UKJ	South East England	-0.147943	-0.145513	-0.202815	-0.0122077
The University of Aizu	Japan	JPB	Tohoku	-0.240233	-0.103272	-0.233198	-0.109051
The University of Chicago	United States	US17	Illinois	0.593093	0.660257	0.891841	-0.000903862
The University of Electro-Communications	Japan	JPD	Southern-Kanto	-0.0781201	-0.0406823	-0.0781936	-0.0304907
The University of Queensland	Australia	AU3	Queensland	0.281423	0.366238	0.464788	-0.0356942
The University of Tennessee-Knoxville	United States	US47	Tennessee	-0.123652	-0.0346303	-0.104171	-0.0683714
The University of Texas at San Antonio	United States	US48	Texas	-0.171353	-0.10841	-0.190915	-0.0544342
The University of Tokyo	Japan	JPD	Southern-Kanto	0.692443	0.689651	0.980175	0.05324
The University of Tulsa	United States	US40	Oklahoma	-0.199597	-0.0570064	-0.171625	-0.109823
The University of Western Australia	Australia	AU5	Western Australia	0.0828426	0.143179	0.166147	-0.0339506
Tilburg University	Netherlands	NL41	North Brabant	0.21703	0.304202	0.375597	-0.0420187
Toho University	Japan	JPD	Southern-Kanto	-0.143422	-0.022788	-0.108604	-0.0909868
Tohoku University	Japan	JPB	Tohoku	0.286772	0.337246	0.446826	-0.0123163
Tokai University	Japan	JPD	Southern-Kanto	-0.181515	-0.184761	-0.254446	-0.0108836
Tokat Gaziosmanpaşa University	Turkey	TR83	Middle Black Sea	-0.0671952	-0.240962	-0.219691	0.111671
Tokushima University	Japan	JPI	Shikoku	-0.0667275	-0.0577896	-0.0832796	-0.0105763
Tokyo City University	Japan	JPD	Southern-Kanto	-0.177161	-0.142728	-0.220301	-0.0357813
Tokyo Denki University	Japan	JPD	Southern-Kanto	-0.193487	-0.15688	-0.241742	-0.0384397
Tokyo Institute of Technology	Japan	JPD	Southern-Kanto	0.295189	0.336361	0.451802	-0.00546945
Tokyo Medical University	Japan	JPD	Southern-Kanto	-0.166278	-0.0336357	-0.131961	-0.100708
Tokyo Medical and Dental University (TMDU)	Japan	JPD	Southern-Kanto	-0.00519956	-0.00835426	-0.00536908	0.00205293
Tokyo Metropolitan University	Japan	JPD	Southern-Kanto	-0.136892	-0.168502	-0.2125	0.0113896
Tokyo University of Agriculture	Japan	JPD	Southern-Kanto	-0.19131	-0.220544	-0.287588	0.00578712
Tokyo University of Agriculture and Technology	Japan	JPD	Southern-Kanto	-0.0324087	0.00325532	-0.0149538	-0.0259337
Tokyo University of Marine Science and Technology	Japan	JPD	Southern-Kanto	-0.141245	-0.111001	-0.172689	-0.03033
Tokyo University of Science	Japan	JPD	Southern-Kanto	-0.0378505	-0.000757056	-0.0215771	-0.0272916
Tomas Bata University in Zlín	Czech Republic	CZ07	Central Moravia	0.0280044	-0.0571075	-0.0193701	0.0593535
Tomsk Polytechnic University	Russia	RU74	Tomsk Oblast	0.0450715	-0.0479171	-0.00111879	0.0658834
Tomsk State University	Russia	RU74	Tomsk Oblast	0.227744	0.069129	0.208107	0.123273
Tomsk State University of Control Systems and Radioelectronics	Russia	RU74	Tomsk Oblast	-0.0462649	-0.129227	-0.122663	0.0524397
Tottori University	Japan	JPH	Chugoku	-0.169416	-0.17605	-0.239876	-0.00772472
Toyo University	Japan	JPD	Southern-Kanto	-0.195664	-0.160031	-0.24554	-0.037948
Toyohashi University of Technology (TUT)	Japan	JPF	Toukai	-0.0955919	-0.0658271	-0.10857	-0.0266433
Transilvania University of Brașov	Romania	RO12	Center	-0.0602643	-0.147542	-0.14564	0.0542956
Trinity College Dublin	Ireland	IE02	Southern and Eastern	0.149891	0.241371	0.283978	-0.0498509
Tufts University	United States	US25	Massachusetts	-0.038269	0.0612706	0.0242297	-0.0691168
Tulane University	United States	US22	Louisiana	0.0915032	0.0203434	0.0806752	0.0546967
Télécom Paris	France	FR1	Île-de-France	0.0902176	0.169678	0.190771	-0.0462059
Télécom SudParis	France	FR1	Île-de-France	-0.0435416	0.0325302	-0.000653491	-0.0537987
UCL	United Kingdom	UKI	Greater London	0.640706	0.645226	0.912539	0.0445325
UNSW Sydney	Australia	AU1	New South Wales	0.288705	0.348898	0.456777	-0.0186778
Ufa State Aviation Technical University	Russia	RU43	Republic of Bashkortostan	-0.0807573	-0.163687	-0.171352	0.0498748
UiT The Arctic University of Norway	Norway	NO04	Agder and Rogaland	-0.100865	-0.0715123	-0.116323	-0.0267561
Ulm University	Germany	DE1	Baden-Württemberg	0.0871908	0.151939	0.175565	-0.0365822
Ulsan National Institute of Science and Technology (UNIST)	Korea	KR02	Gyeongnam	0.256416	0.18955	0.31677	0.0639802
Ulster University	United Kingdom	UKN	Northern Ireland	-0.123938	-0.128091	-0.173804	-0.00603197
Umeå University	Sweden	SE33	Upper Norrland	-0.0286903	-0.0133435	-0.0247981	-0.0120616
Unisinos University	Brazil	BR22	Rio Grande do Sul	0.00185729	-0.123908	-0.086503	0.0846346
Universidad Autónoma de Chile	Chile	CL09	Araucanía	-0.0450022	-0.0890365	-0.0919558	0.0264788
Universidad Católica San Antonio de Murcia (UCAM)	Spain	ES62	Murcia	-0.145884	-0.147014	-0.202552	-0.00967278
Universidad Nacional del Litoral	Argentina	AR21	Santa Fe	-8.31046e-05	-0.205384	-0.148339	0.137724
Universidad Peruana Cayetano Heredia	Peru	PE15	Lima	-0.00831127	-0.0300943	-0.0236047	0.0142912
Universitat Internacional de Catalunya	Spain	ES51	Catalonia	-0.10516	-0.0997333	-0.140166	-0.0110594
University College Cork	Ireland	IE02	Southern and Eastern	-0.0775049	-0.0701832	-0.0997012	-0.0102891
University College Dublin	Ireland	IE02	Southern and Eastern	0.078082	0.113606	0.140987	-0.0176948
University Rey Juan Carlos	Spain	ES30	Madrid	-0.232513	-0.12765	-0.246144	-0.0869991
University at Buffalo	United States	US36	New York	-0.0227828	0.0441182	0.02185	-0.0461306
University of A Coruña	Spain	ES11	Galicia	-0.149224	-0.154813	-0.210583	-0.00693511
University of Aberdeen	United Kingdom	UKM	Scotland	0.0469118	0.0744046	0.0909986	-0.0146173
University of Adelaide	Australia	AU4	South Australia	0.0802873	0.170059	0.184408	-0.0538394
University of Alabama	United States	US01	Alabama	0.023278	-0.0706235	-0.0325758	0.0648878
University of Alabama at Birmingham	United States	US01	Alabama	0.225353	0.0595198	0.199367	0.127927
University of Alabama in Huntsville	United States	US01	Alabama	0.0614477	-0.0353828	0.0191546	0.069662
University of Alaska Fairbanks	United States	US02	Alaska	-0.127932	-0.000754879	-0.0818657	-0.094224
University of Alberta	Canada	CA48	Alberta	0.161078	0.222474	0.277425	-0.0288924
University of Alcalá	Spain	ES30	Madrid	-0.196569	-0.175747	-0.257824	-0.0281018
University of Algarve	Portugal	PT15	Algarve	-0.0734979	-0.177315	-0.176619	0.0643901
University of Alicante	Spain	ES52	Valencia	-0.146219	-0.152683	-0.206989	-0.00612848
University of Almería	Spain	ES61	Andalusia	-0.0719856	-0.086896	-0.108425	0.00499741
University of Amsterdam	Netherlands	NL32	North Holland	0.346642	0.353706	0.499126	0.0211512
University of Antioquia	Colombia	CO05	Antioquia	0.00756755	-0.154467	-0.105387	0.10933
University of Antofagasta	Chile	CL02	Antofagasta	-0.0502479	-0.163706	-0.150947	0.0725565
University of Antwerp	Belgium	BE2	Flemish Region	0.175519	0.238853	0.299259	-0.0291248
University of Arizona	United States	US04	Arizona	0.173583	0.264915	0.317328	-0.0480063
University of Arkansas	United States	US05	Arkansas	0.12843	-0.00508746	0.0864943	0.0991537
University of Auckland	New Zealand	NZ12	Auckland	0.147427	0.161685	0.223122	0.00165001
University of Aveiro	Portugal	PT16	Centro	0.053896	0.0241024	0.0582982	0.0242385
University of Barcelona	Spain	ES51	Catalonia	0.193396	0.11392	0.218398	0.0677741
University of Bari Aldo Moro	Italy	ITF4	Apulia	-0.0268458	-0.112703	-0.0973879	0.0558085
University of Basel	Switzerland	CH03	Northwestern	0.11107	0.126257	0.172465	-0.00165164
University of Bath	United Kingdom	UKK	South West England	0.027663	0.0891266	0.0890542	-0.0387725
University of Bayreuth	Germany	DE2	Bavaria	0.0889094	0.153663	0.177997	-0.0364597
University of Bedfordshire	United Kingdom	UKH	E. of England	-0.170113	-0.0858233	-0.173303	-0.0686298
University of Beira Interior	Portugal	PT16	Centro	-0.0407895	-0.0500377	-0.0601599	0.00350754
University of Bergamo	Italy	ITC4	Lombardy	-0.0220117	-0.0080203	-0.016373	-0.0106621
University of Bergen	Norway	NO05	West	-0.0100282	-0.0110783	-0.0106248	0.000288392
University of Bern	Switzerland	CH02	Espace Mittelland	0.129216	0.1407	0.195341	0.00216514
University of Birmingham	United Kingdom	UKG	West Midlands	0.169671	0.16868	0.243206	0.0134963
University of Bologna	Italy	ITH5	Emilia-Romagna	0.148419	0.100539	0.178354	0.0433116
University of Bonn	Germany	DEA	N. Rhine-Westphalia	0.216011	0.216864	0.310022	0.0156784
University of Bordeaux	France	FRI	Nouvelle-Aquitaine	-0.0800117	-0.083549	-0.11131	-0.00320608
University of Bradford	United Kingdom	UKE	Yorkshire, Humber	-0.130485	-0.0658834	-0.131965	-0.0525313
University of Brasília	Brazil	BR24	Distrito Federal	-0.0033112	-0.13594	-0.0989021	0.0888473
University of Bremen	Germany	DE5	Bremen	0.0772547	0.143624	0.162737	-0.0384002
University of Brescia	Italy	ITC4	Lombardy	-0.0735659	-0.0660176	-0.0939698	-0.0101504
University of Brighton	United Kingdom	UKJ	South East England	-0.169684	-0.17068	-0.236065	-0.0115177
University of Bristol	United Kingdom	UKK	South West England	0.205928	0.287501	0.355758	-0.0390897
University of British Columbia	Canada	CA59	British Columbia	0.426998	0.491527	0.655309	-0.0113848
University of Bucharest	Romania	RO32	Bucharest - Ilfov	-0.0390162	-0.204922	-0.174053	0.108487
University of Burgos	Spain	ES41	Castile and León	-0.189775	-0.121825	-0.213212	-0.0591435
University of Bío-Bío	Chile	CL08	Bío-Bío	-0.0286589	-0.145862	-0.123239	0.0766547
University of Cadiz	Spain	ES61	Andalusia	-0.0610017	-0.159063	-0.154694	0.0614587
University of Calabria	Italy	ITF6	Calabria	-0.0435719	-0.1336	-0.124109	0.0573673
University of Calgary	Canada	CA48	Alberta	0.00521766	0.0950943	0.0784658	-0.0594436
University of California, Berkeley	United States	US06	California	0.660491	0.731631	0.989981	0.00140276
University of California, Davis	United States	US06	California	0.322608	0.422863	0.534424	-0.0429917
University of California, Irvine	United States	US06	California	0.118788	0.254984	0.273276	-0.0820718
University of California, Los Angeles	United States	US06	California	0.584195	0.684207	0.90368	-0.0235449
University of California, Merced	United States	US06	California	-0.148248	-0.0140981	-0.105377	-0.100389
University of California, Riverside	United States	US06	California	-0.0686822	0.0678157	0.0087376	-0.0960945
University of California, San Diego	United States	US06	California	0.47738	0.613319	0.779521	-0.0554644
University of California, Santa Barbara	United States	US06	California	0.250672	0.350888	0.432801	-0.0482693
University of California, Santa Cruz	United States	US06	California	-0.0512431	0.0238159	-0.0122827	-0.0536887
University of Cambridge	United Kingdom	UKH	E. of England	0.753814	0.754963	1.06978	0.0551264
University of Campinas	Brazil	BR20	Sao Paulo	0.336419	0.152574	0.342842	0.148171
University of Canberra	Australia	AU8	Australian Capital Territory (Act)	0.0253862	0.117697	0.108758	-0.0595857
University of Canterbury	New Zealand	NZ23	Canterbury Region	-0.039945	-0.0339099	-0.0476117	-0.00665909
University of Castilla-La Mancha	Spain	ES42	Castile-La Mancha	-0.0821158	-0.180356	-0.184646	0.0600221
University of Catania	Italy	ITG1	Sicily	-0.0240401	-0.124612	-0.104359	0.0658642
University of Caxias do Sul	Brazil	BR22	Rio Grande do Sul	-0.0500504	-0.20999	-0.185203	0.10368
University of Central Florida	United States	US12	Florida	-0.0722056	0.073666	0.0107262	-0.102628
University of Central Lancashire	United Kingdom	UKD	N.W. England	-0.181558	-0.183396	-0.25346	-0.0118298
University of Cergy-Pontoise	France	FR1	Île-de-France	-0.152289	-0.126123	-0.191316	-0.0284145
University of Chemistry and Technology, Prague	Czech Republic	CZ01	Prague	-0.112586	-0.110864	-0.153406	-0.00912756
University of Chester	United Kingdom	UKD	N.W. England	-0.179384	-0.153326	-0.229663	-0.0303396
University of Chile	Chile	CL13	Santiago	0.0303478	-0.112971	-0.0593084	0.0984831
University of Cincinnati	United States	US39	Ohio	-0.0480294	0.0127895	-0.0183245	-0.0439211
University of Clermont Auvergne	France	FRK	Auvergne-Rhône-Alpes	-0.163267	-0.164179	-0.22694	-0.0111006
University of Coimbra	Portugal	PT16	Centro	0.0770169	-0.0179311	0.0425416	0.0695498
University of Cologne	Germany	DEA	N. Rhine-Westphalia	0.161639	0.162344	0.233123	0.0117691
University of Colorado Boulder	United States	US08	Colorado	0.112046	0.23712	0.255491	-0.0751252
University of Colorado Denver	United States	US08	Colorado	-0.179841	-0.117656	-0.203466	-0.0545529
University of Concepción	Chile	CL08	Bío-Bío	-0.0141909	-0.165342	-0.12803	0.100442
University of Connecticut	United States	US09	Connecticut	-0.0790937	0.0156022	-0.0370255	-0.0688846
University of Copenhagen	Denmark	DK01	Copenhagen Region	0.179913	0.188976	0.265142	0.00752217
University of Costa Rica	Costa Rica	CR01	Central	-0.048768	-0.235071	-0.202981	0.12142
University of Crete	Greece	EL43	Crete	-0.0122401	-0.0997558	-0.077993	0.0579955
University of Cyprus	Cyprus	CY00	Cyprus	-0.000298745	-0.0149993	-0.00702633	0.0101417
University of Córdoba	Spain	ES61	Andalusia	-0.0566082	-0.126217	-0.127348	0.0427396
University of Côte d’Azur	France	FRL	Provence-Alpes-Côte d'Azur	-0.113706	-0.119137	-0.160303	-0.0044226
University of Debrecen	Hungary	HU32	Northern Great Plain	-0.0466879	-0.207856	-0.181367	0.10475
University of Delaware	United States	US10	Delaware	0.0418976	0.106971	0.11184	-0.0401394
University of Denver	United States	US08	Colorado	-0.139543	-0.0760103	-0.145552	-0.052484
University of Derby	United Kingdom	UKF	E. Midlands	-0.206352	-0.20635	-0.28711	-0.0148881
University of Desarrollo	Chile	CL08	Bío-Bío	-0.0464656	-0.13984	-0.130682	0.0593935
University of Deusto	Spain	ES21	Basque Country	-0.115967	-0.0448543	-0.106624	-0.0558187
University of Duisburg-Essen	Germany	DEA	N. Rhine-Westphalia	0.0398455	0.105111	0.109085	-0.0404193
University of Dundee	United Kingdom	UKM	Scotland	0.0240779	0.107921	0.100619	-0.0540151
University of East Anglia	United Kingdom	UKH	E. of England	0.0168462	0.0986344	0.0888789	-0.0531729
University of East London	United Kingdom	UKI	Greater London	-0.170619	-0.0948904	-0.180379	-0.0629371
University of Eastern Finland	Finland	FI1D	East and North	-0.0239675	-0.0152991	-0.0230902	-0.0072437
University of Economics, Prague	Czech Republic	CZ01	Prague	-0.0761815	-0.0623804	-0.0930179	-0.0145281
University of Edinburgh	United Kingdom	UKM	Scotland	0.48728	0.515422	0.713409	0.0174118
University of Erlangen-Nuremberg	Germany	DE2	Bavaria	0.178064	0.178898	0.256416	0.0128938
University of Essex	United Kingdom	UKH	E. of England	0.0538032	0.135999	0.141376	-0.0507211
University of Exeter	United Kingdom	UKK	South West England	0.0939691	0.118361	0.155153	-0.00907305
University of Ferrara	Italy	ITH5	Emilia-Romagna	-0.0149395	-0.0240194	-0.0235271	0.00530049
University of Florence	Italy	ITI1	Tuscany	0.0332714	-0.0451457	-0.00695728	0.055261
University of Florida	United States	US12	Florida	0.271048	0.360628	0.453675	-0.0396479
University of Foggia	Italy	ITF4	Apulia	-0.0125674	-0.0982084	-0.0770623	0.0567166
University of Fortaleza (UNIFOR)	Brazil	BR10	Ceara	-0.0491913	-0.171299	-0.155881	0.0784232
University of Freiburg	Germany	DE1	Baden-Württemberg	0.242674	0.243997	0.348027	0.0173288
University of Fribourg	Switzerland	CH02	Espace Mittelland	0.0139194	0.025747	0.0327644	-0.00656507
University of Fukui	Japan	JPE	Hokuriku	-0.181928	-0.151172	-0.229765	-0.0336713
University of Gdańsk	Poland	PL63	Pomerania	-0.0417558	-0.195583	-0.168947	0.100201
University of Geneva	Switzerland	CH01	Lake Geneva Region	0.15392	0.169302	0.233127	0.00137657
University of Genoa	Italy	ITC3	Liguria	0.0197246	-0.0576153	-0.0252889	0.0535414
University of Georgia	United States	US13	Georgia	0.00487862	0.0950943	0.0782389	-0.0596956
University of Girona	Spain	ES51	Catalonia	-0.0283258	-0.107049	-0.0941781	0.0509253
University of Glasgow	United Kingdom	UKM	Scotland	0.198051	0.225723	0.304584	-0.00359565
University of Gothenburg	Sweden	SE23	West	0.104773	0.119513	0.16324	-0.00181702
University of Granada	Spain	ES61	Andalusia	0.0213773	-0.0781455	-0.0394368	0.06851
University of Graz	Austria	AT22	Styria	-0.105917	-0.108354	-0.147078	-0.00585193
University of Greenwich	United Kingdom	UKI	Greater London	-0.155393	-0.120614	-0.189301	-0.0344075
University of Greifswald	Germany	DE8	Mecklenburg-Vorpommern	0.0325021	-0.0444033	-0.00692051	0.0541926
University of Groningen	Netherlands	NL11	Groningen	0.283599	0.2877	0.407889	0.0184869
University of Guadalajara	Mexico	ME14	Jalisco	-0.0517408	-0.208901	-0.185525	0.101695
University of Guanajuato	Mexico	ME11	Guanajuato	-0.0588925	-0.206489	-0.18852	0.0947673
University of Guelph	Canada	CA35	Ontario	-0.0778418	0.0182844	-0.0341948	-0.0697495
University of Göttingen	Germany	DE9	Lower Saxony	0.202533	0.202262	0.290152	0.0154373
University of Haifa	Israel	IL03	Haifa district	-0.0417341	-0.0892696	-0.0899416	0.029063
University of Hamburg	Germany	DE6	Hamburg	0.253503	0.262017	0.368664	0.013315
University of Hawai’i at Mānoa	United States	US15	Hawaii	0.0428938	0.12994	0.129573	-0.0547719
University of Helsinki	Finland	FI1B	Helsinki-Uusimaa	0.298142	0.309239	0.433627	0.014877
University of Hertfordshire	United Kingdom	UKH	E. of England	-0.191853	-0.16482	-0.246548	-0.0319111
University of Hohenheim	Germany	DE1	Baden-Württemberg	0.0132549	0.0190274	0.027327	-0.00256144
University of Houston	United States	US48	Texas	-0.113601	-0.0214214	-0.0876298	-0.0697444
University of Hradec Králové	Czech Republic	CZ05	Northeast	-0.0308093	-0.183932	-0.152965	0.100537
University of Huddersfield	United Kingdom	UKE	Yorkshire, Humber	-0.0783045	-0.0788411	-0.106669	-0.00508855
University of Hull	United Kingdom	UKE	Yorkshire, Humber	-0.0685206	-0.0710276	-0.0943156	-0.00304859
University of Hyogo	Japan	JPG	Kinki	-0.156499	-0.111866	-0.183541	-0.0410845
University of Iceland	Iceland	IS01	Reykjavik Region	0.0251853	0.0171694	0.0339314	0.00754643
University of Idaho	United States	US16	Idaho	-0.151703	-0.0607281	-0.142335	-0.0717466
University of Illinois at Chicago	United States	US17	Illinois	-0.0335481	0.0326032	0.00608928	-0.0464224
University of Illinois at Urbana-Champaign	United States	US17	Illinois	0.468855	0.563335	0.736677	-0.0283455
University of Innsbruck	Austria	AT33	Tyrol	0.00812576	0.00837958	0.0159827	0.000753995
University of Insubria	Italy	ITC4	Lombardy	-0.040659	-0.107505	-0.102771	0.0420664
University of Ioannina	Greece	EL54	Epirus	-0.046832	-0.147847	-0.136877	0.0644804
University of Iowa	United States	US19	Iowa	-0.0582399	0.0025081	-0.0327974	-0.0446263
University of Jaén	Spain	ES61	Andalusia	-0.0719856	-0.104033	-0.121158	0.0164673
University of Jyväskylä	Finland	FI19	West	-0.000170115	0.0124216	0.0134337	-0.00811517
University of Kaiserslautern	Germany	DEB	Rhineland-Palatinate	-0.050105	0.0178156	-0.0159793	-0.0488271
University of Kansas	United States	US20	Kansas	-0.116534	-0.056663	-0.115777	-0.0483368
University of Kent	United Kingdom	UKJ	South East England	0.00206693	0.0290119	0.0272576	-0.0175567
University of Kentucky	United States	US21	Kentucky	0.126194	-0.00835426	0.082571	0.0996793
University of Kiel	Germany	DEF	Schleswig-Holstein	0.00685314	0.0059231	0.0133058	0.00145252
University of Klagenfurt	Austria	AT21	Carinthia	-0.130304	-0.0520233	-0.121546	-0.0616734
University of Konstanz	Germany	DE1	Baden-Württemberg	0.157865	0.161907	0.230273	0.00925695
University of La Frontera	Chile	CL09	Araucanía	0.0507797	-0.0661367	-0.0108356	0.0823187
University of La Laguna	Spain	ES70	Canary Islands	-0.261074	-0.199497	-0.318642	-0.060134
University of La Sabana	Colombia	CO11	Bogotá Capital District	-0.0517879	-0.153461	-0.144365	0.0645556
University of Las Palmas de Gran Canaria	Spain	ES70	Canary Islands	-0.255598	-0.164619	-0.289063	-0.0794085
University of Latvia	Latvia	LV006	Riga	0.0980808	-0.0549355	0.0291449	0.109967
University of Lausanne	Switzerland	CH01	Lake Geneva Region	0.139779	0.155255	0.213226	0.00027155
University of Leeds	United Kingdom	UKE	Yorkshire, Humber	0.178249	0.177519	0.255515	0.0139544
University of Leicester	United Kingdom	UKF	E. Midlands	0.0414969	0.0411172	0.0626417	0.00363816
University of Leoben	Austria	AT22	Styria	-0.19184	-0.125508	-0.217331	-0.0582121
University of Lethbridge	Canada	CA48	Alberta	-0.255276	-0.190311	-0.307936	-0.0619738
University of León	Spain	ES41	Castile and León	-0.195219	-0.16566	-0.249425	-0.03385
University of Lille	France	FRE	Hauts-de-France	-0.038686	-0.0900242	-0.0884623	0.0318328
University of Limerick	Ireland	IE02	Southern and Eastern	-0.0448643	0.0267454	-0.00583684	-0.0509099
University of Lincoln	United Kingdom	UKE	Yorkshire, Humber	-0.165272	-0.138118	-0.208918	-0.0300327
University of Lisbon	Portugal	PT17	Lisbon Metropolitan	0.0986937	0.0406477	0.100574	0.0464498
University of Liverpool	United Kingdom	UKD	N.W. England	0.0902213	0.116393	0.151182	-0.0105402
University of Liège	Belgium	BE3	Wallonia	0.0773414	0.108161	0.136446	-0.014601
University of Ljubljana	Slovenia	SI04	Western Slovenia	-0.0454765	-0.0943799	-0.0962433	0.0297027
University of Lleida	Spain	ES51	Catalonia	-0.081012	-0.130439	-0.146819	0.0274335
University of Lorraine	France	FRF	Hauts-de-France	-0.17712	-0.181413	-0.249017	-0.00985876
University of Luxembourg	Luxembourg	LU00	Luxembourg	0.0454076	0.0845779	0.0975506	-0.0225439
University of L’Aquila	Italy	ITF1	Abruzzo	-0.0214766	-0.0429768	-0.0419878	0.0131314
University of Malaga	Spain	ES61	Andalusia	-0.100544	-0.133451	-0.162129	0.0149372
University of Malta	Malta	MT00	Malta	-0.147785	-0.164374	-0.216723	0.000532984
University of Manchester	United Kingdom	UKD	N.W. England	0.398963	0.396223	0.565734	0.0315701
University of Manitoba	Canada	CA46	Manitoba	-0.04366	0.021862	-0.00865921	-0.0467467
University of Mannheim	Germany	DE1	Baden-Württemberg	0.215491	0.296769	0.369044	-0.0381872
University of Marburg	Germany	DE7	Hesse	-0.0110804	-0.0090653	-0.00983335	-0.00184068
University of Maribor	Slovenia	SI03	East	-0.0706287	-0.147693	-0.152689	0.0466959
University of Maryland, Baltimore County	United States	US24	Maryland	-0.145083	-0.0140535	-0.103225	-0.0980666
University of Maryland, College Park	United States	US24	Maryland	0.246142	0.342325	0.423407	-0.0459036
University of Massachusetts	United States	US25	Massachusetts	-0.0491698	0.0504481	0.00889271	-0.0699728
University of Melbourne	Australia	AU2	Victoria	0.502295	0.532845	0.736404	0.0169073
University of Memphis	United States	US47	Tennessee	-0.197747	-0.136708	-0.229606	-0.0551055
University of Messina	Italy	ITG1	Sicily	-0.0119119	-0.0843366	-0.0663168	0.0479195
University of Miami	United States	US12	Florida	-0.114704	-0.0539054	-0.112503	-0.0488225
University of Michigan-Ann Arbor	United States	US26	Michigan	0.556139	0.619516	0.836838	-0.00109362
University of Milan	Italy	ITC4	Lombardy	0.0613526	-0.00926024	0.0385002	0.0521079
University of Milan-Bicocca	Italy	ITC4	Lombardy	-0.0209148	-0.0910276	-0.0773138	0.0457085
University of Minho	Portugal	PT11	North (PT)	-0.00792798	-0.103696	-0.0780344	0.0638364
University of Minnesota	United States	US27	Minnesota	0.251921	0.34446	0.42886	-0.0430388
University of Miskolc	Hungary	HU31	North	-0.0699238	-0.164944	-0.165035	0.0587657
University of Missouri-St Louis	United States	US29	Missouri	-0.184972	-0.0421625	-0.150808	-0.108892
University of Miyazaki	Japan	JPJ	Kyushu, Okinawa	-0.170945	-0.1394	-0.213668	-0.0333901
University of Modena and Reggio Emilia	Italy	ITH5	Emilia-Romagna	-0.0105541	-0.0190591	-0.0169065	0.00523906
University of Montana	United States	US30	Montana	-0.162194	-0.10156	-0.179696	-0.0522135
University of Montreal	Canada	CA24	Quebec	0.182848	0.27458	0.33071	-0.0475906
University of Murcia	Spain	ES62	Murcia	-0.076751	-0.16271	-0.167944	0.0521978
University of Münster	Germany	DEA	N. Rhine-Westphalia	0.150765	0.152354	0.218423	0.010375
University of Nantes	France	FRH	Brittany	-0.102795	-0.109131	-0.145566	-0.0030125
University of Naples Federico II	Italy	ITF3	Campania	0.0381624	-0.035877	0.00320295	0.0526917
University of Navarra	Spain	ES22	Navarra	-0.0129105	-0.0222854	-0.0208808	0.00564761
University of Nebraska Medical Center	United States	US31	Nebraska	-0.247381	-0.0270826	-0.181373	-0.165354
University of Nebraska-Lincoln	United States	US31	Nebraska	-0.0882622	-7.13456e-05	-0.0548075	-0.0652067
University of Neuchâtel	Switzerland	CH02	Espace Mittelland	-0.0176242	-0.00455681	-0.0108632	-0.00972018
University of Nevada, Las Vegas	United States	US32	Nevada	-0.14241	-0.052086	-0.129695	-0.0706262
University of New Brunswick UNB	Canada	CA13	New Brunswick	-0.175407	-0.113917	-0.19772	-0.0537601
University of New Mexico (Main campus)	United States	US35	New Mexico	-0.0601167	0.00212208	-0.0343404	-0.0457625
University of Newcastle	Australia	AU1	New South Wales	-0.0546471	0.00597078	-0.02782	-0.0442744
University of Nicosia	Cyprus	CY00	Cyprus	-0.125423	-0.11541	-0.165376	-0.0156231
University of North Carolina Wilmington	United States	US37	North Carolina	-0.298526	-0.232652	-0.368342	-0.065771
University of North Carolina at Chapel Hill	United States	US37	North Carolina	0.301731	0.365229	0.47763	-0.0199303
University of North Carolina at Greensboro	United States	US37	North Carolina	-0.173245	-0.110048	-0.193399	-0.0547435
University of Northern British Columbia (UNBC)	Canada	CA59	British Columbia	-0.191065	-0.123923	-0.215635	-0.0586974
University of Notre Dame	United States	US18	Indiana	0.109212	0.233453	0.250869	-0.0747766
University of Nottingham	United Kingdom	UKF	E. Midlands	0.137158	0.163697	0.217744	-0.00732625
University of Occupational and Environmental Health, Japan	Japan	JPJ	Kyushu, Okinawa	-0.170945	-0.0570221	-0.152461	-0.0885245
University of Oregon	United States	US41	Oregon	-0.129382	-0.0597538	-0.126673	-0.0558145
University of Oslo	Norway	NO01	Oslo and Akershus	0.146227	0.154923	0.217295	0.00528491
University of Ostrava	Czech Republic	CZ08	Moravia-Silesia	-0.0121757	-0.16581	-0.127029	0.102253
University of Otago	New Zealand	NZ24	Otago Region	0.0204089	0.0390296	0.0469767	-0.0106332
University of Ottawa	Canada	CA35	Ontario	0.0562477	0.123356	0.133618	-0.0404435
University of Oulu	Finland	FI1D	East and North	0.0250053	0.0942955	0.0911159	-0.0442067
University of Oviedo	Spain	ES12	Asturias	-0.0739013	-0.155936	-0.161004	0.0497816
University of Oxford	United Kingdom	UKJ	South East England	0.75864	0.756576	1.0742	0.0576325
University of Padua	Italy	ITH3	Veneto	0.103369	0.0591595	0.117457	0.0375337
University of Palermo	Italy	ITG1	Sicily	-0.0152196	-0.114999	-0.0913127	0.0659836
University of Pardubice	Czech Republic	CZ05	Northeast	0.00872886	-0.081384	-0.0503085	0.0612796
University of Paris	France	FR1	Île-de-France	0.0913051	0.0914578	0.133381	0.00695362
University of Parma	Italy	ITH5	Emilia-Romagna	-0.0412523	-0.052045	-0.0619611	0.00450716
University of Passau	Germany	DE2	Bavaria	0.110655	0.192186	0.221173	-0.0460852
University of Patras	Greece	EL65	Peloponnese	-0.0943426	-0.128046	-0.153963	0.015927
University of Pavia	Italy	ITC4	Lombardy	0.0383178	0.0505824	0.0675467	-0.00505896
University of Pennsylvania	United States	US42	Pennsylvania	0.589406	0.68094	0.904741	-0.0174866
University of Pisa	Italy	ITI1	Tuscany	0.037653	-0.0127661	0.0200336	0.0368454
University of Pittsburgh-Pittsburgh campus	United States	US42	Pennsylvania	0.0763722	0.168053	0.180297	-0.0554055
University of Plymouth	United Kingdom	UKK	South West England	-0.103862	-0.0235992	-0.0827295	-0.0610506
University of Porto	Portugal	PT11	North (PT)	0.0735071	0.00580186	0.0578262	0.0510579
University of Portsmouth	United Kingdom	UKJ	South East England	-0.142508	-0.143649	-0.197792	-0.0094172
University of Potsdam	Germany	DE4	Brandenburg	0.192047	0.11675	0.219598	0.0648774
University of Pécs	Hungary	HU23	Southern Transdanubia	-0.0455571	-0.205743	-0.179041	0.104177
University of Reading	United Kingdom	UKJ	South East England	0.0618536	0.0624868	0.0921439	0.00446087
University of Regina	Canada	CA47	Saskatchewan	-0.211531	-0.144647	-0.24473	-0.0600333
University of Rennes 1	France	FRH	Brittany	-0.13542	-0.0750823	-0.142103	-0.0500412
University of Rhode Island	United States	US44	Rhode Island	-0.204255	-0.114004	-0.217092	-0.0751364
University of Rochester	United States	US36	New York	-0.00971128	0.119367	0.0865086	-0.0867811
University of Roehampton	United Kingdom	UKI	Greater London	-0.117328	-0.0275983	-0.0947135	-0.0683794
University of Rome II – Tor Vergata	Italy	ITI4	Lazio	-0.0357042	-0.0496805	-0.056491	0.00704689
University of Rome III	Italy	ITI4	Lazio	-0.0104714	-0.0233193	-0.0200165	0.00815179
University of Rovira i Virgili	Spain	ES51	Catalonia	-0.0228376	-0.102007	-0.0867585	0.0516283
University of Salamanca	Spain	ES41	Castile and León	-0.128807	-0.130912	-0.179159	-0.00776194
University of Salento	Italy	ITF4	Apulia	-0.0444192	-0.0473128	-0.0605646	-0.00101305
University of Salerno	Italy	ITF3	Campania	0.000712618	-0.10046	-0.069847	0.0680906
University of Salford	United Kingdom	UKD	N.W. England	-0.150032	-0.0881415	-0.161586	-0.0521579
University of Sannio	Italy	ITF3	Campania	-0.0499548	-0.0748767	-0.0847496	0.0133221
University of Santiago de Compostela	Spain	ES11	Galicia	-0.140516	-0.145952	-0.19817	-0.00639554
University of Santiago, Chile (USACH)	Chile	CL13	Santiago	0.0114076	-0.158448	-0.105775	0.114848
University of Saskatchewan	Canada	CA47	Saskatchewan	-0.089454	0.00061529	-0.055095	-0.0665518
University of Sassari	Italy	ITG2	Sardinia	0.0723662	-0.0112088	0.0444236	0.0615952
University of Seoul	Korea	KR01	Capital Region	-0.0893215	-0.0636599	-0.102763	-0.0234349
University of Seville	Spain	ES61	Andalusia	-0.0291485	-0.127878	-0.110205	0.0642544
University of Sheffield	United Kingdom	UKE	Yorkshire, Humber	0.191295	0.188485	0.272394	0.0163075
University of Shizuoka	Japan	JPF	Toukai	-0.158698	-0.0462031	-0.136225	-0.0866656
University of Siegen	Germany	DEA	N. Rhine-Westphalia	-0.0547619	0.00772746	-0.0265916	-0.0455354
University of Siena	Italy	ITI1	Tuscany	0.00369513	-0.0728598	-0.0473439	0.0518343
University of Silesia in Katowice	Poland	PL22	Silesia	-0.0666235	-0.220225	-0.2039	0.0982166
University of Sonora	Mexico	ME26	Sonora	-0.0561578	-0.215229	-0.193184	0.102649
University of South Australia	Australia	AU4	South Australia	0.00611972	0.134535	0.108374	-0.0851702
University of South Bohemia in České Budějovice	Czech Republic	CZ03	Southwest	-0.0197132	-0.173127	-0.13751	0.101549
University of South Carolina-Columbia	United States	US45	South Carolina	-0.0883953	-0.0268874	-0.0748211	-0.047358
University of South Dakota	United States	US46	South Dakota	-0.22001	-0.156203	-0.258991	-0.058599
University of South Florida (Tampa)	United States	US12	Florida	0.01497	0.103798	0.0914601	-0.0580231
University of South Wales	United Kingdom	UKL	Wales	-0.214855	-0.135259	-0.239979	-0.068787
University of Southampton	United Kingdom	UKJ	South East England	0.137946	0.134903	0.196877	0.0125304
University of Southern California	United States	US06	California	0.237592	0.309111	0.393006	-0.0300261
University of Southern Denmark	Denmark	DK03	Southern Denmark	0.00292104	0.00331001	0.00873254	0.000279848
University of Southern Queensland	Australia	AU3	Queensland	-0.147231	-0.0066411	-0.0991561	-0.104624
University of Split	Croatia	HR03	Jadranska Hrvatska	-0.0964291	-0.130863	-0.157452	0.0162621
University of St Andrews	United Kingdom	UKM	Scotland	0.15347	0.154545	0.221861	0.010919
University of St Gallen	Switzerland	CH05	East	-0.138308	-0.0383351	-0.116733	-0.076782
University of Stirling	United Kingdom	UKM	Scotland	-0.0368125	-0.0327234	-0.0446336	-0.0051257
University of Strasbourg	France	FRF	Hauts-de-France	-0.0900922	-0.0949785	-0.126549	-0.0030464
University of Strathclyde	United Kingdom	UKM	Scotland	0.0208159	0.0486205	0.0543753	-0.0167498
University of Stuttgart	Germany	DE1	Baden-Württemberg	0.148079	0.215613	0.263627	-0.0339581
University of Surrey	United Kingdom	UKJ	South East England	0.0509833	0.117075	0.125428	-0.0401508
University of Sussex	United Kingdom	UKJ	South East England	0.0901163	0.171989	0.192421	-0.0478282
University of Sydney	Australia	AU1	New South Wales	0.314866	0.403262	0.514679	-0.0356259
University of Szeged	Hungary	HU33	S. Great Plain	-0.0171958	-0.17567	-0.137714	0.105121
University of São Paulo	Brazil	BR20	Sao Paulo	0.502018	0.343371	0.595438	0.143514
University of Talca	Chile	CL07	Maule	-0.0252436	-0.138666	-0.115607	0.0743758
University of Tarapacá	Chile	CL15	Arica y Parinacota	0.0239395	-0.0887271	-0.0455842	0.0774958
University of Tartu	Estonia	EE008	Southern Estonia	-0.0584994	-0.0174086	-0.0477693	-0.0314892
University of Tasmania	Australia	AU6	Tasmania	0.0293012	0.0321438	0.0478121	0.000582436
University of Technology Sydney	Australia	AU1	New South Wales	0.095774	0.157833	0.185689	-0.03415
University of Technology of Compiègne	France	FRE	Hauts-de-France	-0.135399	-0.135104	-0.186686	-0.00985385
University of Technology of Troyes	France	FRF	Hauts-de-France	-0.211931	-0.0377764	-0.165592	-0.131858
University of Texas at Arlington	United States	US48	Texas	-0.18007	-0.0315339	-0.13963	-0.112363
University of Texas at Austin	United States	US48	Texas	0.424689	0.487643	0.650878	-0.0105016
University of Texas at Dallas	United States	US48	Texas	-0.0885392	0.0581903	-0.0117041	-0.104406
University of Texas at El Paso	United States	US48	Texas	-0.143022	0.00400753	-0.0884268	-0.108623
University of Thessaly	Greece	EL61	Thessaly	-0.0207061	-0.094729	-0.0799243	0.0483408
University of Toledo	United States	US39	Ohio	-0.238706	-0.113208	-0.239558	-0.101266
University of Toronto	Canada	CA35	Ontario	0.596966	0.663523	0.89686	-0.000212448
University of Tours	France	FRB	Centre Val de Loire	-0.182004	-0.154353	-0.23218	-0.031599
University of Toyama	Japan	JPE	Hokuriku	-0.144943	-0.178588	-0.225382	0.0121573
University of Trento	Italy	ITH2	Province of Trento	0.019653	0.0862814	0.0815792	-0.0428198
University of Trieste	Italy	ITH4	Friuli-Venezia Giulia	-0.00665512	-0.0173256	-0.013009	0.00697586
University of Trás-os-Montes and Alto Douro	Portugal	PT11	North (PT)	-0.0640521	-0.0842239	-0.10113	0.00910361
University of Tsukuba	Japan	JPC	Northern-Kanto, Koshin	0.142252	0.0985475	0.172747	0.0400623
University of Turin	Italy	ITC1	Piedmont	0.0445381	-0.0304557	0.0114982	0.0538005
University of Turku	Finland	FI1C	Southern Finland	0.00450885	0.0100732	0.0148203	-0.00306691
University of Tuscia	Italy	ITI4	Lazio	-0.0664224	-0.0590476	-0.08401	-0.00950766
University of Twente	Netherlands	NL21	Overijssel	0.179804	0.181734	0.259688	0.0122884
University of Tübingen	Germany	DE1	Baden-Württemberg	0.324221	0.325892	0.463453	0.023108
University of Udine	Italy	ITH4	Friuli-Venezia Giulia	-0.0757163	-0.119388	-0.135063	0.0239716
University of Ulsan	Korea	KR02	Gyeongnam	0.0828739	0.0115181	0.0683425	0.0541917
University of Urbino Carlo Bo	Italy	ITI3	Marche	-0.0879585	-0.165611	-0.177601	0.0458121
University of Utah	United States	US49	Utah	-0.0405985	0.0482702	0.0130112	-0.0621466
University of Valencia	Spain	ES52	Valencia	-0.0808522	-0.0867472	-0.114249	-0.00169015
University of Valladolid	Spain	ES41	Castile and León	-0.189775	-0.1231	-0.21416	-0.05829
University of Valparaíso	Chile	CL05	Valparaíso	-0.0475376	-0.134162	-0.127181	0.054797
University of Victoria	Canada	CA59	British Columbia	-0.0460872	0.102517	0.0496435	-0.102531
University of Vienna	Austria	AT13	Vienna	0.283054	0.29149	0.410341	0.0155453
University of Vigo	Spain	ES11	Galicia	-0.166641	-0.173266	-0.23595	-0.00752623
University of Virginia (Main campus)	United States	US51	Virginia	0.0815561	0.14473	0.166438	-0.0359444
University of Waikato	New Zealand	NZ13	Waikato	-0.0212117	0.0677078	0.0404287	-0.0607514
University of Warsaw	Poland	PL12	Mazovia	0.109687	-0.0488183	0.0414578	0.114496
University of Warwick	United Kingdom	UKG	West Midlands	0.259911	0.344549	0.434275	-0.0371618
University of Washington	United States	US53	Washington	0.482399	0.549492	0.735457	-0.00901709
University of Waterloo	Canada	CA35	Ontario	0.0780508	0.145078	0.16435	-0.0387817
University of West Bohemia	Czech Republic	CZ03	Southwest	0.0231125	-0.0502452	-0.0175454	0.0511259
University of Westminster	United Kingdom	UKI	Greater London	-0.14778	-0.0587327	-0.138228	-0.0701675
University of Windsor	Canada	CA35	Ontario	-0.0952843	0.00146372	-0.0583667	-0.0714516
University of Wisconsin-Madison	United States	US55	Wisconsin	0.391385	0.480414	0.623217	-0.0304082
University of Wisconsin-Milwaukee	United States	US55	Wisconsin	-0.139229	-0.078458	-0.147161	-0.0506123
University of Wollongong	Australia	AU1	New South Wales	0.00639333	0.0675103	0.0587577	-0.0401086
University of Wolverhampton	United Kingdom	UKG	West Midlands	-0.181504	-0.153683	-0.231348	-0.0316759
University of Wrocław	Poland	PL51	Lower Silesia	-0.0427269	-0.199146	-0.172245	0.101864
University of Wuppertal	Germany	DEA	N. Rhine-Westphalia	-0.105872	-0.042037	-0.0977739	-0.0502036
University of Würzburg	Germany	DE2	Bavaria	0.143272	0.143702	0.20698	0.0105991
University of Yamanashi	Japan	JPC	Northern-Kanto, Koshin	-0.160317	-0.133456	-0.202138	-0.0294713
University of York	United Kingdom	UKE	Yorkshire, Humber	0.16303	0.164351	0.235545	0.0114596
University of Zagreb	Croatia	HR04	Continental Croatia	-0.0880694	-0.154271	-0.16925	0.0381403
University of Zaragoza	Spain	ES24	Aragon	-0.0620168	-0.126733	-0.131352	0.0390664
University of Zurich	Switzerland	CH04	Zurich	0.207929	0.223408	0.309475	0.00529342
University of the Aegean	Greece	EL41	N. Aegean	-0.0776031	-0.179257	-0.180809	0.0626395
University of the Andes, Chile	Chile	CL13	Santiago	-0.037614	-0.136816	-0.122512	0.0639466
University of the Andes, Colombia	Colombia	CO11	Bogotá Capital District	0.0232809	-0.0848779	-0.043165	0.0744302
University of the Balearic Islands	Spain	ES53	Balearic Islands	-0.227534	-0.166807	-0.271906	-0.057092
University of the Basque Country	Spain	ES21	Basque Country	-0.117055	-0.131777	-0.171936	0.00154921
University of the North, Colombia	Colombia	CO08	Atlántico	-0.0220134	-0.126658	-0.104523	0.0687391
University of the Ryukyus	Japan	JPJ	Kyushu, Okinawa	-0.151354	-0.19537	-0.242142	0.0186268
University of the Sunshine Coast	Australia	AU3	Queensland	-0.116691	-0.0296835	-0.0958365	-0.0665105
University of the West of England	United Kingdom	UKK	South West England	-0.164733	-0.0844418	-0.168676	-0.0655571
University of the West of Scotland	United Kingdom	UKM	Scotland	-0.169467	-0.105041	-0.187149	-0.0552872
University of Łódź	Poland	PL11	Lodzkie	-0.0410018	-0.199084	-0.171044	0.103104
University of Žilina	Slovak Republic	SK03	Central Slovakia	-0.0246119	-0.104303	-0.0896516	0.0518462
Università della Svizzera Italiana	Switzerland	CH07	Ticino	-0.100786	-0.00883886	-0.0697039	-0.0686441
Université Bourgogne Franche-Comté (UBFC)	France	FRC	Bourgogne-Franche-Comté	-0.165739	-0.142293	-0.212333	-0.0275856
Université Catholique de Louvain	Belgium	BE3	Wallonia	0.231837	0.26279	0.354738	-0.00330052
Université Laval	Canada	CA24	Quebec	-0.0255096	0.0667821	0.0368644	-0.0633252
Université Libre de Bruxelles	Belgium	BE1	Brussels Capital Region	0.121175	0.165875	0.208665	-0.0206589
Université de Versailles Saint-Quentin-en-Yvelines	France	FR1	Île-de-France	-0.0707284	0.0100415	-0.0355585	-0.0589473
Université du Québec	Canada	CA24	Quebec	-0.094235	-0.00173151	-0.0600385	-0.0685334
Uppsala University	Sweden	SE12	East Middle Sweden	0.262888	0.278149	0.386932	0.0094904
Ural Federal University	Russia	RU58	Sverdlovsk Oblast	0.0375624	-0.114351	-0.0555051	0.104767
Utrecht University	Netherlands	NL31	Utrecht	0.329697	0.340767	0.478172	0.0172208
Utsunomiya University	Japan	JPC	Northern-Kanto, Koshin	-0.170112	-0.212913	-0.267731	0.0164302
VSB - Technical University of Ostrava	Czech Republic	CZ08	Moravia-Silesia	-0.0110752	-0.0952721	-0.0738819	0.0558602
Vanderbilt University	United States	US47	Tennessee	0.0975454	0.156748	0.186068	-0.0321075
Verona University	Italy	ITH3	Veneto	-0.0238454	-0.0938854	-0.0813986	0.0454437
Victoria University	Australia	AU2	Victoria	-0.0219259	0.0646258	0.0376608	-0.0592194
Victoria University of Wellington	New Zealand	NZ19	Wellington	0.00753356	0.020058	0.0242635	-0.00750219
Virginia Polytechnic Institute and State University	United States	US51	Virginia	0.0717539	0.164607	0.174646	-0.0565308
Vita-Salute San Raffaele University	Italy	ITC4	Lombardy	-0.0209148	0.0703858	0.0426173	-0.0623232
Volgograd State Technical University	Russia	RU34	Volgograd Oblast	-0.0682097	-0.147662	-0.151048	0.048473
Voronezh State University	Russia	RU04	Voronezh Oblast	-0.0765023	-0.229618	-0.217491	0.0971634
Vrije Universiteit Amsterdam	Netherlands	NL32	North Holland	0.236816	0.242734	0.343169	0.0138221
Vrije Universiteit Brussel	Belgium	BE1	Brussels Capital Region	0.125537	0.140974	0.193083	-0.000752354
Wageningen University & Research	Netherlands	NL22	Gelderland	0.282864	0.291393	0.410142	0.0154687
Wake Forest University	United States	US37	North Carolina	-0.16453	-0.101062	-0.180889	-0.0542824
Warsaw University of Life Sciences – SGGW	Poland	PL12	Mazovia	-0.0636534	-0.147972	-0.148228	0.0520657
Warsaw University of Technology	Poland	PL12	Mazovia	-0.0329348	-0.122426	-0.108687	0.0577918
Waseda University	Japan	JPD	Southern-Kanto	-0.0313203	-0.0631946	-0.063598	0.0193489
Washington State University	United States	US53	Washington	-0.0624232	0.0341017	-0.0121231	-0.0688797
Washington University in St Louis	United States	US29	Missouri	0.254193	0.398546	0.470567	-0.0775494
Wayne State University	United States	US26	Michigan	-0.190269	-0.061191	-0.168491	-0.100092
West University of Timişoara	Romania	RO42	West	-0.0665531	-0.222508	-0.205549	0.0997968
Western Michigan University	United States	US26	Michigan	-0.222959	-0.0947245	-0.215286	-0.101937
Western Paraná State University (Unioeste)	Brazil	BR21	Parana	0.00533575	-0.182655	-0.127824	0.126538
Western Sydney University	Australia	AU1	New South Wales	-0.0502871	0.0384698	-0.000754956	-0.062786
Western University	Canada	CA35	Ontario	-0.00371104	0.0628794	0.0485542	-0.0445168
Western Washington University	United States	US53	Washington	-0.283621	-0.212745	-0.343576	-0.0680198
William & Mary	United States	US51	Virginia	-0.174391	-0.106697	-0.191676	-0.0578376
Worcester Polytechnic Institute	United States	US25	Massachusetts	-0.205052	-0.0701928	-0.185074	-0.105051
Wrocław University of Environmental and Life Sciences	Poland	PL51	Lower Silesia	-0.0635761	-0.193925	-0.18232	0.0828787
Wrocław University of Science and Technology	Poland	PL51	Lower Silesia	0.00555526	-0.0816739	-0.0526479	0.0591156
Yale University	United States	US09	Connecticut	0.629272	0.694335	0.941375	0.0031692
Yamagata University	Japan	JPB	Tohoku	-0.250073	-0.196459	-0.309022	-0.0539938
Yamaguchi University	Japan	JPH	Chugoku	-0.157449	-0.164049	-0.22295	-0.00686503
Yeditepe University	Turkey	TR10	Istanbul	-0.0300736	-0.132972	-0.114609	0.0669763
Yeungnam University	Korea	KR02	Gyeongnam	-0.0464537	-0.18111	-0.161338	0.0870237
Yokohama City University	Japan	JPD	Southern-Kanto	-0.202194	-0.0857384	-0.194711	-0.0925228
Yokohama National University	Japan	JPD	Southern-Kanto	-0.110771	-0.077308	-0.12726	-0.0302375
Yonsei University (Seoul campus)	Korea	KR01	Capital Region	0.301981	0.323459	0.446761	0.00821175
York University	Canada	CA35	Ontario	0.0115512	0.163399	0.133456	-0.100453
Yıldız Technical University	Turkey	TR10	Istanbul	0.1156	0.0072012	0.0870382	0.0813967
Åbo Akademi University	Finland	FI1C	Southern Finland	-0.00419524	0.00384313	0.00436583	-0.00536439
École Centrale de Lyon	France	FRK	Auvergne-Rhône-Alpes	-0.10237	-0.076957	-0.121376	-0.0242301
École Normale Supérieure de Lyon	France	FRK	Auvergne-Rhône-Alpes	0.172755	0.198543	0.267459	-0.00419883
École Polytechnique	France	FR1	Île-de-France	0.245726	0.31402	0.402098	-0.0272685
École Polytechnique Fédérale de Lausanne	Switzerland	CH01	Lake Geneva Region	0.385607	0.4736	0.614287	-0.0301402
École des Mines de Saint-Étienne	France	FRK	Auvergne-Rhône-Alpes	-0.121944	-0.0537767	-0.117253	-0.054288
École des Ponts ParisTech	France	FR1	Île-de-France	-0.065291	0.0101006	-0.0318754	-0.0549469
École normale supérieure Paris-Saclay	France	FR1	Île-de-France	0.0097446	0.0740905	0.0658897	-0.0420226
Örebro University	Sweden	SE12	East Middle Sweden	-0.10274	-0.00547211	-0.0685103	-0.0723494

## Sheet: THE citations
	Country	Region ID	Region	d T	d E	PC1	PC2
AGH University of Science and Technology	Poland	PL21	Lesser Poland	-0.0175207	-0.159899	-0.130927	0.0856564
Aalborg University	Denmark	DK05	Northern Jutland	0.260619	0.300308	0.40304	0.0221697
Aalto University	Finland	FI1B	Helsinki-Uusimaa	0.0962905	0.337403	0.331292	-0.130251
Aarhus University	Denmark	DK04	Central Jutland	0.268071	0.369673	0.462335	-0.0145893
Aberystwyth University	United Kingdom	UKL	Wales	0.0261349	0.0300248	0.0457148	0.00334976
Acıbadem University	Turkey	TR10	Istanbul	-0.212343	-0.514436	-0.530332	0.149909
Adam Mickiewicz University, Poznań	Poland	PL41	Greater Poland	0.0775468	-0.28199	-0.168795	0.23569
Adolfo Ibáñez University	Chile	CL13	Santiago	-0.0647875	-0.29476	-0.266357	0.131269
Aichi Medical University	Japan	JPF	Toukai	-0.14338	-0.186484	-0.22926	0.00272178
Aix-Marseille University	France	FRL	Provence-Alpes-Côte d'Azur	0.0777242	0.101889	0.134111	-0.000130823
Ajou University	Korea	KR01	Capital Region	-0.189103	-0.156525	-0.233733	-0.0517586
Akdeniz University	Turkey	TR61	Mediterranean region - West	-0.18462	-0.447081	-0.460163	0.130375
Akita University	Japan	JPB	Tohoku	-0.597381	-0.401385	-0.677833	-0.22329
Aksaray University	Turkey	TR71	C. Anatolia Middle	-0.0336172	-0.274005	-0.230826	0.143098
Alexandru Ioan Cuza University	Romania	RO21	North East	-0.118765	-0.482153	-0.447347	0.203879
Amedeo Avogadro University of Eastern Piedmont	Italy	ITC1	Piedmont	0.0642176	0.0796053	0.108231	0.0029127
American University	United States	US11	District Of Columbia	-0.0724576	0.108728	0.0471923	-0.122795
Anadolu University	Turkey	TR41	Eastern Marmara - South	-0.089436	-0.609407	-0.529695	0.305232
Andrés Bello University (UNAB)	Chile	CL13	Santiago	-0.0248315	-0.257776	-0.212625	0.140053
Anglia Ruskin University ARU	United Kingdom	UKH	E. of England	0.418148	0.512847	0.667516	0.0157828
Ankara University	Turkey	TR51	Ankara	-0.124759	-0.427069	-0.407582	0.165291
Aoyama Gakuin University	Japan	JPD	Southern-Kanto	-0.334789	-0.390916	-0.508166	-0.0225986
Aristotle University of Thessaloniki	Greece	EL52	Central Macedonia	0.0865693	0.181693	0.202496	-0.0422077
Arizona State University (Tempe)	United States	US04	Arizona	0.09332	0.233995	0.2479	-0.0690313
Aston University	United Kingdom	UKG	West Midlands	0.0668262	0.183011	0.191399	-0.0585904
Atatürk University	Turkey	TRA1	N.E. Anatolia W.	0.0776414	-0.15447	-0.0681509	0.157381
Athens University of Economics and Business	Greece	EL30	Attica	-0.116796	-0.0774305	-0.1269	-0.0433413
Atılım University	Turkey	TR51	Ankara	0.0289256	-0.160238	-0.102645	0.122501
Auburn University	United States	US01	Alabama	0.0841894	-0.0484906	0.0194681	0.0974034
Auckland University of Technology	New Zealand	NZ12	Auckland	0.369129	0.507698	0.633324	-0.0197171
Austral University of Chile	Chile	CL14	Los Ríos	-0.108139	-0.292364	-0.291114	0.0956017
Australian Catholic University	Australia	AU1	New South Wales	0.202372	0.35599	0.411159	-0.0580003
Australian National University	Australia	AU8	Australian Capital Territory (Act)	0.282331	0.329337	0.439284	0.0214522
Autonomous University of Baja California	Mexico	ME02	Baja California Norte	-0.172378	-0.421286	-0.432291	0.124177
Autonomous University of Barcelona	Spain	ES51	Catalonia	0.372659	0.428015	0.572641	0.032047
Autonomous University of Hidalgo State (UAEH)	Mexico	ME13	Hidalgo	-0.199105	-0.405661	-0.436395	0.0934897
Autonomous University of Madrid	Spain	ES30	Madrid	0.111277	0.164903	0.204439	-0.0123986
Autonomous University of Nuevo León	Mexico	ME19	Nuevo Leon	-0.126101	-0.398677	-0.386012	0.146781
Autonomous University of Puebla	Mexico	ME21	Puebla	-0.120846	-0.382014	-0.369639	0.140684
Autonomous University of Querétaro	Mexico	ME22	Queretaro	-0.138508	-0.342847	-0.349601	0.102678
Autonomous University of San Luis Potosi	Mexico	ME24	San Luis Potosi	-0.186549	-0.392951	-0.418652	0.0955816
Autonomous University of Yucatán	Mexico	ME31	Yucatan	-0.164646	-0.366845	-0.384597	0.096812
Autonomous University of the State of Mexico	Mexico	ME15	Edo. Mexico	-0.195191	-0.447362	-0.466882	0.12221
Babeş-Bolyai University	Romania	RO11	North West	0.107901	-0.256923	-0.130365	0.244225
Bahçeşehir University	Turkey	TR10	Istanbul	-0.0517734	-0.337538	-0.2921	0.167829
Bangor University	United Kingdom	UKL	Wales	0.0599951	0.0607673	0.0907769	0.0111613
Bar-Ilan University	Israel	IL05	Tel Aviv district	-0.108201	-0.196266	-0.215352	0.0364838
Bashkir State University	Russia	RU43	Republic of Bashkortostan	-0.207604	-0.559732	-0.563148	0.18149
Bauman Moscow State Technical University	Russia	RU10	Moscow Oblast	0.483664	0.244924	0.496454	0.232146
Baylor University	United States	US48	Texas	-0.328086	-0.178223	-0.336278	-0.148048
Başkent University	Turkey	TR51	Ankara	-0.265898	-0.518425	-0.566397	0.110118
Belgorod State National Research University	Russia	RU01	Belgorod Oblast	-0.114377	-0.469096	-0.434351	0.199314
Bezmiâlem Vakif University	Turkey	TR10	Istanbul	0.0300858	-0.261193	-0.181563	0.18547
Bielefeld University	Germany	DEA	N. Rhine-Westphalia	0.372288	0.362649	0.520854	0.0719324
Bilkent University	Turkey	TR51	Ankara	0.212929	-0.0496679	0.0976725	0.199674
Binghamton University, State University of New York	United States	US36	New York	-0.0794973	0.0316355	-0.0179441	-0.080961
Birkbeck, University of London	United Kingdom	UKI	Greater London	0.00385084	0.0138563	0.019264	-0.00428913
Birmingham City University	United Kingdom	UKG	West Midlands	0.0278349	0.147781	0.139643	-0.067691
Bolu Abant Izzet Baysal University	Turkey	TR42	Eastern Marmara - North	-0.144268	-0.424493	-0.417542	0.14832
Bond University	Australia	AU3	Queensland	-0.132577	0.0125849	-0.0655975	-0.111119
Boston College	United States	US25	Massachusetts	-0.0640436	0.0518057	0.00746475	-0.0811695
Boston University	United States	US25	Massachusetts	0.248706	0.395124	0.470507	-0.0455082
Bournemouth University	United Kingdom	UKK	South West England	0.0839863	0.0818654	0.122165	0.0171166
Bowling Green State University	United States	US39	Ohio	-0.264274	-0.160524	-0.283093	-0.108594
Boğaziçi University	Turkey	TR10	Istanbul	0.184359	-0.0376338	0.0896034	0.169742
Brandeis University	United States	US25	Massachusetts	0.300145	0.416302	0.51883	-0.0179518
Brighton and Sussex Medical School	United Kingdom	UKJ	South East England	0.41843	0.474938	0.637788	0.0393071
Brno University of Technology	Czech Republic	CZ06	Southeast	-0.0739929	-0.209285	-0.204594	0.0714687
Brown University	United States	US44	Rhode Island	0.248539	0.467703	0.527653	-0.090252
Brunel University London	United Kingdom	UKI	Greater London	0.0685143	0.193681	0.200854	-0.0638178
Bucharest University of Economic Studies	Romania	RO32	Bucharest - Ilfov	0.477589	0.156136	0.422687	0.28193
Budapest University of Technology and Economics	Hungary	HU10	Central Hungary	-0.0245685	-0.158924	-0.13449	0.0794979
CEU Universities	Spain	ES30	Madrid	0.305559	0.405749	0.513834	-0.0071946
California Institute of Technology	United States	US06	California	0.268622	0.602793	0.646554	-0.157447
California State University, Long Beach	United States	US06	California	-0.430859	-0.199721	-0.416407	-0.215899
Cankaya University	Turkey	TR51	Ankara	0.73253	0.533605	0.877133	0.251002
Canterbury Christ Church University	United Kingdom	UKJ	South East England	-0.378693	-0.380139	-0.526652	-0.0638531
Cardiff Metropolitan University	United Kingdom	UKL	Wales	-0.20473	-0.154845	-0.242014	-0.0651166
Cardiff University	United Kingdom	UKL	Wales	0.307277	0.351608	0.472184	0.0274397
Carleton University	Canada	CA35	Ontario	-0.155048	-0.017869	-0.103431	-0.110125
Carlos III University of Madrid	Spain	ES30	Madrid	-0.362607	-0.19257	-0.368813	-0.166459
Carnegie Mellon University	United States	US42	Pennsylvania	0.300318	0.51947	0.600313	-0.08123
Case Western Reserve University	United States	US39	Ohio	0.264274	0.477082	0.544723	-0.0836052
Catholic University of Portugal	Portugal	PT17	Lisbon Metropolitan	0.419828	0.420201	0.595472	0.0740561
Catholic University of the North	Chile	CL02	Antofagasta	-0.0410997	-0.334429	-0.283086	0.174337
Ca’ Foscari University of Venice	Italy	ITH3	Veneto	-0.27126	-0.255243	-0.3621	-0.0558823
Ceará State University	Brazil	BR10	Ceara	-0.190449	-0.554924	-0.54881	0.192066
Central Queensland University	Australia	AU3	Queensland	-0.221104	-0.0854379	-0.197331	-0.120695
Centrale Nantes	France	FRH	Brittany	-0.184768	0.0262465	-0.0869023	-0.160684
CentraleSupélec	France	FR1	Île-de-France	-0.127578	0.0756165	-0.0128069	-0.14592
Chalmers University of Technology	Sweden	SE23	West	-0.0170567	0.239308	0.184244	-0.15936
Chapman University	United States	US06	California	-0.332109	-0.172517	-0.33425	-0.154728
Charité - Universitätsmedizin Berlin	Germany	DE3	Berlin	0.391789	0.447495	0.599766	0.035162
Charles Darwin University	Australia	AU7	Northern Territorry (Nt)	-0.209359	0.0173085	-0.109068	-0.174587
Charles Sturt University	Australia	AU1	New South Wales	-0.268776	-0.120986	-0.254674	-0.136448
Charles University in Prague	Czech Republic	CZ01	Prague	0.0297591	-0.0345424	-0.00298674	0.0458963
Chiba Institute of Technology	Japan	JPD	Southern-Kanto	-0.458049	-0.329931	-0.535827	-0.157309
Chiba University	Japan	JPD	Southern-Kanto	-0.203313	-0.260235	-0.324272	0.000781079
Chonnam National University	Korea	KR04	Jeolla	-0.22954	-0.19866	-0.291825	-0.057755
Chubu University	Japan	JPF	Toukai	-0.34875	-0.319685	-0.460562	-0.0773945
Chung-Ang University	Korea	KR01	Capital Region	-0.261922	-0.289638	-0.38349	-0.0273756
Chungbuk National University	Korea	KR05	Chungcheong Region	-0.107288	-0.352444	-0.337981	0.133202
Chungnam National University	Korea	KR05	Chungcheong Region	-0.12711	-0.372169	-0.365724	0.129692
Chuo University	Japan	JPD	Southern-Kanto	-0.358414	-0.334494	-0.478183	-0.0759144
City, University of London	United Kingdom	UKI	Greater London	0.0962273	0.153712	0.186361	-0.0173905
Clark University	United States	US25	Massachusetts	0.0285466	0.148919	0.140978	-0.067829
Claude Bernard University Lyon 1	France	FRK	Auvergne-Rhône-Alpes	-0.0324602	0.175519	0.124461	-0.1323
Clemson University	United States	US45	South Carolina	-0.288893	-0.0906045	-0.243075	-0.170991
Colorado School of Mines	United States	US08	Colorado	-0.00815405	0.316253	0.250409	-0.199634
Colorado State University, Fort Collins	United States	US08	Colorado	0.0648257	0.264319	0.254304	-0.110147
Columbia University	United States	US36	New York	0.284427	0.425891	0.516733	-0.0362435
Comenius University in Bratislava	Slovak Republic	SK01	Bratislava Region	0.0650704	-0.298312	-0.189338	0.235882
Complutense University of Madrid	Spain	ES30	Madrid	-0.165241	-0.113408	-0.185056	-0.0594397
Concordia University	Canada	CA24	Quebec	-0.235342	-0.0200316	-0.154492	-0.17213
Copenhagen Business School	Denmark	DK01	Copenhagen Region	0.263137	0.328268	0.426643	0.00696922
Cornell University	United States	US36	New York	0.279287	0.482207	0.557994	-0.0749136
Corvinus University of Budapest	Hungary	HU10	Central Hungary	0.0252227	-0.283575	-0.202207	0.195392
Coventry University	United Kingdom	UKG	West Midlands	-0.121974	-0.0859506	-0.136803	-0.0421884
Cracow University of Technology	Poland	PL12	Mazovia	-0.0164489	-0.160428	-0.130686	0.0868268
Creighton University	United States	US31	Nebraska	-0.312381	-0.213717	-0.354621	-0.113843
Cukurova University	Turkey	TR62	Mediterranean region - Middle	-0.109479	-0.334328	-0.325038	0.120339
Curtin University	Australia	AU5	Western Australia	0.177447	0.315103	0.363587	-0.0525285
Cyprus University of Technology	Cyprus	CY00	Cyprus	0.440879	0.618183	0.764575	-0.0310344
Czech Technical University in Prague	Czech Republic	CZ01	Prague	-0.317975	-0.161581	-0.316935	-0.150302
Czech University of Life Sciences Prague (CULS)	Czech Republic	CZ01	Prague	-0.327345	-0.269459	-0.407787	-0.0913827
Dalhousie University	Canada	CA12	Nova Scotia	0.0960085	0.291308	0.29476	-0.10214
Dartmouth College	United States	US33	New Hampshire	0.260934	0.368858	0.457305	-0.0197179
De Montfort University	United Kingdom	UKC	N.E. England	-0.0623351	0.0529821	0.00944282	-0.080545
Deakin University	Australia	AU2	Victoria	0.194528	0.288466	0.353076	-0.0226825
Del Rosario University	Colombia	CO11	Bogotá Capital District	-0.0869258	-0.371488	-0.340486	0.160969
Delft University of Technology	Netherlands	NL33	S. Holland	0.0118636	0.0394318	0.0443627	-0.0136894
Democritus University of Thrace	Greece	EL51	E. Macedonia, Thrace	-0.283254	-0.167153	-0.299989	-0.11949
Diego Portales University	Chile	CL13	Santiago	0.670192	0.421646	0.750503	0.27065
Dokkyo Medical University	Japan	JPC	Northern-Kanto, Koshin	-0.348903	-0.424898	-0.543645	-0.0128434
Dokuz Eylül University	Turkey	TR31	Izmir	-0.044653	-0.25696	-0.224165	0.123916
Doshisha University	Japan	JPG	Kinki	-0.463758	-0.504273	-0.676854	-0.0546491
Drexel University	United States	US42	Pennsylvania	0.0340688	0.252378	0.225979	-0.127067
Dublin City University	Ireland	IE02	Southern and Eastern	-0.0732615	0.00253183	-0.0370676	-0.058153
Duke University	United States	US37	North Carolina	0.283437	0.496139	0.571534	-0.0802043
Dunarea de Jos University of Galati	Romania	RO22	South East	-0.172886	-0.491322	-0.487847	0.166825
Durham University	United Kingdom	UKC	N.E. England	0.118256	0.154266	0.200338	-0.000355206
Duzce University	Turkey	TR42	Eastern Marmara - North	-0.084734	-0.365913	-0.334742	0.159272
ETH Zurich	Switzerland	CH04	Zurich	0.297465	0.535227	0.610988	-0.093166
East Carolina University	United States	US37	North Carolina	-0.425973	-0.325516	-0.512628	-0.134722
Edge Hill University	United Kingdom	UKD	N.W. England	-0.268437	-0.267076	-0.369699	-0.0463826
Edinburgh Napier University	United Kingdom	UKM	Scotland	-0.0396621	0.0865336	0.0498441	-0.0832843
Edith Cowan University	Australia	AU5	Western Australia	0.0117266	0.230544	0.195024	-0.13127
Ege University	Turkey	TR31	Izmir	-0.158515	-0.429507	-0.430255	0.140164
Ehime University	Japan	JPI	Shikoku	-0.305363	-0.38362	-0.484324	-0.00387219
Eindhoven University of Technology	Netherlands	NL41	North Brabant	-0.013607	0.208419	0.162	-0.137652
Emory University	United States	US13	Georgia	0.300975	0.446011	0.542774	-0.0355583
Erasmus University Rotterdam	Netherlands	NL33	S. Holland	0.397788	0.439139	0.596862	0.0450302
Erciyes University	Turkey	TR72	C. Anatolia E.	-0.123983	-0.339125	-0.337737	0.111847
Eskişehir Osmangazi University	Turkey	TR41	Eastern Marmara - South	-0.146826	-0.335126	-0.348624	0.0913704
European University of Madrid	Spain	ES30	Madrid	-0.00899314	0.155409	0.123023	-0.101429
Ewha Womans University	Korea	KR01	Capital Region	-0.21407	-0.231938	-0.308564	-0.025097
Eötvös Loránd University	Hungary	HU10	Central Hungary	0.209865	-0.147631	0.0185177	0.257473
Far Eastern Federal University	Russia	RU77	Primorsky Krai	-0.0418333	-0.36929	-0.311035	0.195186
Federal Rural University of the Semi-Arid Region	Brazil	BR15	Rio Grande do Norte	-0.229749	-0.374689	-0.430801	0.0502812
Federal University of ABC (UFABC)	Brazil	BR20	Sao Paulo	0.0316803	-0.192692	-0.126551	0.144622
Federal University of Alagoas	Brazil	BR08	Alagoas	-0.0880484	-0.369487	-0.339598	0.158854
Federal University of Bahia	Brazil	BR09	Bahia	-0.0215758	-0.301155	-0.24484	0.169284
Federal University of Ceará (UFC)	Brazil	BR10	Ceara	-0.0589324	-0.389837	-0.337753	0.194329
Federal University of Espírito Santo	Brazil	BR17	Espirito Santo	-0.058347	-0.308624	-0.273333	0.144871
Federal University of Goiás	Brazil	BR25	Goias	-0.111367	-0.361678	-0.347772	0.135661
Federal University of Health Sciences of Porto Alegre (UFCSPA)	Brazil	BR22	Rio Grande do Sul	-0.0953995	-0.436675	-0.397113	0.194355
Federal University of Itajubá	Brazil	BR18	Minas Gerais	-0.0341049	-0.166316	-0.146183	0.0765195
Federal University of Juiz de Fora (UFJF)	Brazil	BR18	Minas Gerais	0.00230728	-0.252703	-0.191942	0.158341
Federal University of Lavras	Brazil	BR18	Minas Gerais	-0.125655	-0.380562	-0.37145	0.135998
Federal University of Maranhão (UFMA)	Brazil	BR11	Maranhao	-0.0565619	-0.388806	-0.335483	0.195565
Federal University of Mato Grosso do Sul	Brazil	BR27	Mato Grosso do Sul	-0.159526	-0.41438	-0.418944	0.130069
Federal University of Minas Gerais	Brazil	BR18	Minas Gerais	0.286322	0.0264046	0.20279	0.210805
Federal University of Ouro Preto	Brazil	BR18	Minas Gerais	-0.0538714	-0.370842	-0.319659	0.186645
Federal University of Paraná (UFPR)	Brazil	BR21	Parana	-0.113171	-0.378507	-0.362155	0.144582
Federal University of Paraí­ba (UFPB)	Brazil	BR12	Paraiba	-0.13838	-0.408554	-0.401351	0.143167
Federal University of Pará	Brazil	BR04	Para	-0.105198	-0.375424	-0.354822	0.148976
Federal University of Pelotas	Brazil	BR22	Rio Grande do Sul	0.219378	-0.0494289	0.101825	0.204614
Federal University of Pernambuco	Brazil	BR13	Pernambuco	-0.0939696	-0.433382	-0.393637	0.193458
Federal University of Piauí	Brazil	BR14	Piaui	-0.145217	-0.435504	-0.426811	0.154339
Federal University of Rio Grande do Norte (UFRN)	Brazil	BR15	Rio Grande do Norte	-0.0396158	-0.306568	-0.260198	0.158382
Federal University of Rio Grande do Sul	Brazil	BR22	Rio Grande do Sul	0.339243	0.0699659	0.269679	0.225773
Federal University of Rio de Janeiro	Brazil	BR19	Rio de Janeiro	-0.024385	-0.334752	-0.273068	0.18772
Federal University of Santa Catarina	Brazil	BR23	Santa Catarina	0.330804	0.0607163	0.257196	0.224802
Federal University of Santa Maria	Brazil	BR22	Rio Grande do Sul	-0.0985265	-0.363091	-0.340994	0.146658
Federal University of Sergipe (UFS)	Brazil	BR16	Sergipe	0.615696	0.328573	0.643592	0.284874
Federal University of São Carlos	Brazil	BR20	Sao Paulo	-0.0735524	-0.380911	-0.339699	0.17731
Federal University of São Paulo (UNIFESP)	Brazil	BR20	Sao Paulo	0.224433	-0.119176	0.049917	0.251474
Federal University of Technology – Paraná	Brazil	BR21	Parana	-0.149663	-0.295209	-0.318882	0.0645967
Federal University of Toulouse Midi-Pyrénées	France	FRJ	Midi-Pyrénées	0.0490414	0.145617	0.150972	-0.0496337
Federal University of Uberlândia	Brazil	BR18	Minas Gerais	-0.0601135	-0.314403	-0.278978	0.14703
Federal University of Viçosa	Brazil	BR18	Minas Gerais	-0.104848	-0.358017	-0.340877	0.138552
Federation University Australia	Australia	AU2	Victoria	-0.111348	-0.067216	-0.115494	-0.045323
Federico Santa María Technical University	Chile	CL05	Valparaíso	0.038129	-0.022016	0.0120386	0.0447986
Flinders University	Australia	AU4	South Australia	0.164207	0.299683	0.343285	-0.0534934
Florida Agricultural and Mechanical University	United States	US12	Florida	-0.406771	-0.205854	-0.406438	-0.193129
Florida Atlantic University	United States	US12	Florida	-0.300844	-0.163799	-0.308156	-0.135426
Florida Institute of Technology	United States	US12	Florida	-0.379004	-0.159386	-0.352718	-0.199789
Florida International University	United States	US12	Florida	-0.0272862	0.110233	0.0761446	-0.0880895
Florida State University	United States	US12	Florida	-0.00260423	0.134766	0.110667	-0.0837007
Fluminense Federal University	Brazil	BR19	Rio de Janeiro	-0.124515	-0.368873	-0.361528	0.129712
Free University of Berlin	Germany	DE3	Berlin	-0.00855869	-0.00914381	-0.00650588	6.00513e-05
Free University of Bozen-Bolzano	Italy	ITH1	Province of Bolzano-Bozen	0.233775	0.277845	0.368822	0.0148032
Friedrich Schiller University Jena	Germany	DEG	Thuringia	0.133674	0.11953	0.182416	0.0331582
Fujita Health University	Japan	JPF	Toukai	0.355669	0.319759	0.476808	0.0851871
Gabriele d‘Annunzio University	Italy	ITF1	Abruzzo	0.141009	0.169551	0.22638	0.00819718
Gazi University	Turkey	TR51	Ankara	-0.143578	-0.229853	-0.26359	0.0292244
Gaziantep University	Turkey	TRC1	S.E. Anatolia W.	-0.0974042	-0.391128	-0.362419	0.164777
Gdańsk University of Technology	Poland	PL63	Pomerania	0.104814	-0.0382858	0.0401949	0.107399
Gebze Technical University	Turkey	TR42	Eastern Marmara - North	-0.0878673	-0.185994	-0.194751	0.0462085
George Emil Palade University of Medicine, Pharmacy, Science, and Technology of Targu Mures	Romania	RO12	Center	-0.116893	-0.4292	-0.404429	0.172807
George Mason University	United States	US51	Virginia	0.20585	0.357982	0.414867	-0.0564817
George Washington University	United States	US11	District Of Columbia	0.0934179	0.302217	0.301772	-0.110888
Georgetown University	United States	US11	District Of Columbia	0.186266	0.404704	0.439684	-0.100648
Georgia Institute of Technology	United States	US13	Georgia	0.222835	0.438788	0.489046	-0.0927541
Georgia State University	United States	US13	Georgia	-0.0753327	0.0295257	-0.0170484	-0.0763792
Ghent University	Belgium	BE2	Flemish Region	0.215076	0.301619	0.376081	-0.01456
Gifu University	Japan	JPF	Toukai	-0.364153	-0.240199	-0.407333	-0.138402
Glasgow Caledonian University	United Kingdom	UKM	Scotland	-0.00887671	0.11777	0.0934055	-0.0782013
Goethe University Frankfurt	Germany	DE7	Hesse	0.193849	0.188563	0.273857	0.03819
Goldsmiths, University of London	United Kingdom	UKI	Greater London	-0.00949243	0.0471255	0.0373043	-0.0352638
Graz University of Technology	Austria	AT22	Styria	-0.0670646	0.141571	0.0764132	-0.138729
Grenoble Alpes University	France	FRL	Provence-Alpes-Côte d'Azur	0.054119	0.0782591	0.100962	-0.00422536
Griffith University	Australia	AU3	Queensland	0.168004	0.300196	0.346024	-0.0508143
Grigore T. Popa University of Medicine and Pharmacy	Romania	RO21	North East	-0.116687	-0.446508	-0.417954	0.183607
Gubkin Russian State University of Oil and Gas	Russia	RU10	Moscow Oblast	-0.0516043	-0.190399	-0.175936	0.0775199
Gunma University	Japan	JPC	Northern-Kanto, Koshin	-0.382799	-0.353579	-0.508226	-0.0834178
Gwangju Institute of Science and Technology	Korea	KR04	Jeolla	-0.150501	0.00927507	-0.0792258	-0.123223
Gyeongsang National University	Korea	KR02	Gyeongnam	-0.0948117	-0.332261	-0.314392	0.130637
HSE University	Russia	RU10	Moscow Oblast	0.449498	0.137725	0.390897	0.27109
Hacettepe University	Turkey	TR51	Ankara	0.45757	0.178703	0.428182	0.252268
Hallym University	Korea	KR06	Gangwon	-0.362873	-0.387086	-0.522407	-0.0471043
Hamamatsu University School of Medicine	Japan	JPF	Toukai	-0.227582	-0.274096	-0.350123	-0.00984168
Hamburg University of Technology	Germany	DE6	Hamburg	-0.17033	0.0621118	-0.0497376	-0.171341
Hanyang University	Korea	KR01	Capital Region	-0.113163	-0.142981	-0.176372	-0.000183845
Harvard University	United States	US25	Massachusetts	0.295001	0.442937	0.536677	-0.0383808
Hasselt University	Belgium	BE2	Flemish Region	0.00370392	0.111216	0.0959694	-0.0642498
Hebrew University of Jerusalem	Israel	IL01	Jerusalem district	0.0566928	0.0173332	0.0544872	0.0352543
Heidelberg University	Germany	DE1	Baden-Württemberg	0.391275	0.380391	0.546519	0.0760037
Heriot-Watt University	United Kingdom	UKM	Scotland	0.0639821	0.292056	0.275664	-0.127861
Hiroshima University	Japan	JPH	Chugoku	-0.21028	-0.187356	-0.271069	-0.0495111
Hofstra University	United States	US36	New York	0.099381	0.25073	0.264825	-0.0745372
Hokkaido University	Japan	JPA	Hokkaido	-0.391463	-0.214076	-0.403514	-0.176001
Hosei University	Japan	JPD	Southern-Kanto	-0.241318	-0.297411	-0.376957	-0.00634502
Howard University	United States	US11	District Of Columbia	0.236342	0.443538	0.501095	-0.0850194
Humboldt University of Berlin	Germany	DE3	Berlin	0.0930681	0.0897168	0.133941	0.0194541
Hyogo College of Medicine	Japan	JPG	Kinki	-0.0592542	-0.095666	-0.105914	0.0132554
IDC Herzliya	Israel	IL05	Tel Aviv district	0.0929564	0.0556861	0.107029	0.0402838
IMT Atlantique	France	FRH	Brittany	-0.0564768	0.153978	0.0927075	-0.138004
ISCTE-University Institute of Lisbon	Portugal	PT17	Lisbon Metropolitan	-0.179839	-0.171019	-0.239471	-0.035542
ITMO University	Russia	RU25	Leningrad Oblast	0.179089	0.0462507	0.152531	0.114023
Ibaraki University	Japan	JPC	Northern-Kanto, Koshin	-0.446484	-0.502473	-0.664816	-0.0421298
Illinois Institute of Technology	United States	US17	Illinois	-0.0670289	0.259723	0.16963	-0.211325
Ilmenau University of Technology	Germany	DEG	Thuringia	-0.321996	-0.117569	-0.284692	-0.180527
Immanuel Kant Baltic Federal University	Russia	RU24	Kaliningrad Oblast	-0.151436	-0.473779	-0.460824	0.17296
Imperial College London	United Kingdom	UKI	Greater London	0.377462	0.605646	0.715706	-0.0733502
Incheon National University	Korea	KR01	Capital Region	-0.317057	-0.262791	-0.396204	-0.0873668
Indiana University	United States	US18	Indiana	0.0885197	0.220152	0.23403	-0.0643089
Industrial University of Santander (UIS)	Colombia	CO68	Santander	0.123575	-0.113458	-0.00756794	0.168404
Inha University	Korea	KR01	Capital Region	-0.262963	-0.211839	-0.322764	-0.0760168
Iowa State University	United States	US19	Iowa	-0.107579	0.0895624	0.0104863	-0.138717
Irkutsk State University	Russia	RU70	Irkutsk Oblast	-0.106262	-0.470403	-0.430394	0.206518
Istanbul Medipol University	Turkey	TR10	Istanbul	-0.153573	-0.438926	-0.434646	0.149852
Istanbul Technical University	Turkey	TR10	Istanbul	0.0101458	-0.107225	-0.0723731	0.0751017
Istanbul University	Turkey	TR10	Istanbul	0.0563227	-0.279278	-0.179702	0.217282
Iuliu Haţieganu University of Medicine and Pharmacy Cluj-Napoca	Romania	RO11	North West	0.182517	-0.136267	0.0106717	0.228917
Iwate University	Japan	JPB	Tohoku	-0.587062	-0.412314	-0.68011	-0.208434
Izmir Institute of Technology	Turkey	TR31	Izmir	-0.0624114	-0.151812	-0.152142	0.0452766
Jacobs University	Germany	DE5	Bremen	0.058144	0.0557204	0.0856582	0.0128034
Jagiellonian University	Poland	PL21	Lesser Poland	0.419795	0.0544163	0.306928	0.298868
James Cook University	Australia	AU3	Queensland	0.256531	0.45187	0.520077	-0.074216
James Madison University	United States	US51	Virginia	-0.467416	-0.358373	-0.564019	-0.147215
Jan Evangelista Purkyně University	Czech Republic	CZ04	Northwest	-0.0365523	-0.282874	-0.239626	0.146235
Jaume I University	Spain	ES52	Valencia	-0.0733991	0.0528675	0.00255169	-0.0892016
Jeju National University	Korea	KR07	Jeju	-0.392044	-0.345795	-0.507769	-0.0954946
Jeonbuk National University	Korea	KR04	Jeolla	-0.2805	-0.249017	-0.362869	-0.0669978
Jikei University School of Medicine	Japan	JPD	Southern-Kanto	0.0791557	0.0344801	0.0818197	0.0424329
Johannes Gutenberg University of Mainz	Germany	DEB	Rhineland-Palatinate	0.19442	0.184447	0.270961	0.0411699
Johannes Kepler University of Linz	Austria	AT31	Upper Austria	-0.144503	-0.0389956	-0.113614	-0.0888207
Johns Hopkins University	United States	US24	Maryland	0.281112	0.423483	0.512795	-0.0373786
Juntendo University	Japan	JPD	Southern-Kanto	-0.198177	-0.246367	-0.310177	-0.00369199
Justus Liebig University Giessen	Germany	DE7	Hesse	-0.0441697	-0.0495584	-0.0602733	-0.00318739
KTH Royal Institute of Technology	Sweden	SE11	Stockholm	-0.0544812	0.201224	0.131201	-0.165471
KU Leuven	Belgium	BE2	Flemish Region	0.281771	0.306717	0.421097	0.0349143
Kagawa University	Japan	JPI	Shikoku	-0.225171	-0.302591	-0.371117	0.0095751
Kagoshima University	Japan	JPJ	Kyushu, Okinawa	-0.341979	-0.335396	-0.468792	-0.0623958
Kanagawa University	Japan	JPD	Southern-Kanto	-0.351224	-0.3286	-0.469114	-0.073866
Kanazawa Medical University	Japan	JPE	Hokuriku	-0.250626	-0.281851	-0.370405	-0.0232514
Kanazawa University	Japan	JPE	Hokuriku	-0.286557	-0.32414	-0.425847	-0.0255995
Kangwon National University	Korea	KR06	Gangwon	-0.350387	-0.321374	-0.462901	-0.0776474
Kansai Medical University	Japan	JPG	Kinki	0.223077	0.186004	0.289804	0.0628173
Kansai University	Japan	JPG	Kinki	-0.453492	-0.506372	-0.672199	-0.045261
Kansas State University	United States	US20	Kansas	-0.239932	-0.043276	-0.175648	-0.161463
Karabük University	Turkey	TR81	Western Black Sea - West	0.18146	-0.105916	0.0339617	0.209427
Karlsruhe Institute of Technology	Germany	DE1	Baden-Württemberg	0.0157053	0.222579	0.191187	-0.123235
Karlstad University	Sweden	SE31	N. Middle	-0.13792	-0.063676	-0.129035	-0.0684584
Karolinska Institute	Sweden	SE11	Stockholm	0.333785	0.419985	0.542412	0.00631952
Kazan Federal University	Russia	RU46	Republic of Tatarstan	0.141156	-0.172397	-0.0432512	0.2185
Kazan National Research Technical University	Russia	RU46	Republic of Tatarstan	0.145297	0.0131642	0.105661	0.107706
Kazan National Research Technological University	Russia	RU46	Republic of Tatarstan	-0.0783108	-0.211427	-0.208937	0.0693791
Keele University	United Kingdom	UKG	West Midlands	0.0227045	0.0247684	0.0394601	0.00387488
Keio University	Japan	JPD	Southern-Kanto	-0.126276	-0.184753	-0.217381	0.0151495
Kent State University	United States	US39	Ohio	-0.231368	-0.130356	-0.239071	-0.101181
Kindai University	Japan	JPG	Kinki	0.0567584	0.0869678	0.109454	-0.00749651
Kingston University	United Kingdom	UKI	Greater London	-0.249671	-0.194805	-0.301158	-0.0760033
King’s College London	United Kingdom	UKI	Greater London	0.371304	0.381151	0.534843	0.0597835
Kitasato University	Japan	JPD	Southern-Kanto	-0.312192	-0.300107	-0.422648	-0.060592
Kobe University	Japan	JPG	Kinki	-0.153707	-0.20682	-0.251648	0.00707623
Kochi University	Japan	JPI	Shikoku	-0.3177	-0.428399	-0.527228	0.0139206
Kochi University of Technology	Japan	JPI	Shikoku	-0.346487	-0.242119	-0.397989	-0.123288
Kogakuin University	Japan	JPD	Southern-Kanto	-0.317328	-0.190802	-0.339587	-0.13183
Konkuk University	Korea	KR01	Capital Region	-0.219271	-0.18491	-0.274666	-0.0581069
Kookmin University	Korea	KR01	Capital Region	-0.379473	-0.404691	-0.546498	-0.0493769
Korea Advanced Institute of Science and Technology (KAIST)	Korea	KR05	Chungcheong Region	0.330869	0.0954735	0.284652	0.203488
Korea University	Korea	KR01	Capital Region	0.150025	0.116654	0.190199	0.0478229
Koç University	Turkey	TR10	Istanbul	0.233684	-0.0598347	0.102411	0.222295
Kumamoto University	Japan	JPJ	Kyushu, Okinawa	-0.255692	-0.312281	-0.397521	-0.00854354
Kurume University	Japan	JPJ	Kyushu, Okinawa	0.0873976	0.0314369	0.0844853	0.0508046
Kwansei Gakuin University	Japan	JPG	Kinki	-0.221467	-0.304616	-0.370438	0.013742
Kyoto Institute of Technology	Japan	JPG	Kinki	-0.442199	-0.30493	-0.506364	-0.160174
Kyoto Prefectural University of Medicine	Japan	JPG	Kinki	-0.116747	-0.155499	-0.188449	0.00468385
Kyoto Sangyo University	Japan	JPG	Kinki	-0.318999	-0.289797	-0.4187	-0.0722987
Kyoto University	Japan	JPG	Kinki	0.0998781	0.0467935	0.10427	0.0512096
Kyung Hee University	Korea	KR01	Capital Region	0.111535	0.0775847	0.135723	0.0414779
Kyungpook National University	Korea	KR02	Gyeongnam	-0.00300996	-0.241823	-0.186628	0.147459
Kyushu Institute of Technology (Kyutech)	Japan	JPJ	Kyushu, Okinawa	-0.266992	-0.134377	-0.26414	-0.126809
Kyushu University	Japan	JPJ	Kyushu, Okinawa	-0.17557	-0.168857	-0.235142	-0.0335031
LMU Munich	Germany	DE2	Bavaria	0.299711	0.290583	0.419398	0.0589827
La Trobe University	Australia	AU2	Victoria	0.239691	0.333556	0.416402	-0.0147739
Lakehead University	Canada	CA35	Ontario	-0.227067	-0.090307	-0.204838	-0.122406
Lancaster University	United Kingdom	UKD	N.W. England	0.320477	0.355058	0.483019	0.0357309
Lappeenranta-Lahti University of Technology LUT	Finland	FI1C	Southern Finland	0.065801	0.305795	0.287618	-0.134871
Latvia University of Life Sciences and Technologies	Latvia	LV009	Zemgale	-0.18381	-0.322058	-0.361049	0.054166
Leeds Beckett University	United Kingdom	UKE	Yorkshire, Humber	-0.160091	-0.114126	-0.182457	-0.0549351
Lehigh University	United States	US42	Pennsylvania	-0.177697	0.0408602	-0.0710285	-0.164089
Leibniz University Hannover	Germany	DE9	Lower Saxony	-0.147597	-0.0355739	-0.112817	-0.093365
Leiden University	Netherlands	NL33	S. Holland	0.259225	0.250905	0.363215	0.051437
Lincoln University	New Zealand	NZ23	Canterbury Region	-0.178672	-0.150903	-0.222887	-0.0469863
Linköping University	Sweden	SE12	East Middle Sweden	0.128174	0.278624	0.304526	-0.068972
Liverpool John Moores University	United Kingdom	UKD	N.W. England	0.197359	0.233618	0.311553	0.0132638
Lobachevsky State University of Nizhni Novgorod	Russia	RU51	Nizhny Novgorod Oblast	-0.137173	-0.501084	-0.473595	0.200996
Lodz University of Technology	Poland	PL11	Lodzkie	-0.0187833	-0.161145	-0.132686	0.0854266
Lomonosov Moscow State University	Russia	RU10	Moscow Oblast	-0.125113	-0.478954	-0.448726	0.196905
London School of Economics and Political Science	United Kingdom	UKI	Greater London	0.347696	0.402575	0.537231	0.0279938
London South Bank University	United Kingdom	UKI	Greater London	-0.312282	-0.268414	-0.397705	-0.0801437
Londrina State University	Brazil	BR21	Parana	-0.0964892	-0.361875	-0.338782	0.147517
Loughborough University	United Kingdom	UKF	E. Midlands	-0.0130184	0.0139591	0.00897597	-0.0176585
Louisiana State University	United States	US22	Louisiana	0.154811	0.0350232	0.128751	0.101774
Louisiana Tech University	United States	US22	Louisiana	0.0991537	0.000453799	0.0672726	0.0791221
Lumière University, Lyon 2	France	FRK	Auvergne-Rhône-Alpes	-0.348559	-0.310326	-0.453062	-0.0829966
Lund University	Sweden	SE22	South	0.256498	0.268519	0.375433	0.0384595
L’institut Agro	France	FRJ	Midi-Pyrénées	0.000800978	0.191898	0.157825	-0.116132
MIREA - Russian Technological University	Russia	RU10	Moscow Oblast	-0.216222	-0.35568	-0.407493	0.0492661
Maastricht University	Netherlands	NL42	Limburg	0.213251	0.25495	0.338147	0.0126872
Macquarie University	Australia	AU1	New South Wales	0.0439512	0.179324	0.17443	-0.0743674
Manchester Metropolitan University	United Kingdom	UKD	N.W. England	-0.049903	-0.00183221	-0.0261519	-0.0370458
Marche Polytechnic University	Italy	ITI3	Marche	0.0966062	0.286554	0.291377	-0.0987457
Marmara University	Turkey	TR10	Istanbul	-0.0601692	-0.3475	-0.305118	0.16733
Marquette University	United States	US55	Wisconsin	-0.316916	-0.174476	-0.326456	-0.141541
Masaryk University	Czech Republic	CZ06	Southeast	0.0959821	-0.263368	-0.142775	0.238785
Massachusetts Institute of Technology	United States	US25	Massachusetts	0.298087	0.524307	0.602757	-0.0859624
Massey University	New Zealand	NZ18	Manawatu-Wanganui Region	-0.118884	-0.00157186	-0.0683473	-0.0916164
Maynooth University	Ireland	IE02	Southern and Eastern	0.0427706	0.0755504	0.0918501	-0.0115119
McGill University	Canada	CA24	Quebec	0.175441	0.309799	0.35817	-0.050851
McMaster University	Canada	CA35	Ontario	0.269867	0.404335	0.49078	-0.0344781
Medical University of Graz	Austria	AT22	Styria	0.375342	0.423219	0.570508	0.0371107
Medical University of Innsbruck	Austria	AT33	Tyrol	0.334969	0.399535	0.52701	0.0198236
Medical University of Vienna	Austria	AT13	Vienna	0.335597	0.39261	0.521933	0.0245754
Medical University of Warsaw	Poland	PL12	Mazovia	0.123329	-0.197412	-0.0739397	0.219814
Meiji University	Japan	JPD	Southern-Kanto	-0.407718	-0.4647	-0.611193	-0.0347699
Meijo University	Japan	JPF	Toukai	-0.382636	-0.258504	-0.433132	-0.14173
Memorial University of Newfoundland	Canada	CA10	Newfoundland and Labrador	-0.0978148	0.038149	-0.0240657	-0.0994132
Mendel University in Brno	Czech Republic	CZ06	Southeast	-0.171418	-0.524415	-0.513047	0.188325
Metropolitan Autonomous University	Mexico	ME09	Distrito Federal	0.474307	0.233347	0.481572	0.231882
Miami University	United States	US12	Florida	-0.385174	-0.2475	-0.426013	-0.150495
Michigan State University	United States	US26	Michigan	0.0873832	0.285788	0.285104	-0.10555
Michoacán University of San Nicolás of Hidalgo	Mexico	ME16	Michoacan	-0.217352	-0.416052	-0.455807	0.0854844
Middle East Technical University	Turkey	TR51	Ankara	0.0278801	-0.243422	-0.168902	0.172807
Middlesex University	United Kingdom	UKI	Greater London	0.141389	0.247484	0.288086	-0.0394065
Mie University	Japan	JPF	Toukai	-0.346697	-0.402771	-0.524836	-0.0247038
Miguel Hernández University of Elche	Spain	ES52	Valencia	-0.11247	-0.0603354	-0.110757	-0.0504371
Mississippi State University	United States	US28	Mississippi	0.104527	-0.0402682	0.0384549	0.108391
Missouri University of Science and Technology	United States	US29	Missouri	-0.0235357	0.292559	0.222265	-0.197203
Mizzou - University of Missouri	United States	US29	Missouri	-0.0502756	0.143562	0.0883029	-0.12671
Monash University	Australia	AU2	Victoria	0.275616	0.305857	0.416636	0.0305885
Montana State University	United States	US30	Montana	-0.0764984	0.115519	0.0500645	-0.130156
Monterrey Institute of Technology	Mexico	ME19	Nuevo Leon	0.231207	-0.0304763	0.124045	0.202295
Montpellier University	France	FRJ	Midi-Pyrénées	0.0808596	0.198578	0.212305	-0.0570903
Morgan State University	United States	US24	Maryland	-0.356544	-0.199552	-0.370594	-0.157385
Moscow Aviation Institute	Russia	RU10	Moscow Oblast	-0.135466	-0.266527	-0.287531	0.0581645
Moscow Institute of Physics and Technology (MIPT)	Russia	RU10	Moscow Oblast	0.257961	0.11979	0.259018	0.131033
Moscow Power Engineering Institute	Russia	RU10	Moscow Oblast	-0.141678	-0.377925	-0.379219	0.121739
Murdoch University	Australia	AU5	Western Australia	-0.152965	-0.00153755	-0.0892691	-0.11852
Muroran Institute of Technology	Japan	JPA	Hokkaido	-0.296589	0.0373568	-0.146872	-0.255716
NOVA University of Lisbon	Portugal	PT17	Lisbon Metropolitan	0.220631	0.208468	0.306019	0.04708
Nagaoka University of Technology	Japan	JPC	Northern-Kanto, Koshin	-0.422859	-0.287463	-0.480699	-0.155656
Nagasaki University	Japan	JPJ	Kyushu, Okinawa	-0.272128	-0.242689	-0.352731	-0.0642836
Nagoya City University	Japan	JPF	Toukai	-0.262495	-0.318911	-0.406933	-0.00983364
Nagoya Institute of Technology	Japan	JPF	Toukai	-0.412415	-0.28359	-0.471224	-0.149799
Nagoya University	Japan	JPF	Toukai	-0.125924	-0.182307	-0.215235	0.0139239
Nara Medical University	Japan	JPG	Kinki	-0.240973	-0.281749	-0.364391	-0.0157001
National Autonomous University of Mexico	Mexico	ME09	Distrito Federal	-0.105155	-0.327772	-0.317209	0.119719
National Institute of Applied Sciences of Lyon (INSA Lyon)	France	FRK	Auvergne-Rhône-Alpes	-0.278771	-0.0600887	-0.212783	-0.181764
National Polytechnic University (IPN)	Mexico	ME09	Distrito Federal	-0.140177	-0.243423	-0.272203	0.0402473
National Research Nuclear University MEPhI	Russia	RU10	Moscow Oblast	0.0198338	-0.120808	-0.0771321	0.0910926
National Research Saratov State University	Russia	RU55	Saratov Oblast	-0.0082188	-0.356303	-0.280129	0.213718
National Research University of Electronic Technology (MIET)	Russia	RU10	Moscow Oblast	-0.169632	-0.408486	-0.420507	0.118474
National Technical University of Athens	Greece	EL30	Attica	-0.158379	0.0507811	-0.0513292	-0.15495
National University of Colombia	Colombia	CO11	Bogotá Capital District	0.0822613	-0.153046	-0.064188	0.16015
National University of Cuyo	Argentina	AR13	Mendoza	-0.00439967	-0.324458	-0.252663	0.197156
National University of Córdoba	Argentina	AR02	Córdoba	-0.0555313	-0.371205	-0.320965	0.185559
National University of Ireland, Galway	Ireland	IE01	Border, Midland and Western	0.0492611	0.136287	0.143748	-0.0437256
National University of San Martín	Argentina	AR01	Buenos Aires	-0.0715736	-0.202783	-0.197979	0.0693804
National University of Science and Technology (MISiS)	Russia	RU10	Moscow Oblast	0.0716005	-0.0693114	-0.00469302	0.100272
National and Kapodistrian University of Athens	Greece	EL30	Attica	0.190921	0.274105	0.339531	-0.0167002
New Jersey Institute of Technology	United States	US34	New Jersey	-0.123458	0.100936	0.00969693	-0.158233
New Mexico State University (Main campus)	United States	US35	New Mexico	-0.206647	-0.0675347	-0.174323	-0.120297
New York University	United States	US36	New York	0.266951	0.488188	0.555129	-0.0883211
Newcastle University	United Kingdom	UKC	N.E. England	0.317316	0.352949	0.479412	0.0345344
Nicolaus Copernicus University in Toruń	Poland	PL61	Kuyavian-Pomerania	-0.0197398	-0.381012	-0.306701	0.219819
Niigata University	Japan	JPC	Northern-Kanto, Koshin	-0.0571871	-0.112448	-0.117881	0.0252015
Nippon Medical School	Japan	JPD	Southern-Kanto	0.165437	0.13405	0.213393	0.0492871
Normandy University	France	FRD	Normandy	-0.229341	-0.203884	-0.295822	-0.0543871
North Carolina State University	United States	US37	North Carolina	-0.0722962	0.123485	0.0589315	-0.131739
North-Eastern Federal University	Russia	RU75	Sakha Republic	-0.136222	-0.478587	-0.455265	0.187916
Northeastern University	United States	US25	Massachusetts	0.282655	0.51109	0.582846	-0.0900107
Northern Arizona University	United States	US04	Arizona	0.142694	0.284318	0.317942	-0.061019
Northumbria University	United Kingdom	UKC	N.E. England	0.283455	0.31841	0.431356	0.0290555
Northwestern University	United States	US17	Illinois	0.291926	0.429627	0.524288	-0.0326251
Norwegian University of Life Sciences	Norway	NO01	Oslo and Akershus	-0.00691283	0.237152	0.188779	-0.150033
Norwegian University of Science and Technology	Norway	NO06	Trøndelag	0.0331022	0.141213	0.1377	-0.0594991
Nottingham Trent University	United Kingdom	UKF	E. Midlands	0.0105778	0.0993708	0.0908511	-0.0515467
Nova Southeastern University	United States	US12	Florida	0.309005	0.460094	0.558818	-0.0378803
Novosibirsk State Technical University	Russia	RU72	Novosibirsk Oblast	-0.149453	-0.394581	-0.397135	0.125844
Novosibirsk State University	Russia	RU72	Novosibirsk Oblast	-0.0146914	-0.343462	-0.273979	0.200719
Oakland University	United States	US26	Michigan	-0.430915	-0.286222	-0.484671	-0.162773
Ochanomizu University	Japan	JPD	Southern-Kanto	-0.411826	-0.495225	-0.637796	-0.0192475
Ohio State University (Main campus)	United States	US39	Ohio	0.191265	0.387125	0.42889	-0.0858995
Ohio University (Main campus)	United States	US39	Ohio	-0.244736	-0.112253	-0.233009	-0.122853
Oita University	Japan	JPJ	Kyushu, Okinawa	-0.241311	-0.209878	-0.307908	-0.0601445
Okayama University	Japan	JPH	Chugoku	-0.245189	-0.20154	-0.303715	-0.0683282
Oklahoma State University	United States	US40	Oklahoma	0.0568651	0.254267	0.241482	-0.110247
Old Dominion University	United States	US51	Virginia	-0.236142	-0.0857825	-0.206846	-0.132345
Omsk State Technical University	Russia	RU73	Omsk Oblast	0.034405	-0.219099	-0.145705	0.163003
Ondokuz Mayis University	Turkey	TR83	Middle Black Sea	-0.224245	-0.43503	-0.475013	0.0917125
Open University of Catalonia	Spain	ES51	Catalonia	0.15512	0.163449	0.230241	0.0230777
Oregon Health and Science University	United States	US41	Oregon	0.304049	0.460448	0.556051	-0.0420071
Oregon State University	United States	US41	Oregon	-0.0517206	0.153896	0.095566	-0.134202
Osaka City University	Japan	JPG	Kinki	-0.234813	-0.226408	-0.316953	-0.0448582
Osaka Institute of Technology	Japan	JPG	Kinki	-0.298466	-0.16832	-0.31026	-0.130772
Osaka Medical College	Japan	JPG	Kinki	-0.373412	-0.425399	-0.559106	-0.031868
Osaka Prefecture University	Japan	JPG	Kinki	-0.359039	-0.350011	-0.490807	-0.0668697
Osaka University	Japan	JPG	Kinki	-0.175267	-0.229958	-0.283151	0.00429308
Oxford Brookes University	United Kingdom	UKJ	South East England	-0.104778	-0.0121358	-0.0680096	-0.0739969
Ozyegin University	Turkey	TR10	Istanbul	0.32184	0.0979021	0.281018	0.194874
Pablo de Olavide University	Spain	ES61	Andalusia	-0.079989	-0.0927397	-0.116351	-0.00489847
Palacký University Olomouc	Czech Republic	CZ07	Central Moravia	0.255696	-0.103093	0.0818193	0.266247
Panthéon-Sorbonne University – Paris 1	France	FR1	Île-de-France	-0.491921	-0.503482	-0.693541	-0.077349
Paris Nanterre University	France	FR1	Île-de-France	-0.466263	-0.434154	-0.623084	-0.099725
Paris Sciences et Lettres – PSL Research University Paris	France	FR1	Île-de-France	0.181343	0.283556	0.341098	-0.0300644
Paris-Saclay University	France	FR1	Île-de-France	0.227527	0.247985	0.341429	0.0282294
Parthenope University of Naples	Italy	ITF3	Campania	0.141419	0.372091	0.386392	-0.115976
Pavol Jozef Šafárik University in Košice	Slovak Republic	SK04	East	-0.083684	-0.447173	-0.398193	0.210048
Penn State (Main campus)	United States	US42	Pennsylvania	0.0741604	0.274079	0.26774	-0.108783
Perm National Research Polytechnic University	Russia	RU49	Perm Krai	-0.170226	-0.31657	-0.34837	0.0615073
Perm State University	Russia	RU49	Perm Krai	-0.217919	-0.577722	-0.583678	0.184412
Peter the Great St Petersburg Polytechnic University	Russia	RU25	Leningrad Oblast	0.678265	0.428728	0.761052	0.272665
Pirogov Russian National Research Medical University	Russia	RU10	Moscow Oblast	-0.226576	-0.556847	-0.572533	0.164752
Pohang University of Science and Technology (POSTECH)	Korea	KR03	Gyeongbuk	0.462051	0.332118	0.551946	0.161503
Polytechnic Institute of Porto	Portugal	PT11	North (PT)	-0.128393	-0.0332287	-0.0991626	-0.0796583
Polytechnic University of Bari	Italy	ITF4	Apulia	0.29259	0.513482	0.590839	-0.0836444
Polytechnic University of Bucharest	Romania	RO32	Bucharest - Ilfov	-0.124279	-0.290303	-0.299409	0.0816031
Polytechnic University of Cartagena	Spain	ES62	Murcia	-0.307195	-0.117583	-0.275604	-0.168844
Polytechnic University of Catalonia	Spain	ES51	Catalonia	-0.0427378	0.139487	0.0897224	-0.11826
Polytechnic University of Milan	Italy	ITC4	Lombardy	0.0407346	0.238606	0.219214	-0.113344
Polytechnic University of Timişoara	Romania	RO42	West	-0.111529	-0.240763	-0.252496	0.0612092
Polytechnic University of Turin	Italy	ITC1	Piedmont	-0.0133606	0.191811	0.149052	-0.12725
Polytechnic University of Valencia	Spain	ES52	Valencia	-0.203979	-0.0797315	-0.182304	-0.110695
Pompeu Fabra University	Spain	ES51	Catalonia	0.392341	0.399531	0.562272	0.0650801
Pontifical Bolivarian University (UPB) – Medellín	Colombia	CO05	Antioquia	-0.180666	-0.413193	-0.431002	0.112664
Pontifical Catholic University of Chile	Chile	CL13	Santiago	0.239088	0.0531246	0.194832	0.157124
Pontifical Catholic University of Minas Gerais	Brazil	BR18	Minas Gerais	-0.190157	-0.443579	-0.460804	0.123855
Pontifical Catholic University of Paraná	Brazil	BR21	Parana	0.0692881	-0.196923	-0.106772	0.176887
Pontifical Catholic University of Peru	Peru	PE15	Lima	0.0818881	-0.202047	-0.103068	0.189975
Pontifical Catholic University of Rio Grande do Sul (PUCRS)	Brazil	BR22	Rio Grande do Sul	0.190193	-0.141154	0.0115346	0.237975
Pontifical Catholic University of Rio de Janeiro (PUC-Rio)	Brazil	BR19	Rio de Janeiro	0.0319383	-0.196139	-0.129112	0.146945
Pontifical Catholic University of Valparaíso	Chile	CL05	Valparaíso	-0.156829	-0.316802	-0.340319	0.0722172
Pontifical Javeriana University	Colombia	CO11	Bogotá Capital District	0.760067	0.453638	0.830982	0.321877
Portland State University	United States	US41	Oregon	-0.264566	-0.121659	-0.252617	-0.132713
Princeton University	United States	US34	New Jersey	0.294127	0.516267	0.593981	-0.0841437
Public University of Navarre	Spain	ES22	Navarra	-0.231279	-0.125404	-0.23511	-0.104156
Purdue University West Lafayette	United States	US18	Indiana	-0.0740679	0.122633	0.0571701	-0.132612
Pusan National University	Korea	KR02	Gyeongnam	-0.0280468	-0.266488	-0.221473	0.142871
Queen Mary University of London	United Kingdom	UKI	Greater London	0.379515	0.420932	0.571269	0.0418082
Queensland University of Technology	Australia	AU3	Queensland	0.20712	0.4208	0.465198	-0.0940924
Queen’s University	Canada	CA48	Alberta	-0.0463431	0.0862134	0.0454849	-0.0883572
Queen’s University Belfast	United Kingdom	UKN	Northern Ireland	0.254616	0.284713	0.38705	0.0270201
RCSI University of Medicine and Health Sciences	Ireland	IE02	Southern and Eastern	0.262513	0.346168	0.440378	-0.00452529
RMIT University	Australia	AU2	Victoria	0.114467	0.14657	0.191939	0.00138664
RUDN University	Russia	RU10	Moscow Oblast	0.0105158	-0.24716	-0.182524	0.161408
RWTH Aachen University	Germany	DEA	N. Rhine-Westphalia	0.0449022	0.149384	0.151399	-0.0552144
Radboud University Nijmegen	Netherlands	NL22	Gelderland	0.299651	0.298445	0.425563	0.0541022
Recep Tayyip Erdoğan University	Turkey	TR90	Eastern Black Sea	-0.221066	-0.414032	-0.456496	0.0813134
Rensselaer Polytechnic Institute	United States	US36	New York	-0.144264	0.0761873	-0.0226127	-0.159432
Reykjavík University	Iceland	IS01	Reykjavik Region	0.425016	0.53378	0.688249	0.00833326
Rice University	United States	US48	Texas	0.205641	0.426209	0.468555	-0.0985838
Riga Technical University	Latvia	LV006	Riga	-0.0620748	-0.202617	-0.192009	0.0767709
Rikkyo University	Japan	JPD	Southern-Kanto	-0.0389676	-0.128185	-0.119095	0.0492459
Rio de Janeiro State University (UERJ)	Brazil	BR19	Rio de Janeiro	-0.109913	-0.418998	-0.392091	0.172041
Ritsumeikan University	Japan	JPG	Kinki	-0.355959	-0.408766	-0.535258	-0.0283249
Robert Gordon University	United Kingdom	UKM	Scotland	-0.387537	-0.26003	-0.437349	-0.144657
Rochester Institute of Technology	United States	US36	New York	-0.300525	-0.0801504	-0.241979	-0.186591
Roskilde University	Denmark	DK02	Zealand	-0.116692	-0.106993	-0.150154	-0.0250881
Royal Holloway, University of London	United Kingdom	UKI	Greater London	0.0479862	0.0602722	0.0830048	0.00199333
Royal Veterinary College	United Kingdom	UKI	Greater London	0.0756992	0.125572	0.151547	-0.0162854
Ruhr University Bochum	Germany	DEA	N. Rhine-Westphalia	0.0520863	0.042195	0.0712661	0.0163389
Rush University	United States	US17	Illinois	0.230214	0.39261	0.457157	-0.0585483
Russian Presidential Academy of National Economy and Public Administration	Russia	RU10	Moscow Oblast	-0.119936	-0.430063	-0.40698	0.170936
Rutgers, the State University of New Jersey	United States	US34	New Jersey	0.0565357	0.201122	0.199359	-0.0778397
Ryerson University	Canada	CA35	Ontario	-0.30526	-0.0887794	-0.251696	-0.185022
Ryukoku University	Japan	JPG	Kinki	-0.400106	-0.439951	-0.586992	-0.0439782
SOAS University of London	United Kingdom	UKI	Greater London	-0.343074	-0.287513	-0.431696	-0.0926924
SRUC (Scotland’s Rural College)	United Kingdom	UKM	Scotland	0.172757	0.403382	0.430337	-0.110491
SWPS University of Social Sciences and Humanities	Poland	PL12	Mazovia	0.0322145	-0.28711	-0.200698	0.20308
Sabancı University	Turkey	TR10	Istanbul	0.199052	-0.0241808	0.109246	0.173062
Saga University	Japan	JPJ	Kyushu, Okinawa	-0.316298	-0.287531	-0.415252	-0.071561
Saint Petersburg State University	Russia	RU25	Leningrad Oblast	-0.0551964	-0.401363	-0.344547	0.20436
Saint-Petersburg Mining University	Russia	RU25	Leningrad Oblast	0.732088	0.585745	0.917988	0.218604
Saitama Medical University	Japan	JPD	Southern-Kanto	-0.205367	-0.256519	-0.322604	-0.00312321
Saitama University	Japan	JPD	Southern-Kanto	-0.340952	-0.31536	-0.452357	-0.0739021
Sakarya University	Turkey	TR42	Eastern Marmara - North	-0.116068	-0.398768	-0.379917	0.154751
Samara State Technical University	Russia	RU54	Samara Oblast	-0.110654	-0.254984	-0.263175	0.0706408
Samara University	Russia	RU54	Samara Oblast	-0.0235573	-0.340175	-0.276836	0.191706
San Diego State University	United States	US06	California	-0.0595167	0.101507	0.049451	-0.108149
San Sebastián University	Chile	CL13	Santiago	-0.264567	-0.491256	-0.544149	0.094468
Santa Catarina State University	Brazil	BR23	Santa Catarina	-0.00753595	-0.248418	-0.194612	0.147943
Sant’Anna School of Advanced Studies – Pisa	Italy	ITI1	Tuscany	0.238621	0.256238	0.354757	0.0319071
Sapienza University of Rome	Italy	ITI4	Lazio	0.117651	0.123998	0.176092	0.0177723
Sapporo Medical University	Japan	JPA	Hokkaido	-0.407963	-0.287129	-0.471279	-0.144112
Sciences Po	France	FR1	Île-de-France	-0.125526	-0.0981568	-0.148614	-0.037487
Scuola Normale Superiore di Pisa	Italy	ITI1	Tuscany	0.210708	0.184164	0.280749	0.0541917
Sechenov University	Russia	RU10	Moscow Oblast	-0.170668	-0.496962	-0.490932	0.172041
Sejong University	Korea	KR01	Capital Region	0.350798	0.376848	0.518844	0.0462537
Selçuk University	Turkey	TR52	Central Anatolia - West and South	-0.0301689	-0.313264	-0.259673	0.169949
Semmelweis University	Hungary	HU10	Central Hungary	0.566702	0.249357	0.550993	0.29492
Seoul National University	Korea	KR01	Capital Region	0.162508	0.190836	0.256385	0.0120722
Seoul National University of Science and Technology (SeoulTech)	Korea	KR01	Capital Region	-0.379473	-0.218619	-0.399727	-0.163751
Sheffield Hallam University	United Kingdom	UKE	Yorkshire, Humber	-0.18061	-0.149944	-0.223322	-0.0491038
Shibaura Institute of Technology Tokyo	Japan	JPD	Southern-Kanto	-0.414908	-0.289944	-0.477768	-0.147859
Shiga University of Medical Science	Japan	JPG	Kinki	-0.144467	-0.190023	-0.23272	0.00404025
Shimane University	Japan	JPH	Chugoku	-0.380718	-0.419313	-0.558797	-0.0413714
Shinshu University	Japan	JPC	Northern-Kanto, Koshin	-0.207154	-0.179213	-0.262724	-0.0520507
Shizuoka University	Japan	JPF	Toukai	-0.395985	-0.368163	-0.527834	-0.0848548
Showa University	Japan	JPD	Southern-Kanto	-0.291649	-0.345181	-0.445574	-0.0166822
Siberian Federal University	Russia	RU69	Krasnoyarsk Krai	-0.0176936	-0.266923	-0.215452	0.151305
Silesian University of Technology	Poland	PL22	Silesia	-0.00716925	-0.151167	-0.117677	0.0884541
Simon Fraser University	Canada	CA59	British Columbia	0.0829151	0.19052	0.207211	-0.0505153
Slovak University of Agriculture in Nitra	Slovak Republic	SK02	West Slovakia	-0.144689	-0.382345	-0.384556	0.12208
Slovak University of Technology in Bratislava	Slovak Republic	SK01	Bratislava Region	-0.152758	-0.297891	-0.3229	0.063804
Sofia University	Bulgaria	BG41	South West	-0.103403	-0.460862	-0.421111	0.202909
Sogang University	Korea	KR01	Capital Region	-0.309775	-0.325594	-0.441266	-0.0430191
Soongsil University	Korea	KR01	Capital Region	-0.402359	-0.34646	-0.514633	-0.103222
Sophia University	Japan	JPD	Southern-Kanto	-0.405663	-0.381161	-0.544036	-0.0844985
Sorbonne University	France	FR1	Île-de-France	0.156712	0.260138	0.307486	-0.0350989
South Ural State University	Russia	RU62	Chelyabinsk Oblast	0.0754694	-0.166602	-0.0790559	0.163125
Southern Cross University	Australia	AU1	New South Wales	-0.223513	-0.070613	-0.187119	-0.131708
Southern Federal University	Russia	RU35	Rostov Oblast	-0.0863921	-0.406353	-0.367659	0.182821
Southern Illinois University Carbondale	United States	US17	Illinois	-0.330331	-0.129361	-0.299116	-0.179853
St George’s, University of London	United Kingdom	UKI	Greater London	0.399017	0.46755	0.620027	0.0285359
St Marianna University School of Medicine	Japan	JPD	Southern-Kanto	-0.136548	-0.185801	-0.224521	0.00769173
St Petersburg Electrotechnical University (LETI)	Russia	RU25	Leningrad Oblast	-0.0710265	-0.187882	-0.185889	0.0606526
Staffordshire University	United Kingdom	UKG	West Midlands	-0.202009	-0.154305	-0.239915	-0.0633027
Stanford University	United States	US06	California	0.298453	0.510409	0.59202	-0.0771312
State University of Maringá	Brazil	BR21	Parana	-0.135066	-0.399504	-0.392176	0.140218
State University of New York Albany	United States	US36	New York	0.239194	0.347563	0.427145	-0.0237762
State University of Ponta Grossa	Brazil	BR21	Parana	0.00360278	-0.358612	-0.274684	0.224462
State University of Santa Cruz	Brazil	BR09	Bahia	-0.125994	-0.401461	-0.388142	0.148577
Stevens Institute of Technology	United States	US34	New Jersey	-0.0823166	0.243553	0.14748	-0.213445
Stockholm University	Sweden	SE11	Stockholm	0.197173	0.23936	0.315967	0.00958767
Stony Brook University	United States	US36	New York	0.0860165	0.225157	0.236439	-0.0693595
Sungkyunkwan University (SKKU)	Korea	KR01	Capital Region	0.152106	0.198837	0.256302	-0.00105157
Swansea University	United Kingdom	UKL	Wales	0.371919	0.403732	0.553032	0.0463891
Swedish University of Agricultural Sciences	Sweden	SE12	East Middle Sweden	0.113796	0.364748	0.363621	-0.133251
Swinburne University of Technology	Australia	AU2	Victoria	0.11344	0.15811	0.20041	-0.00651614
Syracuse University	United States	US36	New York	0.0376988	0.180134	0.171226	-0.0797974
Szent István University	Hungary	HU10	Central Hungary	-0.0660612	-0.221616	-0.209445	0.0853047
São Paulo State University (UNESP)	Brazil	BR20	Sao Paulo	-0.0881391	-0.331975	-0.310065	0.135725
Süleyman Demirel University	Turkey	TR61	Mediterranean region - West	-0.151246	-0.417215	-0.416091	0.138342
TOBB University of Economics and Technology	Turkey	TR51	Ankara	-0.0620307	-0.252554	-0.231371	0.107501
TU Braunschweig	Germany	DE9	Lower Saxony	-0.0532048	0.0549963	0.0166437	-0.0745813
TU Dortmund University	Germany	DEA	N. Rhine-Westphalia	-0.0710681	0.034462	-0.0105335	-0.0760496
TU Dresden	Germany	DED	Saxony	0.204737	0.173552	0.268709	0.0560048
TU Wien	Austria	AT13	Vienna	-0.184869	0.032151	-0.082307	-0.164393
Tallinn University	Estonia	EE001	North Estonia	-0.428429	-0.335825	-0.522269	-0.130323
Tallinn University of Technology	Estonia	EE001	North Estonia	-0.416014	-0.113529	-0.339296	-0.25717
Tampere University	Finland	FI19	West	0.218931	0.358585	0.423384	-0.0465343
Technical University of Berlin	Germany	DE3	Berlin	0.0314761	0.250121	0.222606	-0.127725
Technical University of Cluj-Napoca	Romania	RO11	North West	-0.0651676	-0.215078	-0.203739	0.0819907
Technical University of Darmstadt	Germany	DE7	Hesse	-0.111882	-0.00486499	-0.0666411	-0.0840695
Technical University of Denmark	Denmark	DK01	Copenhagen Region	0.121458	0.349431	0.356249	-0.117792
Technical University of Košice	Slovak Republic	SK04	East	-0.131435	-0.278888	-0.294804	0.0689424
Technical University of Liberec	Czech Republic	CZ05	Northeast	-0.189442	-0.432066	-0.451283	0.117342
Technical University of Madrid	Spain	ES30	Madrid	-0.241309	0.0320878	-0.117049	-0.208873
Technical University of Munich	Germany	DE2	Bavaria	0.269954	0.478487	0.549322	-0.0799895
Technion Israel Institute of Technology	Israel	IL03	Haifa district	0.0340106	0.177641	0.166993	-0.0811742
Technological University Dublin	Ireland	IE02	Southern and Eastern	-0.265279	-0.120633	-0.252246	-0.133907
Teesside University	United Kingdom	UKE	Yorkshire, Humber	-0.164194	-0.0708673	-0.150858	-0.0847625
Teikyo University	Japan	JPD	Southern-Kanto	0.427363	0.383779	0.571374	0.102386
Tel Aviv University	Israel	IL05	Tel Aviv district	0.227061	0.138055	0.254431	0.095433
Temple University	United States	US42	Pennsylvania	0.119392	0.257604	0.282548	-0.0629783
Texas A&M University	United States	US48	Texas	-0.0524814	0.149709	0.0917961	-0.132228
Texas State University	United States	US48	Texas	-0.440179	-0.298654	-0.500172	-0.162439
Texas Tech University	United States	US48	Texas	-0.254043	-0.112271	-0.238744	-0.130184
The Catholic University of Korea	Korea	KR01	Capital Region	-0.313936	-0.333289	-0.449893	-0.0415714
The New School	United States	US36	New York	-0.348843	-0.19314	-0.360803	-0.155251
The Open University	United Kingdom	UKJ	South East England	0.0398735	0.038676	0.0609835	0.00886877
The University of Aizu	Japan	JPB	Tohoku	-0.0876309	0.219228	0.125026	-0.202685
The University of Chicago	United States	US17	Illinois	0.29604	0.403483	0.506195	-0.01331
The University of Electro-Communications	Japan	JPD	Southern-Kanto	-0.373821	-0.248616	-0.419915	-0.140855
The University of Queensland	Australia	AU3	Queensland	0.171092	0.366571	0.400277	-0.0891777
The University of Tennessee-Knoxville	United States	US47	Tennessee	0.123701	0.319091	0.333696	-0.0973739
The University of Texas at San Antonio	United States	US48	Texas	0.00922123	0.147489	0.127972	-0.0821935
The University of Tokyo	Japan	JPD	Southern-Kanto	0.0719656	0.0767616	0.110751	0.0107722
The University of Tulsa	United States	US40	Oklahoma	0.0229172	0.173571	0.156963	-0.0874224
The University of Western Australia	Australia	AU5	Western Australia	0.213474	0.350894	0.413962	-0.0461113
Tilburg University	Netherlands	NL41	North Brabant	0.0274484	0.072419	0.0799619	-0.0216728
Toho University	Japan	JPD	Southern-Kanto	-0.203313	-0.253374	-0.31886	-0.00343623
Tohoku University	Japan	JPB	Tohoku	-0.299167	-0.186602	-0.325111	-0.120087
Tokai University	Japan	JPD	Southern-Kanto	-0.286513	-0.281904	-0.392505	-0.0515263
Tokat Gaziosmanpaşa University	Turkey	TR83	Middle Black Sea	-0.0901372	-0.364361	-0.336839	0.154056
Tokushima University	Japan	JPI	Shikoku	-0.342375	-0.333313	-0.467392	-0.0639893
Tokyo City University	Japan	JPD	Southern-Kanto	-0.430315	-0.303939	-0.498278	-0.15141
Tokyo Denki University	Japan	JPD	Southern-Kanto	-0.493999	-0.368262	-0.58816	-0.162105
Tokyo Institute of Technology	Japan	JPD	Southern-Kanto	-0.164281	-0.0343567	-0.122112	-0.107273
Tokyo Medical University	Japan	JPD	Southern-Kanto	-0.104706	-0.146951	-0.174305	0.00892793
Tokyo Medical and Dental University (TMDU)	Japan	JPD	Southern-Kanto	0.0277978	0.0325707	0.0487451	0.00309643
Tokyo Metropolitan University	Japan	JPD	Southern-Kanto	-0.000962693	-0.0590602	-0.0412099	0.036734
Tokyo University of Agriculture	Japan	JPD	Southern-Kanto	-0.383066	-0.469103	-0.599513	-0.0126186
Tokyo University of Agriculture and Technology	Japan	JPD	Southern-Kanto	-0.362523	-0.239729	-0.40596	-0.137405
Tokyo University of Marine Science and Technology	Japan	JPD	Southern-Kanto	-0.403609	-0.283563	-0.46579	-0.142869
Tokyo University of Science	Japan	JPD	Southern-Kanto	-0.355333	-0.231438	-0.395	-0.13683
Tomas Bata University in Zlín	Czech Republic	CZ07	Central Moravia	-0.12701	-0.358412	-0.354811	0.121314
Tomsk Polytechnic University	Russia	RU74	Tomsk Oblast	0.0263247	-0.220724	-0.151954	0.157629
Tomsk State University	Russia	RU74	Tomsk Oblast	0.0221705	-0.309824	-0.224788	0.209119
Tomsk State University of Control Systems and Radioelectronics	Russia	RU74	Tomsk Oblast	-0.0681837	-0.221449	-0.210618	0.0835278
Tottori University	Japan	JPH	Chugoku	-0.414601	-0.391867	-0.557974	-0.0849678
Toyo University	Japan	JPD	Southern-Kanto	-0.44675	-0.421803	-0.601348	-0.0919254
Toyohashi University of Technology (TUT)	Japan	JPF	Toukai	-0.375448	-0.245437	-0.418407	-0.144092
Transilvania University of Brașov	Romania	RO12	Center	-0.0546905	-0.294786	-0.260171	0.139249
Trinity College Dublin	Ireland	IE02	Southern and Eastern	0.164964	0.236277	0.293737	-0.0139231
Tufts University	United States	US25	Massachusetts	0.254878	0.465233	0.529602	-0.0837338
Tulane University	United States	US22	Louisiana	0.419183	0.238019	0.451374	0.185529
Télécom Paris	France	FR1	Île-de-France	0.10129	0.135661	0.175234	-0.00230074
Télécom SudParis	France	FR1	Île-de-France	-0.172736	0.0361641	-0.0716836	-0.157289
UCL	United Kingdom	UKI	Greater London	0.367198	0.408403	0.553815	0.0397944
UNSW Sydney	Australia	AU1	New South Wales	0.163281	0.297226	0.340778	-0.0527135
Ufa State Aviation Technical University	Russia	RU43	Republic of Bashkortostan	-0.14031	-0.285454	-0.305438	0.0659776
UiT The Arctic University of Norway	Norway	NO04	Agder and Rogaland	0.229468	0.336768	0.412652	-0.0248125
Ulm University	Germany	DE1	Baden-Württemberg	0.37383	0.476385	0.611515	0.00323862
Ulsan National Institute of Science and Technology (UNIST)	Korea	KR02	Gyeongnam	0.665682	0.542145	0.842779	0.193025
Ulster University	United Kingdom	UKN	Northern Ireland	-0.178453	-0.147648	-0.220185	-0.0488145
Umeå University	Sweden	SE33	Upper Norrland	0.160915	0.237177	0.291958	-0.0176701
Unisinos University	Brazil	BR22	Rio Grande do Sul	0.0359314	-0.213019	-0.139972	0.16047
Universidad Autónoma de Chile	Chile	CL09	Araucanía	0.558054	0.272907	0.564253	0.273624
Universidad Católica San Antonio de Murcia (UCAM)	Spain	ES62	Murcia	-0.346549	-0.324003	-0.462615	-0.0730035
Universidad Nacional del Litoral	Argentina	AR21	Santa Fe	0.0656329	-0.348634	-0.228685	0.267257
Universidad Peruana Cayetano Heredia	Peru	PE15	Lima	0.545876	0.293791	0.57324	0.251181
Universitat Internacional de Catalunya	Spain	ES51	Catalonia	0.0183805	0.0251706	0.0371195	0.000216942
University College Cork	Ireland	IE02	Southern and Eastern	0.212198	0.273841	0.352401	0.000244759
University College Dublin	Ireland	IE02	Southern and Eastern	0.113622	0.237082	0.262814	-0.0549148
University Rey Juan Carlos	Spain	ES30	Madrid	-0.242337	-0.143915	-0.256508	-0.101499
University at Buffalo	United States	US36	New York	0.0315306	0.173159	0.161933	-0.0803756
University of A Coruña	Spain	ES11	Galicia	-0.275512	-0.236161	-0.349663	-0.0709659
University of Aberdeen	United Kingdom	UKM	Scotland	0.347208	0.453925	0.577435	-0.00395514
University of Adelaide	Australia	AU4	South Australia	0.271261	0.471806	0.544856	-0.0748516
University of Alabama	United States	US01	Alabama	0.242056	0.122327	0.251242	0.116928
University of Alabama at Birmingham	United States	US01	Alabama	0.635132	0.420929	0.728387	0.243436
University of Alabama in Huntsville	United States	US01	Alabama	0.14776	0.0307479	0.121045	0.0988404
University of Alaska Fairbanks	United States	US02	Alaska	-0.0263288	0.193029	0.142041	-0.138227
University of Alberta	Canada	CA48	Alberta	0.0318332	0.165521	0.156095	-0.0754419
University of Alcalá	Spain	ES30	Madrid	-0.199163	-0.113189	-0.205734	-0.0863315
University of Algarve	Portugal	PT15	Algarve	-0.144794	-0.130067	-0.185628	-0.0330718
University of Alicante	Spain	ES52	Valencia	-0.341755	-0.301555	-0.441962	-0.0830209
University of Almería	Spain	ES61	Andalusia	-0.284202	-0.251059	-0.366755	-0.0686632
University of Amsterdam	Netherlands	NL32	North Holland	0.342239	0.34537	0.488754	0.0588516
University of Antioquia	Colombia	CO05	Antioquia	-0.0907961	-0.345073	-0.32203	0.14168
University of Antofagasta	Chile	CL02	Antofagasta	0.441189	0.214862	0.446634	0.217121
University of Antwerp	Belgium	BE2	Flemish Region	0.226362	0.333747	0.40836	-0.0254054
University of Arizona	United States	US04	Arizona	0.16018	0.363485	0.391136	-0.0958874
University of Arkansas	United States	US05	Arkansas	0.0657782	-0.0660879	-0.00572917	0.0936977
University of Auckland	New Zealand	NZ12	Auckland	0.245907	0.3211	0.410398	-0.00221505
University of Aveiro	Portugal	PT16	Centro	-0.149916	-0.0635063	-0.136275	-0.0780245
University of Barcelona	Spain	ES51	Catalonia	0.368516	0.329795	0.492621	0.0891516
University of Bari Aldo Moro	Italy	ITF4	Apulia	0.298809	0.285033	0.414467	0.0616828
University of Basel	Switzerland	CH03	Northwestern	0.314948	0.330508	0.460257	0.0464605
University of Bath	United Kingdom	UKK	South West England	0.219399	0.329403	0.400653	-0.0282276
University of Bayreuth	Germany	DE2	Bavaria	-0.0255669	0.0840122	0.0565193	-0.0706164
University of Bedfordshire	United Kingdom	UKH	E. of England	-0.281478	-0.235733	-0.352992	-0.0759351
University of Beira Interior	Portugal	PT16	Centro	-0.0595162	-0.0427613	-0.064345	-0.0194704
University of Bergamo	Italy	ITC4	Lombardy	0.0283121	0.0471467	0.0605585	-0.00545738
University of Bergen	Norway	NO05	West	0.349413	0.357929	0.50307	0.056791
University of Bern	Switzerland	CH02	Espace Mittelland	0.265122	0.285953	0.394485	0.0345448
University of Birmingham	United Kingdom	UKG	West Midlands	0.337713	0.372093	0.507051	0.0388558
University of Bologna	Italy	ITH5	Emilia-Romagna	0.278483	0.342934	0.447644	0.0100593
University of Bonn	Germany	DEA	N. Rhine-Westphalia	0.270685	0.260172	0.37757	0.0547804
University of Bordeaux	France	FRI	Nouvelle-Aquitaine	0.0940772	0.126774	0.163791	-0.00252812
University of Bradford	United Kingdom	UKE	Yorkshire, Humber	-0.144701	-0.0333773	-0.109304	-0.0924308
University of Brasília	Brazil	BR24	Distrito Federal	0.110296	-0.109886	-0.012912	0.155734
University of Bremen	Germany	DE5	Bremen	-0.0876228	0.0208907	-0.0314139	-0.0807656
University of Brescia	Italy	ITC4	Lombardy	0.240531	0.438595	0.49977	-0.0786768
University of Brighton	United Kingdom	UKJ	South East England	-0.114011	-0.0842913	-0.1306	-0.0369276
University of Bristol	United Kingdom	UKK	South West England	0.374303	0.415645	0.563895	0.0409471
University of British Columbia	Canada	CA59	British Columbia	0.208423	0.346784	0.407617	-0.0475688
University of Bucharest	Romania	RO32	Bucharest - Ilfov	-0.102412	-0.465549	-0.424199	0.206571
University of Burgos	Spain	ES41	Castile and León	-0.363538	-0.230892	-0.399613	-0.143638
University of Bío-Bío	Chile	CL08	Bío-Bío	-0.277183	-0.436574	-0.508771	0.0509048
University of Cadiz	Spain	ES61	Andalusia	-0.26347	-0.243944	-0.348399	-0.0566835
University of Calabria	Italy	ITF6	Calabria	0.0478796	0.0688343	0.0896929	-0.00335374
University of Calgary	Canada	CA48	Alberta	0.182014	0.377876	0.415908	-0.0875112
University of California, Berkeley	United States	US06	California	0.290224	0.440622	0.531915	-0.0407258
University of California, Davis	United States	US06	California	0.113296	0.325463	0.332327	-0.109498
University of California, Irvine	United States	US06	California	0.23262	0.462909	0.514087	-0.0998623
University of California, Los Angeles	United States	US06	California	0.263479	0.475507	0.542992	-0.0832643
University of California, Merced	United States	US06	California	0.250107	0.479059	0.537574	-0.0959955
University of California, Riverside	United States	US06	California	0.145184	0.377996	0.393364	-0.116635
University of California, San Diego	United States	US06	California	0.240849	0.471314	0.525775	-0.0985376
University of California, Santa Barbara	United States	US06	California	0.265536	0.477051	0.545474	-0.0825906
University of California, Santa Cruz	United States	US06	California	0.260393	0.37855	0.464618	-0.0261017
University of Cambridge	United Kingdom	UKH	E. of England	0.37301	0.372582	0.529133	0.0663969
University of Campinas	Brazil	BR20	Sao Paulo	0.113991	-0.195223	-0.0779533	0.211103
University of Canberra	Australia	AU8	Australian Capital Territory (Act)	0.39836	0.461842	0.615122	0.0315264
University of Canterbury	New Zealand	NZ23	Canterbury Region	0.0698315	0.130189	0.151582	-0.0237519
University of Castilla-La Mancha	Spain	ES42	Castile-La Mancha	-0.239857	-0.207673	-0.305275	-0.0603525
University of Catania	Italy	ITG1	Sicily	0.115936	0.16905	0.210574	-0.0112724
University of Caxias do Sul	Brazil	BR22	Rio Grande do Sul	-0.16315	-0.425397	-0.429862	0.133982
University of Central Florida	United States	US12	Florida	-0.18669	-0.0359643	-0.137154	-0.123961
University of Central Lancashire	United Kingdom	UKD	N.W. England	-0.22432	-0.189501	-0.281391	-0.0592675
University of Cergy-Pontoise	France	FR1	Île-de-France	-0.193262	-0.111378	-0.200679	-0.0827897
University of Chemistry and Technology, Prague	Czech Republic	CZ01	Prague	-0.375236	-0.216617	-0.395544	-0.161639
University of Chester	United Kingdom	UKD	N.W. England	-0.388477	-0.292588	-0.463608	-0.125386
University of Chile	Chile	CL13	Santiago	0.0256391	-0.155537	-0.100958	0.117019
University of Cincinnati	United States	US39	Ohio	0.149104	0.282659	0.320574	-0.054942
University of Clermont Auvergne	France	FRK	Auvergne-Rhône-Alpes	-0.0304077	-0.0375952	-0.0423778	0.000314386
University of Coimbra	Portugal	PT16	Centro	-0.102118	-0.0980651	-0.134154	-0.0190803
University of Cologne	Germany	DEA	N. Rhine-Westphalia	0.236818	0.226233	0.329982	0.0489278
University of Colorado Boulder	United States	US08	Colorado	0.222092	0.441878	0.491027	-0.0952394
University of Colorado Denver	United States	US08	Colorado	0.2519	0.38869	0.467395	-0.0390334
University of Concepción	Chile	CL08	Bío-Bío	-0.0944253	-0.273294	-0.267643	0.0946968
University of Connecticut	United States	US09	Connecticut	-0.115007	0.0901216	0.0063619	-0.14492
University of Copenhagen	Denmark	DK01	Copenhagen Region	0.306256	0.316293	0.443701	0.0483423
University of Costa Rica	Costa Rica	CR01	Central	0.612271	0.284281	0.60655	0.309398
University of Crete	Greece	EL43	Crete	0.348328	0.323082	0.474917	0.0773545
University of Cyprus	Cyprus	CY00	Cyprus	0.0416789	0.118156	0.124786	-0.0385617
University of Córdoba	Spain	ES61	Andalusia	-0.162918	-0.0822006	-0.159013	-0.0767896
University of Côte d’Azur	France	FRL	Provence-Alpes-Côte d'Azur	0.086961	0.112398	0.148078	0.000695166
University of Debrecen	Hungary	HU32	Northern Great Plain	0.0498416	-0.274628	-0.180018	0.209312
University of Delaware	United States	US10	Delaware	-0.0115979	0.132298	0.103192	-0.0892777
University of Denver	United States	US08	Colorado	-0.00815405	0.0974991	0.0778607	-0.0651715
University of Derby	United Kingdom	UKF	E. Midlands	-0.19871	-0.170929	-0.251	-0.0504826
University of Desarrollo	Chile	CL08	Bío-Bío	0.703827	0.457442	0.799414	0.275178
University of Deusto	Spain	ES21	Basque Country	-0.0640509	-0.0385475	-0.0638086	-0.0256374
University of Duisburg-Essen	Germany	DEA	N. Rhine-Westphalia	0.33842	0.443481	0.563795	-0.00446712
University of Dundee	United Kingdom	UKM	Scotland	0.317449	0.372917	0.495245	0.0223649
University of East Anglia	United Kingdom	UKH	E. of England	0.388398	0.431611	0.585152	0.0422508
University of East London	United Kingdom	UKI	Greater London	-0.276358	-0.153136	-0.284694	-0.122666
University of Eastern Finland	Finland	FI1D	East and North	0.0904216	0.117492	0.154223	0.000293749
University of Economics, Prague	Czech Republic	CZ01	Prague	-0.496006	-0.505912	-0.697969	-0.0790778
University of Edinburgh	United Kingdom	UKM	Scotland	0.363627	0.470368	0.600497	-0.0011114
University of Erlangen-Nuremberg	Germany	DE2	Bavaria	0.142716	0.135144	0.20029	0.0306924
University of Essex	United Kingdom	UKH	E. of England	0.0816707	0.1286	0.157606	-0.0134367
University of Exeter	United Kingdom	UKK	South West England	0.315829	0.406053	0.520387	0.000719754
University of Ferrara	Italy	ITH5	Emilia-Romagna	0.14604	0.229345	0.276638	-0.0245886
University of Florence	Italy	ITI1	Tuscany	0.0918195	0.0971344	0.139024	0.0139098
University of Florida	United States	US12	Florida	-0.0807637	0.121352	0.0520441	-0.137106
University of Foggia	Italy	ITF4	Apulia	-0.121001	-0.13192	-0.172465	-0.013165
University of Fortaleza (UNIFOR)	Brazil	BR10	Ceara	0.251072	-0.00564522	0.155842	0.202701
University of Freiburg	Germany	DE1	Baden-Württemberg	0.295843	0.284766	0.412433	0.0595074
University of Fribourg	Switzerland	CH02	Espace Mittelland	-0.00896431	0.0115771	0.00958906	-0.0129965
University of Fukui	Japan	JPE	Hokuriku	-0.44876	-0.404827	-0.589194	-0.103945
University of Gdańsk	Poland	PL63	Pomerania	-0.0403174	-0.396733	-0.33175	0.213251
University of Geneva	Switzerland	CH01	Lake Geneva Region	0.193149	0.215986	0.295057	0.0207817
University of Genoa	Italy	ITC3	Liguria	0.13635	0.136915	0.197774	0.0245821
University of Georgia	United States	US13	Georgia	-0.185346	0.0120169	-0.0984815	-0.152393
University of Girona	Spain	ES51	Catalonia	0.0194164	0.0166555	0.0310397	0.00626805
University of Glasgow	United Kingdom	UKM	Scotland	0.346182	0.452358	0.575568	-0.00380134
University of Gothenburg	Sweden	SE23	West	0.315714	0.35423	0.479439	0.0324833
University of Granada	Spain	ES61	Andalusia	-0.0468172	-0.0288119	-0.0455362	-0.018028
University of Graz	Austria	AT22	Styria	-0.0732234	-0.0806476	-0.102654	-0.00699459
University of Greenwich	United Kingdom	UKI	Greater London	-0.0926312	0.013469	-0.0403466	-0.0801543
University of Greifswald	Germany	DE8	Mecklenburg-Vorpommern	0.2732	0.220265	0.347637	0.0812938
University of Groningen	Netherlands	NL11	Groningen	0.341565	0.340661	0.484625	0.0612144
University of Guadalajara	Mexico	ME14	Jalisco	-0.166715	-0.423342	-0.430432	0.129907
University of Guanajuato	Mexico	ME11	Guanajuato	-0.188532	-0.398398	-0.424167	0.0973653
University of Guelph	Canada	CA35	Ontario	-0.236327	-0.0373034	-0.168721	-0.16229
University of Göttingen	Germany	DE9	Lower Saxony	0.237155	0.230895	0.333866	0.0463284
University of Haifa	Israel	IL03	Haifa district	0.0528047	-0.0204373	0.0223046	0.0554041
University of Hamburg	Germany	DE6	Hamburg	0.144836	0.149962	0.213282	0.0232564
University of Hawai’i at Mānoa	United States	US15	Hawaii	0.0278422	0.226805	0.201981	-0.116259
University of Helsinki	Finland	FI1B	Helsinki-Uusimaa	0.283096	0.300689	0.417157	0.039665
University of Hertfordshire	United Kingdom	UKH	E. of England	-0.144015	-0.0518026	-0.123416	-0.080564
University of Hohenheim	Germany	DE1	Baden-Württemberg	0.389222	0.380999	0.545737	0.0740109
University of Houston	United States	US48	Texas	-0.159433	0.0428477	-0.0582344	-0.150904
University of Hradec Králové	Czech Republic	CZ05	Northeast	-0.0660961	-0.426282	-0.370903	0.21108
University of Huddersfield	United Kingdom	UKE	Yorkshire, Humber	-0.0954552	-0.0644048	-0.103508	-0.0345147
University of Hull	United Kingdom	UKE	Yorkshire, Humber	-0.00209307	0.0263807	0.0254894	-0.016676
University of Hyogo	Japan	JPG	Kinki	-0.446305	-0.488436	-0.653634	-0.0506167
University of Iceland	Iceland	IS01	Reykjavik Region	0.136724	0.159177	0.215564	0.0111937
University of Idaho	United States	US16	Idaho	-0.200346	-0.00237777	-0.119056	-0.155377
University of Illinois at Chicago	United States	US17	Illinois	-0.00943154	0.128601	0.101608	-0.0852969
University of Illinois at Urbana-Champaign	United States	US17	Illinois	0.118105	0.319297	0.330419	-0.101914
University of Innsbruck	Austria	AT33	Tyrol	-0.0632514	-0.0284526	-0.0553545	-0.0312119
University of Insubria	Italy	ITC4	Lombardy	0.1867	0.158	0.245354	0.0513369
University of Ioannina	Greece	EL54	Epirus	0.0559695	0.0451325	0.0759701	0.0175963
University of Iowa	United States	US19	Iowa	0.116654	0.24843	0.273628	-0.0594991
University of Jaén	Spain	ES61	Andalusia	-0.181577	-0.0797268	-0.168531	-0.0930281
University of Jyväskylä	Finland	FI19	West	0.00636161	0.0339945	0.036692	-0.0146872
University of Kaiserslautern	Germany	DEB	Rhineland-Palatinate	-0.240624	-0.0308448	-0.166268	-0.16965
University of Kansas	United States	US20	Kansas	-0.00341811	0.128601	0.105305	-0.0805536
University of Kent	United Kingdom	UKJ	South East England	0.148619	0.241066	0.287468	-0.0297593
University of Kentucky	United States	US21	Kentucky	0.203439	0.0654569	0.182647	0.121424
University of Kiel	Germany	DEF	Schleswig-Holstein	0.276296	0.271245	0.389753	0.0523996
University of Klagenfurt	Austria	AT21	Carinthia	0.270148	0.313016	0.418922	0.0218747
University of Konstanz	Germany	DE1	Baden-Württemberg	0.0146791	0.00756405	0.0209567	0.00811969
University of La Frontera	Chile	CL09	Araucanía	0.000966114	-0.169553	-0.127179	0.106172
University of La Laguna	Spain	ES70	Canary Islands	-0.0858819	0.053543	-0.00458836	-0.099463
University of La Sabana	Colombia	CO11	Bogotá Capital District	-0.237079	-0.443142	-0.489301	0.0865753
University of Las Palmas de Gran Canaria	Spain	ES70	Canary Islands	-0.242973	-0.040819	-0.175579	-0.165371
University of Latvia	Latvia	LV006	Riga	0.245113	-0.120133	0.0618731	0.268374
University of Lausanne	Switzerland	CH01	Lake Geneva Region	0.146954	0.169057	0.229645	0.0131896
University of Leeds	United Kingdom	UKE	Yorkshire, Humber	0.158982	0.18976	0.253368	0.00995222
University of Leicester	United Kingdom	UKF	E. Midlands	0.382988	0.376639	0.538465	0.0717733
University of Leoben	Austria	AT22	Styria	-0.29186	-0.0864249	-0.241602	-0.1759
University of Lethbridge	Canada	CA48	Alberta	-0.492771	-0.390555	-0.604989	-0.147433
University of León	Spain	ES41	Castile and León	-0.226881	-0.118744	-0.227153	-0.10478
University of Lille	France	FRE	Hauts-de-France	-0.00727046	0.0469584	0.0385383	-0.0334085
University of Limerick	Ireland	IE02	Southern and Eastern	-0.10304	0.037515	-0.0277775	-0.103145
University of Lincoln	United Kingdom	UKE	Yorkshire, Humber	0.126152	0.220014	0.257052	-0.0345404
University of Lisbon	Portugal	PT17	Lisbon Metropolitan	-0.017991	0.0346261	0.0222212	-0.0342843
University of Liverpool	United Kingdom	UKD	N.W. England	0.306113	0.402418	0.511547	-0.00470968
University of Liège	Belgium	BE3	Wallonia	0.00173081	0.103482	0.0886555	-0.0610518
University of Ljubljana	Slovenia	SI04	Western Slovenia	-0.0918275	-0.0445063	-0.0855824	-0.0438843
University of Lleida	Spain	ES51	Catalonia	-0.0116607	0.0488977	0.0373694	-0.0380634
University of Lorraine	France	FRF	Hauts-de-France	0.0454165	0.0720259	0.0906964	-0.00725833
University of Luxembourg	Luxembourg	LU00	Luxembourg	0.124755	0.237005	0.269596	-0.0460864
University of L’Aquila	Italy	ITF1	Abruzzo	0.097517	0.190083	0.215842	-0.0387293
University of Malaga	Spain	ES61	Andalusia	-0.218896	-0.118368	-0.221949	-0.098712
University of Malta	Malta	MT00	Malta	-0.031358	-0.0179201	-0.0274426	-0.012529
University of Manchester	United Kingdom	UKD	N.W. England	0.2661	0.299588	0.405842	0.0269353
University of Manitoba	Canada	CA46	Manitoba	0.0192222	0.154884	0.139953	-0.078851
University of Mannheim	Germany	DE1	Baden-Württemberg	0.24864	0.28738	0.38548	0.0206682
University of Marburg	Germany	DE7	Hesse	0.139474	0.13404	0.197427	0.0288141
University of Maribor	Slovenia	SI03	East	-0.245711	-0.25371	-0.345186	-0.0366721
University of Maryland, Baltimore County	United States	US24	Maryland	-0.112795	0.112175	0.0251168	-0.156731
University of Maryland, College Park	United States	US24	Maryland	0.203976	0.410502	0.455142	-0.0902426
University of Massachusetts	United States	US25	Massachusetts	0.180806	0.391236	0.425704	-0.096676
University of Melbourne	Australia	AU2	Victoria	0.315647	0.409734	0.523178	-0.00168647
University of Memphis	United States	US47	Tennessee	-0.241368	-0.108149	-0.227701	-0.122719
University of Messina	Italy	ITG1	Sicily	0.0472593	0.162713	0.163362	-0.0615481
University of Miami	United States	US12	Florida	0.119777	0.257156	0.282431	-0.062399
University of Michigan-Ann Arbor	United States	US26	Michigan	0.267348	0.400986	0.48659	-0.0344072
University of Milan	Italy	ITC4	Lombardy	0.16496	0.136477	0.215015	0.0474187
University of Milan-Bicocca	Italy	ITC4	Lombardy	0.269517	0.239748	0.360741	0.0664125
University of Minho	Portugal	PT11	North (PT)	-0.207325	-0.198176	-0.277788	-0.0405298
University of Minnesota	United States	US27	Minnesota	0.122518	0.320325	0.333942	-0.0990657
University of Miskolc	Hungary	HU31	North	-0.104103	-0.347114	-0.331819	0.132438
University of Missouri-St Louis	United States	US29	Missouri	-0.115068	0.0308999	-0.040389	-0.108567
University of Miyazaki	Japan	JPJ	Kyushu, Okinawa	-0.306026	-0.174804	-0.320021	-0.132749
University of Modena and Reggio Emilia	Italy	ITH5	Emilia-Romagna	0.159491	0.245654	0.29777	-0.0240034
University of Montana	United States	US30	Montana	-0.0682644	0.0292091	-0.0129534	-0.0706092
University of Montreal	Canada	CA24	Quebec	0.185736	0.381697	0.42121	-0.0869242
University of Murcia	Spain	ES62	Murcia	-0.223308	-0.249432	-0.328042	-0.0216313
University of Münster	Germany	DEA	N. Rhine-Westphalia	0.246054	0.235752	0.343167	0.0503626
University of Nantes	France	FRH	Brittany	-0.127294	-0.0999958	-0.151151	-0.0377513
University of Naples Federico II	Italy	ITF3	Campania	0.122708	0.234923	0.266696	-0.0464217
University of Navarra	Spain	ES22	Navarra	0.253458	0.277951	0.381004	0.0302642
University of Nebraska Medical Center	United States	US31	Nebraska	-0.0243831	0.122283	0.0874338	-0.0932064
University of Nebraska-Lincoln	United States	US31	Nebraska	-0.0644971	0.131519	0.0700623	-0.130525
University of Neuchâtel	Switzerland	CH02	Espace Mittelland	-0.0849282	-0.0612129	-0.0945194	-0.0281731
University of Nevada, Las Vegas	United States	US32	Nevada	-0.25425	-0.0545955	-0.193378	-0.165799
University of New Brunswick UNB	Canada	CA13	New Brunswick	-0.325446	-0.194077	-0.34716	-0.136221
University of New Mexico (Main campus)	United States	US35	New Mexico	0.128786	0.266272	0.295159	-0.0608961
University of Newcastle	Australia	AU1	New South Wales	0.115961	0.249964	0.274412	-0.0609883
University of Nicosia	Cyprus	CY00	Cyprus	-0.242568	-0.227812	-0.322827	-0.0501123
University of North Carolina Wilmington	United States	US37	North Carolina	-0.423917	-0.319975	-0.506994	-0.136506
University of North Carolina at Chapel Hill	United States	US37	North Carolina	0.277268	0.378052	0.474597	-0.0124846
University of North Carolina at Greensboro	United States	US37	North Carolina	-0.191559	-0.0910735	-0.183616	-0.0939272
University of Northern British Columbia (UNBC)	Canada	CA59	British Columbia	-0.303898	-0.199219	-0.33797	-0.116063
University of Notre Dame	United States	US18	Indiana	0.0236905	0.23854	0.208685	-0.126747
University of Nottingham	United Kingdom	UKF	E. Midlands	0.216788	0.305937	0.380539	-0.0158632
University of Occupational and Environmental Health, Japan	Japan	JPJ	Kyushu, Okinawa	0.504447	0.474938	0.690661	0.107156
University of Oregon	United States	US41	Oregon	0.133362	0.245466	0.28156	-0.0444976
University of Oslo	Norway	NO01	Oslo and Akershus	0.305178	0.327472	0.451856	0.04062
University of Ostrava	Czech Republic	CZ08	Moravia-Silesia	-0.0017623	-0.351634	-0.272478	0.215941
University of Otago	New Zealand	NZ24	Otago Region	0.211926	0.264651	0.344984	0.0056796
University of Ottawa	Canada	CA35	Ontario	0.180357	0.315218	0.365466	-0.0503034
University of Oulu	Finland	FI1D	East and North	0.128424	0.27046	0.298239	-0.0637562
University of Oviedo	Spain	ES12	Asturias	-0.0705809	-0.0779398	-0.0988943	-0.00657463
University of Oxford	United Kingdom	UKJ	South East England	0.397912	0.426579	0.587031	0.0528482
University of Padua	Italy	ITH3	Veneto	0.22761	0.290522	0.375032	0.00214832
University of Palermo	Italy	ITG1	Sicily	-0.00268726	0.0523967	0.0456451	-0.0331361
University of Pardubice	Czech Republic	CZ05	Northeast	-0.175967	-0.41835	-0.432182	0.119541
University of Paris	France	FR1	Île-de-France	0.28808	0.274879	0.399862	0.0594612
University of Parma	Italy	ITH5	Emilia-Romagna	0.0456735	0.128133	0.13511	-0.041543
University of Passau	Germany	DE2	Bavaria	0.0585744	0.0988448	0.119938	-0.0133646
University of Patras	Greece	EL65	Peloponnese	-0.198135	-0.0858103	-0.183507	-0.102349
University of Pavia	Italy	ITC4	Lombardy	0.0893896	0.105794	0.144361	0.0066705
University of Pennsylvania	United States	US42	Pennsylvania	0.292094	0.49195	0.57355	-0.0708009
University of Pisa	Italy	ITI1	Tuscany	0.162119	0.228772	0.286069	-0.0115537
University of Pittsburgh-Pittsburgh campus	United States	US42	Pennsylvania	0.248918	0.448787	0.512965	-0.0783256
University of Plymouth	United Kingdom	UKK	South West England	0.129124	0.169525	0.219055	-0.00116204
University of Porto	Portugal	PT11	North (PT)	0.0949034	0.163088	0.192943	-0.0241976
University of Portsmouth	United Kingdom	UKJ	South East England	0.114764	0.144805	0.19073	0.00270588
University of Potsdam	Germany	DE4	Brandenburg	0.126448	0.0776539	0.144944	0.0531986
University of Pécs	Hungary	HU23	Southern Transdanubia	0.159348	-0.165871	-0.026921	0.228838
University of Reading	United Kingdom	UKJ	South East England	0.158878	0.157424	0.227799	0.0297454
University of Regina	Canada	CA47	Saskatchewan	-0.236196	-0.131347	-0.24282	-0.104381
University of Rennes 1	France	FRH	Brittany	-0.133452	-0.0235218	-0.0946155	-0.0896152
University of Rhode Island	United States	US44	Rhode Island	-0.0155882	0.186435	0.143442	-0.125702
University of Rochester	United States	US36	New York	0.217605	0.438206	0.485372	-0.096521
University of Roehampton	United Kingdom	UKI	Greater London	-0.246592	-0.189717	-0.295251	-0.0767022
University of Rome II – Tor Vergata	Italy	ITI4	Lazio	0.0855538	0.17453	0.196221	-0.0386054
University of Rome III	Italy	ITI4	Lazio	-0.0335152	0.0604328	0.0330347	-0.0623922
University of Rovira i Virgili	Spain	ES51	Catalonia	0.0722474	0.0696804	0.105339	0.0153471
University of Salamanca	Spain	ES41	Castile and León	-0.240238	-0.196121	-0.296397	-0.0677539
University of Salento	Italy	ITF4	Apulia	-0.0287463	0.00890557	-0.00467771	-0.0269581
University of Salerno	Italy	ITF3	Campania	0.33581	0.384244	0.515465	0.0298853
University of Salford	United Kingdom	UKD	N.W. England	-0.212008	-0.0992431	-0.20263	-0.105035
University of Sannio	Italy	ITF3	Campania	0.222502	0.455922	0.502356	-0.103548
University of Santiago de Compostela	Spain	ES11	Galicia	-0.14812	-0.141841	-0.19696	-0.0284578
University of Santiago, Chile (USACH)	Chile	CL13	Santiago	-0.215148	-0.451948	-0.482766	0.109287
University of Saskatchewan	Canada	CA47	Saskatchewan	-0.20945	-0.0136493	-0.133543	-0.15563
University of Sassari	Italy	ITG2	Sardinia	-0.027052	-0.0543825	-0.0535567	0.01328
University of Seoul	Korea	KR01	Capital Region	-0.272325	-0.218374	-0.333673	-0.079385
University of Seville	Spain	ES61	Andalusia	-0.224079	-0.204911	-0.293398	-0.0496047
University of Sheffield	United Kingdom	UKE	Yorkshire, Humber	0.231825	0.260649	0.35406	0.0238351
University of Shizuoka	Japan	JPF	Toukai	-0.38161	-0.442687	-0.577781	-0.0277072
University of Siegen	Germany	DEA	N. Rhine-Westphalia	-0.139829	-0.0356139	-0.108074	-0.0872132
University of Siena	Italy	ITI1	Tuscany	0.272737	0.241925	0.364438	0.0676146
University of Silesia in Katowice	Poland	PL22	Silesia	-0.0900191	-0.447616	-0.402436	0.205323
University of Sonora	Mexico	ME26	Sonora	-0.179444	-0.430068	-0.443561	0.124001
University of South Australia	Australia	AU4	South Australia	-0.0251953	0.193356	0.142996	-0.137534
University of South Bohemia in České Budějovice	Czech Republic	CZ03	Southwest	0.16603	-0.195211	-0.0459564	0.252143
University of South Carolina-Columbia	United States	US45	South Carolina	-0.0389372	0.0943057	0.0564202	-0.0874898
University of South Dakota	United States	US46	South Dakota	-0.346298	-0.244594	-0.399824	-0.121617
University of South Florida (Tampa)	United States	US12	Florida	0.181482	0.38171	0.418605	-0.090288
University of South Wales	United Kingdom	UKL	Wales	-0.239616	-0.194888	-0.295043	-0.0680207
University of Southampton	United Kingdom	UKJ	South East England	0.305581	0.334228	0.457433	0.0367852
University of Southern California	United States	US06	California	0.228505	0.37723	0.443975	-0.050443
University of Southern Denmark	Denmark	DK03	Southern Denmark	0.267129	0.297353	0.404712	0.0291212
University of Southern Queensland	Australia	AU3	Queensland	-0.0687549	0.0794132	0.0263451	-0.101855
University of Split	Croatia	HR03	Jadranska Hrvatska	0.0258734	0.094083	0.0960819	-0.0362315
University of St Andrews	United Kingdom	UKM	Scotland	-0.0509501	-0.0397854	-0.0567323	-0.0145428
University of St Gallen	Switzerland	CH05	East	0.0419484	0.133412	0.136985	-0.0477262
University of Stirling	United Kingdom	UKM	Scotland	0.199438	0.212779	0.296393	0.0277131
University of Strasbourg	France	FRF	Hauts-de-France	0.00640316	0.031518	0.034764	-0.0131321
University of Strathclyde	United Kingdom	UKM	Scotland	-0.0766046	0.0300815	-0.0173919	-0.077724
University of Stuttgart	Germany	DE1	Baden-Württemberg	-0.113589	0.0946707	0.0108214	-0.146598
[truncated: 132 more rows]

## Sheet: THE industry income
	Country	Region ID	Region	d T	d E	PC1	PC2
[truncated: 1,088 more rows]

## Sheet: THE international outlook
	Country	Region ID	Region	d T	d E	PC1	PC2
[truncated: 1,088 more rows]
