# Supplementary material for: Territorial bias in university rankings: a complex network approach
Source: Sci Rep. 2022 Mar 23;12:4995. doi: 10.1038/s41598-022-08859-w (PMC8943138; doi:10.1038/s41598-022-08859-w)
Supplement: Supplementary file 4 — Supplementary Data 3. [file 41598_2022_8859_MOESM4_ESM.xlsx]

## Sheet: Foglio1
	Complete name	Institution ID	Province of main seat	Territorial community	Educational offer community
Aosta	University of VALLE D'AOSTA	﻿UNIVDA	Aosta	IT1a	IE1
Bari	University of BARI ALDO MORO	﻿UNIBA	Bari	IT2a	IE2
Bari Politecnico	Bari Politecnico	﻿POLIBA	Bari	IT2a	IE3
Basilicata	University of BASILICATA	﻿UNIBAS	Potenza	IT2a	IE2
Benevento Giustino Fortunato - telematica	"GIUSTINO FORTUNATO” University distance learning	﻿UNIFORTUNATO	Benevento	IT2b	IE1
Bergamo	University of BERGAMO	﻿UNIBG	Bergamo	IT1a	IE1
Bologna	University of BOLOGNA	﻿UNIBO	Bologna	IT1b	IE2
Bolzano	Free University of BOLZANO	﻿UNIBZ	Bolzano Bozen	IT1a	IE2
Bra Scienze Gastronomiche	University of GASTRONOMIC SCIENCES	﻿UNISG	Cuneo	IT1a	IE1
Brescia	University of BRESCIA	﻿UNIBS	Brescia	IT1a	IE3
Cagliari	University of CAGLIARI	﻿UNICA	Cagliari	IT2a	IE2
Calabria	University of CALABRIA	﻿UNICAL	Cosenza	IT2b	IE2
Camerino	University of CAMERINO	﻿UNICAM	Macerata	IT1a	IE2
Casamassima - J.Monnet	LUM "Jean Monnet"	﻿LUM	Bari	IT2a	IE1
Cassino	University of CASSINO and the SOUTHERN LAZIO	﻿UNICAS	Frosinone	IT2a	IE1
Castellanza LIUC	“Carlo Cattaneo” University - LIUC	﻿LIUC	Varese	IT1a	IE1
Catania	University of CATANIA	﻿UNICT	Catania	IT2b	IE2
Catanzaro	"Magna Graecia" University of CATANZARO	﻿UNICZ	Catanzaro	IT2b	IE4
Chieti e Pescara	"G. d'Annunzio" University CHIETI-PESCARA	﻿UNICH	Chieti	IT2a	IE2
Enna KORE	UKE - Kore University of ENNA	﻿KORE	Enna	IT2b	IE1
Ferrara	University of FERRARA	﻿UNIFE	Ferrara	IT1a	IE2
Firenze	University of Firenze	﻿UNIFI	Firenze	IT1b	IE2
Firenze IUL - telematica	Italian University Line - IUL	﻿IUL	Firenze	IT1b	IE1
Foggia	University of FOGGIA	﻿UNIFG	Foggia	IT2b	IE4
Genova	University of Genova	﻿UNIGE	Genova	IT1b	IE2
Insubria	University of INSUBRIA Varese-Como	﻿UNINSUBRIA	Varese	IT1a	IE2
L'Aquila	University of L'AQUILA	﻿UNIVAQ	L'Aquila	IT2a	IE2
Macerata	University of MACERATA	﻿UNIMC	Macerata	IT1a	IE1
Marche	Marche Polytechnic University	﻿UNIVPM	Ancona	IT1a	IE3
Messina	University of MESSINA	﻿UNIME	Messina	IT2b	IE2
Milano	University of Milano	﻿UNIMI	Milano	IT1b	IE2
Milano Bicocca	University of Milano-BICOCCA	﻿UNIMIB	Milano	IT1b	IE2
Milano Bocconi	"Luigi Bocconi" University of Milano	﻿UNIBOCCONI	Milano	IT1b	IE1
Milano Cattolica	Catholic University of the Sacred Heart	﻿UNICATT	Milano	IT1b	IE2
Milano IULM	IULM-MI Free University of languages and communication	﻿IULM	Milano	IT1b	IE1
Milano Politecnico	Milano Politecnico	﻿POLIMI	Milano	IT1b	IE3
Milano San Raffaele	"Vita Salute San Raffaele" Free University of Milano	﻿UNISR	Milano	IT1b	IE4
Modena e Reggio Emilia	University of Modena e Reggio Emilia	﻿UNIMORE	Reggio nell'Emilia	IT1a	IE2
Molise	University of MOLISE	﻿UNIMOL	Campobasso	IT2a	IE2
Napoli Benincasa	Suor Orsola Benincasa University - Napoli	﻿UNISOB	Napoli	IT2b	IE1
Napoli Federico II	"Federico II" University of Napoli	﻿UNINA	Napoli	IT2b	IE2
Napoli L'Orientale	"L'Orientale" University of Napoli	﻿UNIOR	Napoli	IT2b	IE1
Napoli Parthenope	"Parthenope" University of Napoli	﻿UNIPARTHENOPE	Napoli	IT2b	IE3
Napoli Pegaso - telematica	Pegaso University distance learning	﻿UNIPEGASO	Napoli	IT2b	IE1
Napoli Vanvitelli	Second University of Napoli	﻿UNICAMPANIA	Caserta	IT2b	IE2
Novedrate e-Campus - telematica	"E-CAMPUS” University distance learning	﻿UNIECAMPUS	Como	IT1a	IE1
Padova	University of Padova	﻿UNIPD	Padova	IT1a	IE2
Palermo	University of PALERMO	﻿UNIPA	Palermo	IT2b	IE2
Parma	University of PARMA	﻿UNIPR	Parma	IT1b	IE2
Pavia	University of PAVIA	﻿UNIPV	Pavia	IT1a	IE2
Perugia	University of PERUGIA	﻿UNIPG	Perugia	IT1a	IE2
Perugia Stranieri	University for Foreigners of PERUGIA	﻿UNISTRAPG	Perugia	IT1a	IE1
Piemonte Orientale	"Amedeo Avogadro" University of Piemonte Orientale-VERCELLI	﻿UNIUPO	Vercelli	IT1a	IE2
Pisa	University of PISA	﻿UNIPI	Pisa	IT1a	IE2
Reggio Calabria	"Mediterranea" University of REGGIO CALABRIA	﻿UNIRC	Reggio di Calabria	IT2b	IE3
Reggio Calabria - Dante Alighieri	"Dante Alighieri" University for Foreigners of REGGIO CALABRIA	﻿UNISTRADA	Reggio di Calabria	IT2b	IE1
Roma Biomedico	"Campus Bio-Medico" University of Rome	﻿UNICAMPUS	Roma	IT1b	IE4
Roma Europea	EUROPEAN University of ROME	﻿UER	Roma	IT1b	IE1
Roma Foro Italico	"Foro Italico" University of Rome	﻿ROMA4	Roma	IT1b	IE4
Roma La Sapienza	"La Sapienza" University of Rome	﻿ROMA1	Roma	IT1b	IE2
Roma Link Campus	LINK CAMPUS University	﻿UNILINK	Roma	IT1b	IE1
Roma LUISS	Free University "Guido Carli" International Social Studies LUISS-ROME	﻿LUISS	Roma	IT1b	IE1
Roma LUMSA	"Maria SS.Assunta" Free University - LUMSA	﻿LUMSA	Roma	IT1b	IE1
Roma Marconi - telematica	GUGLIELMO MARCONI University distance learning	﻿UNIMARCONI	Roma	IT1b	IE1
Roma Mercatorum - telematica	"Universitas MERCATORUM" University distance learning	﻿UNIMERCATORUM	Roma	IT1b	IE1
Roma Saint Camillus	"Saint Camillus" Rome	﻿UNICAMILLUS	Roma	IT1b	IE4
Roma San Raffaele - telematica	San Raffaele University of Rome distance learning	﻿ROMA5	Roma	IT1b	IE4
Roma Tor Vergata	"Tor Vergata" University of Rome	﻿ROMA2	Roma	IT1b	IE2
Roma Tre	ROMA TRE University	﻿ROMA3	Roma	IT1b	IE2
Roma UNICUSANO - telematica	Niccolò Cusano University - UNICUSANO of Rome distance learning	﻿UNICUSANO	Roma	IT1b	IE1
Roma UNINETTUNO - telematica	International Telematic University UNINETTUNO	﻿UNINETTUNO	Roma	IT1b	IE1
Roma UNINT	International University of ROME (Unint)	﻿UNINT	Roma	IT1b	IE1
Roma UNITELMA - telematica	UNITELMA SAPIENZA University distance learning	﻿UNITELMA	Roma	IT1b	IE1
Rozzano (MI) Humanitas University	HUMANITAS University	﻿HUMANITAS	Milano	IT1b	IE4
Salento	University of SALENTO	﻿UNISALENTO	Lecce	IT2b	IE2
Salerno	University of SALERNO	﻿UNISA	Salerno	IT2b	IE2
Sannio	University of Sannio - BENEVENTO	﻿UNISANNIO	Benevento	IT2b	IE3
Sassari	University of SASSARI	﻿UNISS	Sassari	IT2a	IE2
Siena	University of SIENA	﻿UNISI	Siena	IT1a	IE2
Siena Stranieri	University for Foreigners of SIENA	﻿UNISTRASI	Siena	IT1a	IE1
Teramo	University of TERAMO	﻿UNITE	Teramo	IT2a	IE1
Torino	University of Torino	﻿UNITO	Torino	IT1b	IE2
Torino Politecnico	Torino Politecnico	﻿POLITO	Torino	IT1b	IE3
Torrevecchia Teatina Leonardo da Vinci - telematica	"Leonardo da Vinci" University distance learning	﻿UNIDAVINCI	Chieti	IT2a	IE1
Trento	University of TRENTO	﻿UNITN	Trento	IT1a	IE2
Trieste	University of TRIESTE	﻿UNITS	Trieste	IT1b	IE2
Tuscia	TUSCIA University	﻿UNITUS	Viterbo	IT2a	IE2
Udine	University of UDINE	﻿UNIUD	Udine	IT1a	IE2
Urbino	"Carlo Bo" University of Urbino	﻿UNIURB	Pesaro e Urbino	IT1a	IE2
Venezia Ca' Foscari	“Ca 'Foscari" University of VENICE	﻿UNIVE	Venezia	IT1b	IE2
Venezia Iuav	IUAV University of Venice	﻿IUAV	Venezia	IT1b	IE3
Verona	University of VERONA	﻿UNIVR	Verona	IT1a	IE2
