# Supplementary material for: Territorial bias in university rankings: a complex network approach
Source: Sci Rep. 2022 Mar 23;12:4995. doi: 10.1038/s41598-022-08859-w (PMC8943138; doi:10.1038/s41598-022-08859-w)
Supplement: Supplementary file 5 — Supplementary Data 4. [file 41598_2022_8859_MOESM5_ESM.xlsx]

## Sheet: CENSIS overall score
	Complete name	Institution ID	Province of main seat	d T	d E	PC1	PC2
Aosta	University of VALLE D'AOSTA	﻿UNIVDA	Aosta	-0.321351	-0.205837	-0.355026	-0.140886
Bari	University of BARI ALDO MORO	﻿UNIBA	Bari	0.0093063	-0.167248	-0.129799	0.104258
Bari Politecnico	Bari Politecnico	﻿POLIBA	Bari	0.120007	-0.145941	-0.0476024	0.18141
Basilicata	University of BASILICATA	﻿UNIBAS	Potenza	0.0600775	-0.0989398	-0.0446949	0.105303
Bergamo	University of BERGAMO	﻿UNIBG	Bergamo	-0.103536	0.13942	0.0523596	-0.16703
Bologna	University of BOLOGNA	﻿UNIBO	Bologna	0.129607	0.183672	0.224966	-0.00417826
Bolzano	Free University of BOLZANO	﻿UNIBZ	Bolzano Bozen	0.410667	0.507981	0.652489	0.0331867
Brescia	University of BRESCIA	﻿UNIBS	Brescia	0.0063515	0.123189	0.103678	-0.0685152
Cagliari	University of CAGLIARI	﻿UNICA	Cagliari	0.102779	-0.0237012	0.0412872	0.0957474
Calabria	University of CALABRIA	﻿UNICAL	Cosenza	0.361332	0.163595	0.344646	0.195262
Camerino	University of CAMERINO	﻿UNICAM	Macerata	0.139369	0.250259	0.284619	-0.0353347
Casamassima - J.Monnet	LUM "Jean Monnet"	﻿LUM	Bari	-0.383178	-0.522077	-0.647402	-0.00543953
Cassino	University of CASSINO and the SOUTHERN LAZIO	﻿UNICAS	Frosinone	0.0904124	-0.0156971	0.0405148	0.081037
Castellanza LIUC	“Carlo Cattaneo” University - LIUC	﻿LIUC	Varese	0.088129	0.316015	0.307813	-0.115407
Catania	University of CATANIA	﻿UNICT	Catania	-0.10344	-0.283756	-0.290294	0.0812991
Catanzaro	"Magna Graecia" University of CATANZARO	﻿UNICZ	Catanzaro	-0.139104	-0.210593	-0.251965	0.00949649
Chieti e Pescara	"G. d'Annunzio" University CHIETI-PESCARA	﻿UNICH	Chieti	-0.11112	-0.250558	-0.267914	0.0556039
Enna KORE	UKE - Kore University of ENNA	﻿KORE	Enna	-0.139634	-0.23168	-0.269352	0.0214367
Ferrara	University of FERRARA	﻿UNIFE	Ferrara	-0.219118	-0.116296	-0.222537	-0.110622
Firenze	University of Firenze	﻿UNIFI	Firenze	-0.000691274	0.0535017	0.0431107	-0.0333379
Foggia	University of FOGGIA	﻿UNIFG	Foggia	0.126141	0.123897	0.174525	0.0280804
Genova	University of Genova	﻿UNIGE	Genova	-0.102152	-0.0428511	-0.094441	-0.0589816
Insubria	University of INSUBRIA Varese-Como	﻿UNINSUBRIA	Varese	-0.229877	-0.116701	-0.229177	-0.119097
L'Aquila	University of L'AQUILA	﻿UNIVAQ	L'Aquila	-0.00952833	-0.153256	-0.129516	0.0807968
Macerata	University of MACERATA	﻿UNIMC	Macerata	-0.0525096	0.131136	0.0755846	-0.120846
Marche	Marche Polytechnic University	﻿UNIVPM	Ancona	0.0471993	0.164069	0.160748	-0.0594164
Messina	University of MESSINA	﻿UNIME	Messina	0.0765443	-0.11586	-0.0487379	0.128565
Milano	University of Milano	﻿UNIMI	Milano	-0.122935	-0.0601671	-0.120657	-0.065655
Milano Bicocca	University of Milano-BICOCCA	﻿UNIMIB	Milano	-0.0752277	-0.0252621	-0.0644019	-0.0474955
Milano Bocconi	"Luigi Bocconi" University of Milano	﻿UNIBOCCONI	Milano	0.312397	0.379615	0.490883	0.0289071
Milano Cattolica	Catholic University of the Sacred Heart	﻿UNICATT	Milano	0.0321146	0.0881371	0.0904053	-0.0270884
Milano IULM	IULM-MI Free University of languages and communication	﻿IULM	Milano	-0.0990815	0.0813558	0.00794911	-0.129359
Milano Politecnico	Milano Politecnico	﻿POLIMI	Milano	0.28258	0.306896	0.414499	0.0474191
Milano San Raffaele	"Vita Salute San Raffaele" Free University of Milano	﻿UNISR	Milano	-0.116972	0.138273	0.0435484	-0.177238
Modena e Reggio Emilia	University of Modena e Reggio Emilia	﻿UNIMORE	Reggio nell'Emilia	-0.0232206	0.0774051	0.0492524	-0.0656058
Molise	University of MOLISE	﻿UNIMOL	Campobasso	-0.147755	-0.289759	-0.321152	0.0489312
Napoli Benincasa	Suor Orsola Benincasa University - Napoli	﻿UNISOB	Napoli	-0.171443	-0.32244	-0.361515	0.0489197
Napoli Federico II	"Federico II" University of Napoli	﻿UNINA	Napoli	-0.218671	-0.424313	-0.471723	0.0704341
Napoli L'Orientale	"L'Orientale" University of Napoli	﻿UNIOR	Napoli	-0.0927287	-0.186636	-0.205358	0.0329991
Napoli Parthenope	"Parthenope" University of Napoli	﻿UNIPARTHENOPE	Napoli	-0.0612431	-0.301787	-0.280142	0.12605
Napoli Vanvitelli	Second University of Napoli	﻿UNICAMPANIA	Caserta	-0.0683653	-0.260269	-0.250696	0.0959253
Padova	University of Padova	﻿UNIPD	Padova	0.0182278	0.125794	0.112755	-0.0604253
Palermo	University of PALERMO	﻿UNIPA	Palermo	0.0454776	-0.150334	-0.0948811	0.123629
Parma	University of PARMA	﻿UNIPR	Parma	0.0917844	0.155926	0.180309	-0.018532
Pavia	University of PAVIA	﻿UNIPV	Pavia	0.00126348	0.107926	0.0883333	-0.0636823
Perugia	University of PERUGIA	﻿UNIPG	Perugia	0.0803676	0.194909	0.205182	-0.0506471
Piemonte Orientale	"Amedeo Avogadro" University of Piemonte Orientale-VERCELLI	﻿UNIUPO	Vercelli	-0.0456659	0.0634003	0.0247434	-0.0755675
Pisa	University of PISA	﻿UNIPI	Pisa	-0.170865	-0.0561439	-0.145516	-0.106831
Reggio Calabria	"Mediterranea" University of REGGIO CALABRIA	﻿UNIRC	Reggio di Calabria	-0.00186851	-0.224009	-0.182322	0.128507
Roma Biomedico	"Campus Bio-Medico" University of Rome	﻿UNICAMPUS	Roma	-0.206039	-0.0327612	-0.147214	-0.149034
Roma Europea	EUROPEAN University of ROME	﻿UER	Roma	-0.0562861	0.0661204	0.0207161	-0.085764
Roma La Sapienza	"La Sapienza" University of Rome	﻿ROMA1	Roma	-0.0353208	-0.00581377	-0.0252408	-0.026586
Roma Link Campus	LINK CAMPUS University	﻿UNILINK	Roma	-0.128167	-0.0723301	-0.133576	-0.062757
Roma LUISS	Free University "Guido Carli" International Social Studies LUISS-ROME	﻿LUISS	Roma	0.129407	0.157704	0.20382	0.0108937
Roma LUMSA	"Maria SS.Assunta" Free University - LUMSA	﻿LUMSA	Roma	0.135397	0.241416	0.275128	-0.0333637
Roma Tor Vergata	"Tor Vergata" University of Rome	﻿ROMA2	Roma	-0.0892317	-0.0507014	-0.0932192	-0.0439131
Roma Tre	ROMA TRE University	﻿ROMA3	Roma	-0.194059	-0.165223	-0.24746	-0.0616248
Roma UNINT	International University of ROME (Unint)	﻿UNINT	Roma	-0.110197	-0.00613149	-0.0694233	-0.0870383
Salento	University of SALENTO	﻿UNISALENTO	Lecce	0.250701	0.0632043	0.198444	0.16456
Salerno	University of SALERNO	﻿UNISA	Salerno	0.211562	0.0210277	0.141327	0.157606
Sannio	University of Sannio - BENEVENTO	﻿UNISANNIO	Benevento	-0.0828888	-0.250566	-0.251359	0.0784718
Sassari	University of SASSARI	﻿UNISS	Sassari	0.344855	0.191793	0.357816	0.165377
Siena	University of SIENA	﻿UNISI	Siena	0.206456	0.312533	0.374407	-0.0175362
Teramo	University of TERAMO	﻿UNITE	Teramo	0.0460975	-0.0709691	-0.030244	0.0775731
Torino	University of Torino	﻿UNITO	Torino	-0.10382	-0.0428987	-0.095458	-0.0603044
Torino Politecnico	Torino Politecnico	﻿POLITO	Torino	0.152587	0.157087	0.216918	0.0300272
Trento	University of TRENTO	﻿UNITN	Trento	0.245424	0.363065	0.438191	-0.0156219
Trieste	University of TRIESTE	﻿UNITS	Trieste	0.144559	0.198689	0.245899	-0.000879073
Tuscia	TUSCIA University	﻿UNITUS	Viterbo	-0.0613287	-0.202307	-0.199628	0.0676214
Udine	University of UDINE	﻿UNIUD	Udine	0.0873159	0.196076	0.210202	-0.0457042
Urbino	"Carlo Bo" University of Urbino	﻿UNIURB	Pesaro e Urbino	-0.0881758	0.0262358	-0.0302922	-0.0881921
Venezia Ca' Foscari	“Ca 'Foscari" University of VENICE	﻿UNIVE	Venezia	0.028534	0.0910463	0.0906608	-0.0316948
Venezia Iuav	IUAV University of Venice	﻿IUAV	Venezia	0.0561323	-0.138095	-0.0787194	0.125078
Verona	University of VERONA	﻿UNIVR	Verona	-0.109103	0.0058515	-0.0590768	-0.0931815

## Sheet: CENSIS services
	Complete name	Institution ID	Province of main seat	d T	d E	PC1	PC2
Aosta	University of VALLE D'AOSTA	﻿UNIVDA	Aosta	-0.366946	-0.108703	-0.343066	-0.17535
Bari	University of BARI ALDO MORO	﻿UNIBA	Bari	0.189307	0.0904234	0.195718	0.0670961
Bari Politecnico	Bari Politecnico	﻿POLIBA	Bari	0.297263	0.24514	0.380801	0.0305475
Basilicata	University of BASILICATA	﻿UNIBAS	Potenza	0.130259	-0.014376	0.0804887	0.101619
Bergamo	University of BERGAMO	﻿UNIBG	Bergamo	-0.101208	0.145377	0.0245905	-0.174014
Bologna	University of BOLOGNA	﻿UNIBO	Bologna	0.0163048	-0.0774945	-0.0453742	0.0680311
Bolzano	Free University of BOLZANO	﻿UNIBZ	Bolzano Bozen	0.673077	0.695839	0.964136	-0.033376
Brescia	University of BRESCIA	﻿UNIBS	Brescia	0.0860544	0.187971	0.189017	-0.0747901
Cagliari	University of CAGLIARI	﻿UNICA	Cagliari	0.162024	0.0705162	0.162257	0.0625087
Calabria	University of CALABRIA	﻿UNICAL	Cosenza	0.809855	0.712625	1.0743	0.0494168
Camerino	University of CAMERINO	﻿UNICAM	Macerata	0.216223	0.281939	0.347958	-0.0521741
Casamassima - J.Monnet	LUM "Jean Monnet"	﻿LUM	Bari	-0.269506	-0.11282	-0.27574	-0.104791
Cassino	University of CASSINO and the SOUTHERN LAZIO	﻿UNICAS	Frosinone	-0.133441	-0.096091	-0.166131	-0.0224525
Castellanza LIUC	“Carlo Cattaneo” University - LIUC	﻿LIUC	Varese	-0.339264	-0.0811284	-0.304	-0.176008
Catania	University of CATANIA	﻿UNICT	Catania	-0.112026	-0.169195	-0.201419	0.0450577
Catanzaro	"Magna Graecia" University of CATANZARO	﻿UNICZ	Catanzaro	0.021575	0.0240221	0.0288435	-0.00143216
Chieti e Pescara	"G. d'Annunzio" University CHIETI-PESCARA	﻿UNICH	Chieti	-0.0772885	-0.178047	-0.182539	0.0755305
Enna KORE	UKE - Kore University of ENNA	﻿KORE	Enna	-0.139994	0.0138909	-0.0945575	-0.106215
Ferrara	University of FERRARA	﻿UNIFE	Ferrara	-0.283825	-0.236316	-0.371722	-0.0257738
Firenze	University of Firenze	﻿UNIFI	Firenze	0.30708	0.205011	0.360035	0.0662607
Foggia	University of FOGGIA	﻿UNIFG	Foggia	0.0527053	0.00999371	0.0415343	0.0302671
Genova	University of Genova	﻿UNIGE	Genova	0.0432872	-0.0514679	-0.00788505	0.0680026
Insubria	University of INSUBRIA Varese-Como	﻿UNINSUBRIA	Varese	-0.193064	-0.131803	-0.233849	-0.0380908
L'Aquila	University of L'AQUILA	﻿UNIVAQ	L'Aquila	-0.00419124	-0.117978	-0.0882198	0.0829718
Macerata	University of MACERATA	﻿UNIMC	Macerata	-0.0778247	0.174026	0.0613064	-0.178428
Marche	Marche Polytechnic University	﻿UNIVPM	Ancona	-0.0319411	0.0515499	0.00939356	-0.0583835
Messina	University of MESSINA	﻿UNIME	Messina	-0.187553	-0.237728	-0.30336	0.0420272
Milano	University of Milano	﻿UNIMI	Milano	-0.120578	-0.203247	-0.231201	0.0636512
Milano Bicocca	University of Milano-BICOCCA	﻿UNIMIB	Milano	0.0233578	-0.0774713	-0.040278	0.072907
Milano Bocconi	"Luigi Bocconi" University of Milano	﻿UNIBOCCONI	Milano	0.191283	0.310011	0.349468	-0.0896945
Milano Cattolica	Catholic University of the Sacred Heart	﻿UNICATT	Milano	0.215273	0.117889	0.233473	0.0653261
Milano IULM	IULM-MI Free University of languages and communication	﻿IULM	Milano	-0.0965891	-0.015066	-0.0833815	-0.0552482
Milano Politecnico	Milano Politecnico	﻿POLIMI	Milano	0.119315	0.0722402	0.132691	0.03164
Milano San Raffaele	"Vita Salute San Raffaele" Free University of Milano	﻿UNISR	Milano	-0.144568	-0.27259	-0.296582	0.0969553
Modena e Reggio Emilia	University of Modena e Reggio Emilia	﻿UNIMORE	Reggio nell'Emilia	-0.0560453	-0.00768045	-0.0490558	-0.0324427
Molise	University of MOLISE	﻿UNIMOL	Campobasso	-0.170679	-0.284761	-0.323833	0.0876085
Napoli Benincasa	Suor Orsola Benincasa University - Napoli	﻿UNISOB	Napoli	-0.104929	-0.00466224	-0.0821711	-0.0685268
Napoli Federico II	"Federico II" University of Napoli	﻿UNINA	Napoli	-0.104929	-0.184829	-0.207152	0.0612414
Napoli L'Orientale	"L'Orientale" University of Napoli	﻿UNIOR	Napoli	-0.155592	-0.0732814	-0.166263	-0.0542476
Napoli Parthenope	"Parthenope" University of Napoli	﻿UNIPARTHENOPE	Napoli	0.0217297	-0.0341709	-0.0114133	0.0405897
Napoli Vanvitelli	Second University of Napoli	﻿UNICAMPANIA	Caserta	-0.251225	-0.30787	-0.397878	0.0483784
Padova	University of Padova	﻿UNIPD	Padova	-0.00578703	0.0428785	0.0222162	-0.0339947
Palermo	University of PALERMO	﻿UNIPA	Palermo	-0.0554534	-0.123269	-0.128813	0.0512224
Parma	University of PARMA	﻿UNIPR	Parma	0.0599395	-0.0197623	0.0261031	0.0567177
Pavia	University of PAVIA	﻿UNIPV	Pavia	0.00922092	0.0504461	0.0382755	-0.0290344
Perugia	University of PERUGIA	﻿UNIPG	Perugia	0.0201561	0.0878423	0.0720933	-0.048384
Piemonte Orientale	"Amedeo Avogadro" University of Piemonte Orientale-VERCELLI	﻿UNIUPO	Vercelli	-0.236075	-0.179786	-0.298114	-0.0333661
Pisa	University of PISA	﻿UNIPI	Pisa	0.21868	0.275677	0.345384	-0.0459597
Reggio Calabria	"Mediterranea" University of REGGIO CALABRIA	﻿UNIRC	Reggio di Calabria	-0.10071	-0.116791	-0.156916	0.0151622
Roma Biomedico	"Campus Bio-Medico" University of Rome	﻿UNICAMPUS	Roma	0.33174	0.286293	0.434182	0.024823
Roma Europea	EUROPEAN University of ROME	﻿UER	Roma	-0.174288	-0.0901318	-0.191418	-0.0550802
Roma La Sapienza	"La Sapienza" University of Rome	﻿ROMA1	Roma	-0.0779016	-0.194156	-0.194156	0.0867083
Roma Link Campus	LINK CAMPUS University	﻿UNILINK	Roma	-0.174288	-0.104552	-0.201422	-0.0446935
Roma LUISS	Free University "Guido Carli" International Social Studies LUISS-ROME	﻿LUISS	Roma	-0.053805	0.0187187	-0.0291292	-0.0499031
Roma LUMSA	"Maria SS.Assunta" Free University - LUMSA	﻿LUMSA	Roma	-0.150191	-0.0849003	-0.170433	-0.0421325
Roma Tor Vergata	"Tor Vergata" University of Rome	﻿ROMA2	Roma	-0.101998	-0.206223	-0.219882	0.0786835
Roma Tre	ROMA TRE University	﻿ROMA3	Roma	-0.0779016	-0.202543	-0.199974	0.092749
Roma UNINT	International University of ROME (Unint)	﻿UNINT	Roma	-0.0779016	0.0401127	-0.0316443	-0.0820281
Salento	University of SALENTO	﻿UNISALENTO	Lecce	0.48702	0.411407	0.632816	0.0424245
Salerno	University of SALERNO	﻿UNISA	Salerno	0.121604	0.0632882	0.12813	0.0396759
Sannio	University of Sannio - BENEVENTO	﻿UNISANNIO	Benevento	-0.269918	-0.267196	-0.383126	0.00611498
Sassari	University of SASSARI	﻿UNISS	Sassari	0.0926257	0.0012121	0.0641958	0.0642848
Siena	University of SIENA	﻿UNISI	Siena	0.182064	0.254643	0.304419	-0.0562105
Teramo	University of TERAMO	﻿UNITE	Teramo	-0.0794075	-0.0155461	-0.0713392	-0.0429836
Torino	University of Torino	﻿UNITO	Torino	-0.0710889	-0.169071	-0.171847	0.0733659
Torino Politecnico	Torino Politecnico	﻿POLITO	Torino	-0.119628	-0.207098	-0.233187	0.067084
Trento	University of TRENTO	﻿UNITN	Trento	0.0856775	0.155998	0.166566	-0.0520225
Trieste	University of TRIESTE	﻿UNITS	Trieste	0.278442	0.18795	0.327573	0.0586834
Tuscia	TUSCIA University	﻿UNITUS	Viterbo	-0.102385	-0.216489	-0.227283	0.0858095
Udine	University of UDINE	﻿UNIUD	Udine	0.134189	0.182352	0.219789	-0.037352
Urbino	"Carlo Bo" University of Urbino	﻿UNIURB	Pesaro e Urbino	0.262495	0.314921	0.404166	-0.0438318
Venezia Ca' Foscari	“Ca 'Foscari" University of VENICE	﻿UNIVE	Venezia	-0.0321605	-0.125875	-0.113844	0.0692578
Venezia Iuav	IUAV University of Venice	﻿IUAV	Venezia	-0.0568318	-0.0422078	-0.0735738	-0.00811936
Verona	University of VERONA	﻿UNIVR	Verona	-0.186191	-0.117166	-0.218746	-0.0438656

## Sheet: CENSIS scholarships
	Complete name	Institution ID	Province of main seat	d T	d E	PC1	PC2
Aosta	University of VALLE D'AOSTA	﻿UNIVDA	Aosta	-0.102307	-0.0992298	-0.130844	-0.00925179
Bari	University of BARI ALDO MORO	﻿UNIBA	Bari	0.121992	0.0350301	0.12439	0.0472396
Bari Politecnico	Bari Politecnico	﻿POLIBA	Bari	0.256937	0.00859976	0.204309	0.15914
Basilicata	University of BASILICATA	﻿UNIBAS	Potenza	0.0542084	-0.0355676	0.0266349	0.0519884
Bergamo	University of BERGAMO	﻿UNIBG	Bergamo	-0.345786	-0.147169	-0.340725	-0.141653
Bologna	University of BOLOGNA	﻿UNIBO	Bologna	-0.0433681	-0.0126817	-0.0285605	-0.0316681
Bolzano	Free University of BOLZANO	﻿UNIBZ	Bolzano Bozen	0.187056	0.197159	0.28304	-0.0258988
Brescia	University of BRESCIA	﻿UNIBS	Brescia	-0.0824996	-0.141207	-0.145282	0.0348612
Cagliari	University of CAGLIARI	﻿UNICA	Cagliari	0.097906	0.0371584	0.108347	0.0291487
Calabria	University of CALABRIA	﻿UNICAL	Cosenza	0.711063	0.618322	0.953162	0.0279459
Camerino	University of CAMERINO	﻿UNICAM	Macerata	0.245727	0.259793	0.368702	-0.0311188
Casamassima - J.Monnet	LUM "Jean Monnet"	﻿LUM	Bari	-0.390799	-0.46963	-0.594933	0.0617824
Cassino	University of CASSINO and the SOUTHERN LAZIO	﻿UNICAS	Frosinone	0.0810001	0.0829338	0.127503	-0.0157317
Castellanza LIUC	“Carlo Cattaneo” University - LIUC	﻿LIUC	Varese	0.0925646	0.0451655	0.109965	0.0196605
Catania	University of CATANIA	﻿UNICT	Catania	-0.288588	-0.363018	-0.447418	0.054507
Catanzaro	"Magna Graecia" University of CATANZARO	﻿UNICZ	Catanzaro	-0.283814	-0.137882	-0.289307	-0.105836
Chieti e Pescara	"G. d'Annunzio" University CHIETI-PESCARA	﻿UNICH	Chieti	0.00943572	-0.0766832	-0.034146	0.0511162
Enna KORE	UKE - Kore University of ENNA	﻿KORE	Enna	-0.25324	-0.159992	-0.282274	-0.0687655
Ferrara	University of FERRARA	﻿UNIFE	Ferrara	-0.220649	-0.216979	-0.297732	-0.00496297
Firenze	University of Firenze	﻿UNIFI	Firenze	-0.189511	-0.152496	-0.230809	-0.030439
Foggia	University of FOGGIA	﻿UNIFG	Foggia	0.322073	0.57036	0.637512	-0.204388
Genova	University of Genova	﻿UNIGE	Genova	-0.304502	-0.267229	-0.393188	-0.0260407
Insubria	University of INSUBRIA Varese-Como	﻿UNINSUBRIA	Varese	-0.248569	-0.235436	-0.330701	-0.0107268
L'Aquila	University of L'AQUILA	﻿UNIVAQ	L'Aquila	-0.149786	-0.216628	-0.245989	0.0434566
Macerata	University of MACERATA	﻿UNIMC	Macerata	-0.146337	-0.0806901	-0.150109	-0.0529697
Marche	Marche Polytechnic University	﻿UNIVPM	Ancona	-0.158904	-0.238958	-0.267954	0.0534221
Messina	University of MESSINA	﻿UNIME	Messina	0.469773	0.362609	0.602154	0.0480514
Milano	University of Milano	﻿UNIMI	Milano	-0.125891	-0.0773403	-0.132948	-0.0413599
Milano Bicocca	University of Milano-BICOCCA	﻿UNIMIB	Milano	-0.197859	-0.155536	-0.238964	-0.0339636
Milano Bocconi	"Luigi Bocconi" University of Milano	﻿UNIBOCCONI	Milano	0.59379	0.522557	0.802152	0.0169922
Milano Cattolica	Catholic University of the Sacred Heart	﻿UNICATT	Milano	0.497833	0.527311	0.735679	-0.0523744
Milano IULM	IULM-MI Free University of languages and communication	﻿IULM	Milano	-0.437753	-0.310642	-0.51985	-0.0860168
Milano Politecnico	Milano Politecnico	﻿POLIMI	Milano	0.59379	0.524028	0.803163	0.0159229
Milano San Raffaele	"Vita Salute San Raffaele" Free University of Milano	﻿UNISR	Milano	-0.437753	-0.187174	-0.435042	-0.175749
Modena e Reggio Emilia	University of Modena e Reggio Emilia	﻿UNIMORE	Reggio nell'Emilia	-0.10408	-0.102638	-0.134473	-0.00799268
Molise	University of MOLISE	﻿UNIMOL	Campobasso	-0.136005	-0.215764	-0.23538	0.0522944
Napoli Benincasa	Suor Orsola Benincasa University - Napoli	﻿UNISOB	Napoli	-0.27059	-0.251717	-0.357888	-0.01402
Napoli Federico II	"Federico II" University of Napoli	﻿UNINA	Napoli	-0.143932	-0.289871	-0.292044	0.100708
Napoli L'Orientale	"L'Orientale" University of Napoli	﻿UNIOR	Napoli	-0.27059	-0.247957	-0.355305	-0.016753
Napoli Parthenope	"Parthenope" University of Napoli	﻿UNIPARTHENOPE	Napoli	-0.27059	-0.478912	-0.513944	0.151098
Napoli Vanvitelli	Second University of Napoli	﻿UNICAMPANIA	Caserta	-0.250262	-0.337303	-0.401901	0.0621442
Padova	University of Padova	﻿UNIPD	Padova	0.114859	0.105994	0.16795	-0.00923382
Palermo	University of PALERMO	﻿UNIPA	Palermo	-0.304638	-0.385259	-0.47436	0.0596464
Parma	University of PARMA	﻿UNIPR	Parma	-0.017755	0.016247	0.00992489	-0.0350992
Pavia	University of PAVIA	﻿UNIPV	Pavia	0.167866	0.157777	0.242043	-0.0104586
Perugia	University of PERUGIA	﻿UNIPG	Perugia	0.145781	0.152286	0.222221	-0.0216381
Piemonte Orientale	"Amedeo Avogadro" University of Piemonte Orientale-VERCELLI	﻿UNIUPO	Vercelli	-0.0303894	-0.03238	-0.0326585	-0.00843717
Pisa	University of PISA	﻿UNIPI	Pisa	-0.0212932	-0.0115773	-0.0117586	-0.0173079
Reggio Calabria	"Mediterranea" University of REGGIO CALABRIA	﻿UNIRC	Reggio di Calabria	0.571633	0.435925	0.726543	0.0647337
Roma Biomedico	"Campus Bio-Medico" University of Rome	﻿UNICAMPUS	Roma	-0.457578	-0.259396	-0.499059	-0.136879
Roma Europea	EUROPEAN University of ROME	﻿UER	Roma	-0.457578	-0.409579	-0.602217	-0.0277307
Roma La Sapienza	"La Sapienza" University of Rome	﻿ROMA1	Roma	0.506285	0.527398	0.741881	-0.046632
Roma Link Campus	LINK CAMPUS University	﻿UNILINK	Roma	0.337609	0.336185	0.487952	-0.0235262
Roma LUISS	Free University "Guido Carli" International Social Studies LUISS-ROME	﻿LUISS	Roma	0.602671	0.545695	0.8245	0.00627615
Roma LUMSA	"Maria SS.Assunta" Free University - LUMSA	﻿LUMSA	Roma	0.0725466	0.144845	0.163885	-0.0665334
Roma Tor Vergata	"Tor Vergata" University of Rome	﻿ROMA2	Roma	-0.240709	-0.194388	-0.296792	-0.0351605
Roma Tre	ROMA TRE University	﻿ROMA3	Roma	-0.361192	-0.322504	-0.472356	-0.0248079
Roma UNINT	International University of ROME (Unint)	﻿UNINT	Roma	-0.120226	-0.0596575	-0.116685	-0.0503201
Salento	University of SALENTO	﻿UNISALENTO	Lecce	0.329943	0.243893	0.418987	0.0382834
Salerno	University of SALERNO	﻿UNISA	Salerno	0.193257	0.104889	0.224169	0.0454197
Sannio	University of Sannio - BENEVENTO	﻿UNISANNIO	Benevento	-0.292343	-0.38513	-0.465336	0.0679987
Sassari	University of SASSARI	﻿UNISS	Sassari	0.335108	0.250729	0.427436	0.0368632
Siena	University of SIENA	﻿UNISI	Siena	0.333306	0.340468	0.487767	-0.0295942
Teramo	University of TERAMO	﻿UNITE	Teramo	0.0158997	-0.161685	-0.0878349	0.117333
Torino	University of Torino	﻿UNITO	Torino	-0.168933	-0.131403	-0.201364	-0.0316341
Torino Politecnico	Torino Politecnico	﻿POLITO	Torino	0.219378	0.0755434	0.222995	0.0846892
Trento	University of TRENTO	﻿UNITN	Trento	0.331414	0.340785	0.48661	-0.031124
Trieste	University of TRIESTE	﻿UNITS	Trieste	0.0966484	0.130709	0.171691	-0.0397044
Tuscia	TUSCIA University	﻿UNITUS	Viterbo	-0.2491	-0.308456	-0.381242	0.0419762
Udine	University of UDINE	﻿UNIUD	Udine	0.0577494	0.0627503	0.0967414	-0.0170336
Urbino	"Carlo Bo" University of Urbino	﻿UNIURB	Pesaro e Urbino	0.0257668	0.0319139	0.0523165	-0.0165911
Venezia Ca' Foscari	“Ca 'Foscari" University of VENICE	﻿UNIVE	Venezia	-0.22057	-0.178566	-0.271289	-0.0328265
Venezia Iuav	IUAV University of Venice	﻿IUAV	Venezia	0.100155	-0.29026	-0.114916	0.26865
Verona	University of VERONA	﻿UNIVR	Verona	-0.160317	-0.148354	-0.206746	-0.0133968

## Sheet: CENSIS structures
	Complete name	Institution ID	Province of main seat	d T	d E	PC1	PC2
Aosta	University of VALLE D'AOSTA	﻿UNIVDA	Aosta	-0.24908	-0.0787081	-0.23453	-0.13165
Bari	University of BARI ALDO MORO	﻿UNIBA	Bari	-0.0256998	-0.124824	-0.124694	0.0682534
Bari Politecnico	Bari Politecnico	﻿POLIBA	Bari	-0.187634	-0.20415	-0.290121	-0.00350572
Basilicata	University of BASILICATA	﻿UNIBAS	Potenza	-0.000289331	-0.025997	-0.0330046	0.0234713
Bergamo	University of BERGAMO	﻿UNIBG	Bergamo	-0.281048	-0.149134	-0.308862	-0.110285
Bologna	University of BOLOGNA	﻿UNIBO	Bologna	0.162868	0.157745	0.212672	0.028417
Bolzano	Free University of BOLZANO	﻿UNIBZ	Bolzano Bozen	0.331784	0.422915	0.524048	-0.0150867
Brescia	University of BRESCIA	﻿UNIBS	Brescia	0.0304941	0.2028	0.161073	-0.101546
Cagliari	University of CAGLIARI	﻿UNICA	Cagliari	0.0117237	0.0151855	0.00612783	0.00589365
Calabria	University of CALABRIA	﻿UNICAL	Cosenza	-0.0635234	-0.176621	-0.18865	0.0730771
Camerino	University of CAMERINO	﻿UNICAM	Macerata	0.123438	0.222755	0.23656	-0.0437665
Casamassima - J.Monnet	LUM "Jean Monnet"	﻿LUM	Bari	-0.403546	-0.513374	-0.665511	0.032817
Cassino	University of CASSINO and the SOUTHERN LAZIO	﻿UNICAS	Frosinone	-0.0261251	-0.0179038	-0.0436081	-0.00143963
Castellanza LIUC	“Carlo Cattaneo” University - LIUC	﻿LIUC	Varese	0.46887	0.703338	0.82638	-0.0927066
Catania	University of CATANIA	﻿UNICT	Catania	-0.0365814	-0.152274	-0.152643	0.0777825
Catanzaro	"Magna Graecia" University of CATANZARO	﻿UNICZ	Catanzaro	-0.176872	-0.338409	-0.385304	0.0917901
Chieti e Pescara	"G. d'Annunzio" University CHIETI-PESCARA	﻿UNICH	Chieti	-0.17878	-0.190771	-0.274196	-0.00544854
Enna KORE	UKE - Kore University of ENNA	﻿KORE	Enna	0.32647	0.248995	0.388254	0.0937087
Ferrara	University of FERRARA	﻿UNIFE	Ferrara	-0.126963	-0.0441272	-0.128987	-0.0611601
Firenze	University of Firenze	﻿UNIFI	Firenze	-0.139209	-0.149499	-0.217116	-0.00211348
Foggia	University of FOGGIA	﻿UNIFG	Foggia	-0.101965	-0.228238	-0.252869	0.0773135
Genova	University of Genova	﻿UNIGE	Genova	0.13652	0.13054	0.174875	0.0260177
Insubria	University of INSUBRIA Varese-Como	﻿UNINSUBRIA	Varese	-0.189032	-0.0905722	-0.204599	-0.0782583
L'Aquila	University of L'AQUILA	﻿UNIVAQ	L'Aquila	-0.231455	-0.22674	-0.335742	-0.0221953
Macerata	University of MACERATA	﻿UNIMC	Macerata	0.049926	0.247224	0.207486	-0.115582
Marche	Marche Polytechnic University	﻿UNIVPM	Ancona	0.150256	0.334702	0.339147	-0.0959895
Messina	University of MESSINA	﻿UNIME	Messina	0.111718	-0.0132368	0.0493756	0.100426
Milano	University of Milano	﻿UNIMI	Milano	-0.0854291	-0.100665	-0.145062	0.0071271
Milano Bicocca	University of Milano-BICOCCA	﻿UNIMIB	Milano	-0.0854291	-0.108492	-0.151019	0.0122057
Milano Bocconi	"Luigi Bocconi" University of Milano	﻿UNIBOCCONI	Milano	-0.181387	-0.149765	-0.244682	-0.0340369
Milano Cattolica	Catholic University of the Sacred Heart	﻿UNICATT	Milano	-0.229365	-0.243995	-0.347516	-0.00941071
Milano IULM	IULM-MI Free University of languages and communication	﻿IULM	Milano	0.274411	0.318053	0.407029	0.00928986
Milano Politecnico	Milano Politecnico	﻿POLIMI	Milano	-0.277344	-0.231331	-0.369008	-0.054137
Milano San Raffaele	"Vita Salute San Raffaele" Free University of Milano	﻿UNISR	Milano	0.370369	0.485718	0.596873	-0.0264709
Modena e Reggio Emilia	University of Modena e Reggio Emilia	﻿UNIMORE	Reggio nell'Emilia	-0.0836891	0.00541564	-0.0632102	-0.0603732
Molise	University of MOLISE	﻿UNIMOL	Campobasso	0.084039	0.0431873	0.074354	0.0427554
Napoli Benincasa	Suor Orsola Benincasa University - Napoli	﻿UNISOB	Napoli	-0.312149	-0.508882	-0.602795	0.0994521
Napoli Federico II	"Federico II" University of Napoli	﻿UNINA	Napoli	-0.312149	-0.473581	-0.575932	0.0765486
Napoli L'Orientale	"L'Orientale" University of Napoli	﻿UNIOR	Napoli	-0.261485	-0.379292	-0.471312	0.0539277
Napoli Parthenope	"Parthenope" University of Napoli	﻿UNIPARTHENOPE	Napoli	-0.0335005	-0.194884	-0.183069	0.107772
Napoli Vanvitelli	Second University of Napoli	﻿UNICAMPANIA	Caserta	0.0600391	-0.0898749	-0.0424723	0.110823
Padova	University of Padova	﻿UNIPD	Padova	-0.158204	-0.0522457	-0.155433	-0.0796658
Palermo	University of PALERMO	﻿UNIPA	Palermo	0.195078	0.0604789	0.159554	0.116033
Parma	University of PARMA	﻿UNIPR	Parma	0.425007	0.406854	0.572309	0.0662736
Pavia	University of PAVIA	﻿UNIPV	Pavia	-0.0614074	0.036029	-0.0254583	-0.0632795
Perugia	University of PERUGIA	﻿UNIPG	Perugia	0.0246747	0.126894	0.0995364	-0.0567273
Piemonte Orientale	"Amedeo Avogadro" University of Piemonte Orientale-VERCELLI	﻿UNIUPO	Vercelli	0.0310908	0.123803	0.101347	-0.0498393
Pisa	University of PISA	﻿UNIPI	Pisa	-0.329785	-0.218862	-0.393543	-0.102133
Reggio Calabria	"Mediterranea" University of REGGIO CALABRIA	﻿UNIRC	Reggio di Calabria	0.0149013	-0.0428481	-0.035972	0.0459637
Roma Biomedico	"Campus Bio-Medico" University of Rome	﻿UNICAMPUS	Roma	0.107093	0.129822	0.155237	0.00409035
Roma Europea	EUROPEAN University of ROME	﻿UER	Roma	0.227576	0.350129	0.401051	-0.0471611
Roma La Sapienza	"La Sapienza" University of Rome	﻿ROMA1	Roma	-0.278452	-0.28683	-0.41196	-0.0189725
Roma Link Campus	LINK CAMPUS University	﻿UNILINK	Roma	-0.326646	-0.329412	-0.475631	-0.028019
Roma LUISS	Free University "Guido Carli" International Social Studies LUISS-ROME	﻿LUISS	Roma	-0.230259	-0.222559	-0.331785	-0.0239983
Roma LUMSA	"Maria SS.Assunta" Free University - LUMSA	﻿LUMSA	Roma	0.251672	0.315013	0.389963	-0.0060415
Roma Tor Vergata	"Tor Vergata" University of Rome	﻿ROMA2	Roma	0.131189	0.109279	0.155239	0.0357547
Roma Tre	ROMA TRE University	﻿ROMA3	Roma	-0.0615832	-0.0865605	-0.118858	0.0161223
Roma UNINT	International University of ROME (Unint)	﻿UNINT	Roma	0.131189	0.167655	0.19966	-0.00211905
Salento	University of SALENTO	﻿UNISALENTO	Lecce	0.239087	0.126696	0.238496	0.106561
Salerno	University of SALERNO	﻿UNISA	Salerno	0.210403	0.0818057	0.185725	0.113858
Sannio	University of Sannio - BENEVENTO	﻿UNISANNIO	Benevento	0.135031	0.104449	0.154055	0.0418127
Sassari	University of SASSARI	﻿UNISS	Sassari	0.603836	0.540634	0.790134	0.11556
Siena	University of SIENA	﻿UNISI	Siena	0.365524	0.451537	0.567719	-0.00798116
Teramo	University of TERAMO	﻿UNITE	Teramo	0.241903	0.353427	0.412857	-0.0383987
Torino	University of Torino	﻿UNITO	Torino	-0.182093	-0.195059	-0.279608	-0.00518768
Torino Politecnico	Torino Politecnico	﻿POLITO	Torino	-0.060746	0.0235232	-0.0345457	-0.0546625
Trento	University of TRENTO	﻿UNITN	Trento	0.16161	0.265121	0.293564	-0.0422061
Trieste	University of TRIESTE	﻿UNITS	Trieste	0.213281	0.20088	0.278204	0.0387929
Tuscia	TUSCIA University	﻿UNITUS	Viterbo	0.221521	0.184654	0.271203	0.0555906
Udine	University of UDINE	﻿UNIUD	Udine	0.0526806	0.14599	0.132238	-0.0478053
Urbino	"Carlo Bo" University of Urbino	﻿UNIURB	Pesaro e Urbino	-0.261894	-0.161805	-0.306077	-0.0874886
Venezia Ca' Foscari	“Ca 'Foscari" University of VENICE	﻿UNIVE	Venezia	-0.22872	-0.24783	-0.350016	-0.00643151
Venezia Iuav	IUAV University of Venice	﻿IUAV	Venezia	0.092006	0.235714	0.226029	-0.0760928
Verona	University of VERONA	﻿UNIVR	Verona	-0.0682858	0.0320145	-0.0329759	-0.0659092

## Sheet: CENSIS comm. & digital
	Complete name	Institution ID	Province of main seat	d T	d E	PC1	PC2
Aosta	University of VALLE D'AOSTA	﻿UNIVDA	Aosta	-0.641875	-0.627618	-0.883262	-0.0753586
Bari	University of BARI ALDO MORO	﻿UNIBA	Bari	0.0227622	-0.217646	-0.137078	0.154924
Bari Politecnico	Bari Politecnico	﻿POLIBA	Bari	-0.247128	-0.408442	-0.458385	0.0774255
Basilicata	University of BASILICATA	﻿UNIBAS	Potenza	-0.0374911	-0.214307	-0.174239	0.107377
Bergamo	University of BERGAMO	﻿UNIBG	Bergamo	-0.0852245	0.0335571	-0.0191186	-0.0917531
Bologna	University of BOLOGNA	﻿UNIBO	Bologna	0.293148	0.342503	0.46254	-0.0104019
Bolzano	Free University of BOLZANO	﻿UNIBZ	Bolzano Bozen	0.244163	0.319203	0.41275	-0.0319272
Brescia	University of BRESCIA	﻿UNIBS	Brescia	-0.0897062	0.106592	0.0328989	-0.143216
Cagliari	University of CAGLIARI	﻿UNICA	Cagliari	0.220917	0.0433344	0.189817	0.132221
Calabria	University of CALABRIA	﻿UNICAL	Cosenza	0.259628	0.109784	0.265318	0.117602
Camerino	University of CAMERINO	﻿UNICAM	Macerata	0.0230394	0.0934608	0.0972525	-0.0497136
Casamassima - J.Monnet	LUM "Jean Monnet"	﻿LUM	Bari	-0.274117	-0.513397	-0.555148	0.12622
Cassino	University of CASSINO and the SOUTHERN LAZIO	﻿UNICAS	Frosinone	0.215716	0.0199809	0.168816	0.143683
Castellanza LIUC	“Carlo Cattaneo” University - LIUC	﻿LIUC	Varese	-0.0388837	0.194419	0.132464	-0.162794
Catania	University of CATANIA	﻿UNICT	Catania	-0.00764082	-0.145862	-0.10307	0.0847761
Catanzaro	"Magna Graecia" University of CATANZARO	﻿UNICZ	Catanzaro	0.104437	-0.00111627	0.0796666	0.0738223
Chieti e Pescara	"G. d'Annunzio" University CHIETI-PESCARA	﻿UNICH	Chieti	-0.068265	-0.253524	-0.224017	0.110038
Enna KORE	UKE - Kore University of ENNA	﻿KORE	Enna	-0.422401	-0.593611	-0.713156	0.0674331
Ferrara	University of FERRARA	﻿UNIFE	Ferrara	-0.4165	-0.333326	-0.513372	-0.0995094
Firenze	University of Firenze	﻿UNIFI	Firenze	0.102829	0.156509	0.197242	-0.0311754
Foggia	University of FOGGIA	﻿UNIFG	Foggia	0.0956219	0.00226824	0.0764097	0.0649593
Genova	University of Genova	﻿UNIGE	Genova	-0.304811	-0.241719	-0.370885	-0.0757667
Insubria	University of INSUBRIA Varese-Como	﻿UNINSUBRIA	Varese	0.00984974	0.0820068	0.0799472	-0.0520988
L'Aquila	University of L'AQUILA	﻿UNIVAQ	L'Aquila	-0.0698486	-0.240677	-0.215392	0.100387
Macerata	University of MACERATA	﻿UNIMC	Macerata	0.194567	0.295844	0.362513	-0.0538742
Marche	Marche Polytechnic University	﻿UNIVPM	Ancona	0.219919	0.46067	0.503259	-0.143323
Messina	University of MESSINA	﻿UNIME	Messina	0.122688	-0.031516	0.0688038	0.107575
Milano	University of Milano	﻿UNIMI	Milano	-0.112156	-0.0498044	-0.0995918	-0.0571338
Milano Bicocca	University of Milano-BICOCCA	﻿UNIMIB	Milano	-0.0161986	0.0332088	0.026069	-0.0395728
Milano Bocconi	"Luigi Bocconi" University of Milano	﻿UNIBOCCONI	Milano	0.271674	0.284533	0.404771	0.0116056
Milano Cattolica	Catholic University of the Sacred Heart	﻿UNICATT	Milano	-0.040188	0.017708	-0.00139302	-0.0474215
Milano IULM	IULM-MI Free University of languages and communication	﻿IULM	Milano	0.0797589	0.0796799	0.124227	0.00204909
Milano Politecnico	Milano Politecnico	﻿POLIMI	Milano	-0.0161986	0.176364	0.133812	-0.133832
Milano San Raffaele	"Vita Salute San Raffaele" Free University of Milano	﻿UNISR	Milano	0.0557695	0.198229	0.197655	-0.0940636
Modena e Reggio Emilia	University of Modena e Reggio Emilia	﻿UNIMORE	Reggio nell'Emilia	0.0373973	0.105269	0.115593	-0.0466822
Molise	University of MOLISE	﻿UNIMOL	Campobasso	-0.171042	-0.35047	-0.364655	0.0965182
Napoli Benincasa	Suor Orsola Benincasa University - Napoli	﻿UNISOB	Napoli	0.121736	-0.138078	-0.0120244	0.177023
Napoli Federico II	"Federico II" University of Napoli	﻿UNINA	Napoli	-0.384897	-0.543186	-0.650511	0.0624568
Napoli L'Orientale	"L'Orientale" University of Napoli	﻿UNIOR	Napoli	-0.334234	-0.374478	-0.490177	-0.0104969
Napoli Parthenope	"Parthenope" University of Napoli	﻿UNIPARTHENOPE	Napoli	-0.131581	-0.213673	-0.235714	0.0361446
Napoli Vanvitelli	Second University of Napoli	﻿UNICAMPANIA	Caserta	0.224799	0.0643899	0.20822	0.121278
Padova	University of Padova	﻿UNIPD	Padova	0.0844906	0.158456	0.186632	-0.0462591
Palermo	University of PALERMO	﻿UNIPA	Palermo	0.22549	0.0627075	0.207409	0.122906
Parma	University of PARMA	﻿UNIPR	Parma	0.0485763	0.112946	0.128733	-0.0433239
Pavia	University of PAVIA	﻿UNIPV	Pavia	-0.0562866	0.0206216	-0.00980024	-0.0614562
Perugia	University of PERUGIA	﻿UNIPG	Perugia	0.403136	0.484672	0.641962	-0.0212314
Piemonte Orientale	"Amedeo Avogadro" University of Piemonte Orientale-VERCELLI	﻿UNIUPO	Vercelli	0.063382	0.14211	0.160431	-0.0513836
Pisa	University of PISA	﻿UNIPI	Pisa	-0.301816	-0.217261	-0.350505	-0.089617
Reggio Calabria	"Mediterranea" University of REGGIO CALABRIA	﻿UNIRC	Reggio di Calabria	-0.255836	-0.306385	-0.387307	0.00367197
Roma Biomedico	"Campus Bio-Medico" University of Rome	﻿UNICAMPUS	Roma	-0.294397	-0.241125	-0.363581	-0.0683193
Roma Europea	EUROPEAN University of ROME	﻿UER	Roma	0.235728	0.368016	0.443934	-0.0704166
Roma La Sapienza	"La Sapienza" University of Rome	﻿ROMA1	Roma	-0.101624	-0.0558607	-0.0972151	-0.0452192
Roma Link Campus	LINK CAMPUS University	﻿UNILINK	Roma	0.0429555	0.0526554	0.0796547	-0.00785606
Roma LUISS	Free University "Guido Carli" International Social Studies LUISS-ROME	﻿LUISS	Roma	-0.0293342	-0.0515878	-0.0464005	0.00637472
Roma LUMSA	"Maria SS.Assunta" Free University - LUMSA	﻿LUMSA	Roma	0.452597	0.50796	0.692057	0.000660263
Roma Tor Vergata	"Tor Vergata" University of Rome	﻿ROMA2	Roma	-0.222107	-0.164692	-0.258456	-0.0642391
Roma Tre	ROMA TRE University	﻿ROMA3	Roma	-0.2703	-0.217933	-0.33026	-0.0654542
Roma UNINT	International University of ROME (Unint)	﻿UNINT	Roma	-0.19801	-0.050778	-0.156855	-0.121109
Salento	University of SALENTO	﻿UNISALENTO	Lecce	0.0361596	-0.0991109	-0.0390439	0.0869587
Salerno	University of SALERNO	﻿UNISA	Salerno	0.379129	0.226092	0.431539	0.13096
Sannio	University of Sannio - BENEVENTO	﻿UNISANNIO	Benevento	-0.101503	-0.104906	-0.134049	-0.0128351
Sassari	University of SASSARI	﻿UNISS	Sassari	0.522054	0.324674	0.599843	0.173619
Siena	University of SIENA	﻿UNISI	Siena	0.17767	0.249891	0.316802	-0.0363344
Teramo	University of TERAMO	﻿UNITE	Teramo	0.367544	0.0516368	0.292611	0.237109
Torino	University of Torino	﻿UNITO	Torino	0.106246	0.156107	0.199189	-0.0283386
Torino Politecnico	Torino Politecnico	﻿POLITO	Torino	0.0334381	0.234445	0.210208	-0.134717
Trento	University of TRENTO	﻿UNITN	Trento	0.239314	0.323905	0.413097	-0.0386732
Trieste	University of TRIESTE	﻿UNITS	Trieste	0.149553	0.205762	0.265076	-0.0284391
Tuscia	TUSCIA University	﻿UNITUS	Viterbo	-0.371726	-0.511868	-0.618267	0.0517489
Udine	University of UDINE	﻿UNIUD	Udine	0.129434	0.206942	0.252717	-0.0443592
Urbino	"Carlo Bo" University of Urbino	﻿UNIURB	Pesaro e Urbino	-0.197031	-0.0947919	-0.189336	-0.0913916
Venezia Ca' Foscari	“Ca 'Foscari" University of VENICE	﻿UNIVE	Venezia	-0.106088	-0.0520933	-0.0973192	-0.0510598
Venezia Iuav	IUAV University of Venice	﻿IUAV	Venezia	-0.278787	-0.273377	-0.377576	-0.0353354
Verona	University of VERONA	﻿UNIVR	Verona	-0.186997	-0.0975182	-0.184781	-0.0820446

## Sheet: CENSIS international_x000a_outlook
	Complete name	Institution ID	Province of main seat	d T	d E	PC1	PC2
Aosta	University of VALLE D'AOSTA	﻿UNIVDA	Aosta	0.195292	0.159768	0.236929	0.063533
Bari	University of BARI ALDO MORO	﻿UNIBA	Bari	-0.103159	-0.265882	-0.282863	0.0716698
Bari Politecnico	Bari Politecnico	﻿POLIBA	Bari	0.0317863	-0.317339	-0.245336	0.211132
Basilicata	University of BASILICATA	﻿UNIBAS	Potenza	-0.00131658	-0.154927	-0.133258	0.0890177
Bergamo	University of BERGAMO	﻿UNIBG	Bergamo	-0.0208698	0.155797	0.10686	-0.109162
Bologna	University of BOLOGNA	﻿UNIBO	Bologna	0.1972	0.362686	0.402352	-0.0540035
Bolzano	Free University of BOLZANO	﻿UNIBZ	Bolzano Bozen	0.339931	0.469271	0.572414	-0.000983571
Brescia	University of BRESCIA	﻿UNIBS	Brescia	-0.0974986	-0.00247996	-0.0662658	-0.0783239
Cagliari	University of CAGLIARI	﻿UNICA	Cagliari	0.0220548	-0.0977845	-0.0732741	0.0744075
Calabria	University of CALABRIA	﻿UNICAL	Cosenza	0.0391929	-0.175976	-0.126528	0.134171
Camerino	University of CAMERINO	﻿UNICAM	Macerata	0.219988	0.350248	0.405653	-0.0282528
Casamassima - J.Monnet	LUM "Jean Monnet"	﻿LUM	Bari	-0.184126	-0.480234	-0.503939	0.131903
Cassino	University of CASSINO and the SOUTHERN LAZIO	﻿UNICAS	Frosinone	0.157332	-0.0486279	0.0459147	0.155093
Castellanza LIUC	“Carlo Cattaneo” University - LIUC	﻿LIUC	Varese	0.32167	0.419461	0.521366	0.0134612
Catania	University of CATANIA	﻿UNICT	Catania	-0.107658	-0.312194	-0.323002	0.0952049
Catanzaro	"Magna Graecia" University of CATANZARO	﻿UNICZ	Catanzaro	-0.155852	-0.283443	-0.328006	0.0393104
Chieti e Pescara	"G. d'Annunzio" University CHIETI-PESCARA	﻿UNICH	Chieti	-0.144701	-0.279155	-0.31799	0.0458221
Enna KORE	UKE - Kore University of ENNA	﻿KORE	Enna	-0.154058	-0.355399	-0.385215	0.0829901
Ferrara	University of FERRARA	﻿UNIFE	Ferrara	-0.0299514	0.0855584	0.0446585	-0.0752962
Firenze	University of Firenze	﻿UNIFI	Firenze	-0.089715	0.0835813	0.00798556	-0.122526
Foggia	University of FOGGIA	﻿UNIFG	Foggia	0.210459	0.215932	0.291305	0.0428542
Genova	University of Genova	﻿UNIGE	Genova	-0.0663402	0.106007	0.0398612	-0.11676
Insubria	University of INSUBRIA Varese-Como	﻿UNINSUBRIA	Varese	-0.214398	-0.0820935	-0.199331	-0.126256
L'Aquila	University of L'AQUILA	﻿UNIVAQ	L'Aquila	0.0957182	-0.0556901	0.00403874	0.10935
Macerata	University of MACERATA	﻿UNIMC	Macerata	-0.0740596	0.00335477	-0.0477864	-0.0627695
Marche	Marche Polytechnic University	﻿UNIVPM	Ancona	-0.0917809	-0.00318622	-0.0634823	-0.0732798
Messina	University of MESSINA	﻿UNIME	Messina	-0.0759408	-0.288513	-0.285215	0.106989
Milano	University of Milano	﻿UNIMI	Milano	-0.234539	-0.0532856	-0.187825	-0.15947
Milano Bicocca	University of Milano-BICOCCA	﻿UNIMIB	Milano	-0.234539	-0.0598491	-0.193139	-0.155618
Milano Bocconi	"Luigi Bocconi" University of Milano	﻿UNIBOCCONI	Milano	0.509132	0.535079	0.724994	0.097398
Milano Cattolica	Catholic University of the Sacred Heart	﻿UNICATT	Milano	-0.18656	-0.00260449	-0.118632	-0.150364
Milano IULM	IULM-MI Free University of languages and communication	﻿IULM	Milano	-0.0906027	0.18253	0.0875828	-0.181313
Milano Politecnico	Milano Politecnico	﻿POLIMI	Milano	0.509132	0.586268	0.766442	0.0673579
Milano San Raffaele	"Vita Salute San Raffaele" Free University of Milano	﻿UNISR	Milano	-0.18656	0.222466	0.0636072	-0.282446
Modena e Reggio Emilia	University of Modena e Reggio Emilia	﻿UNIMORE	Reggio nell'Emilia	-0.160777	-0.0370598	-0.1314	-0.109268
Molise	University of MOLISE	﻿UNIMOL	Campobasso	-0.200603	-0.328056	-0.39039	0.029256
Napoli Benincasa	Suor Orsola Benincasa University - Napoli	﻿UNISOB	Napoli	-0.133224	-0.331366	-0.353529	0.0857554
Napoli Federico II	"Federico II" University of Napoli	﻿UNINA	Napoli	-0.0572287	-0.26372	-0.254159	0.10759
Napoli L'Orientale	"L'Orientale" University of Napoli	﻿UNIOR	Napoli	0.246751	-0.0371571	0.107678	0.220764
Napoli Parthenope	"Parthenope" University of Napoli	﻿UNIPARTHENOPE	Napoli	-0.0825603	-0.350438	-0.33924	0.137969
Napoli Vanvitelli	Second University of Napoli	﻿UNICAMPANIA	Caserta	-0.00838599	-0.216726	-0.187445	0.11956
Padova	University of Padova	﻿UNIPD	Padova	0.0310568	0.155895	0.137412	-0.0671747
Palermo	University of PALERMO	﻿UNIPA	Palermo	0.0942784	-0.126901	-0.0544653	0.149974
Parma	University of PARMA	﻿UNIPR	Parma	-0.145564	0.0411361	-0.0591571	-0.142838
Pavia	University of PAVIA	﻿UNIPV	Pavia	0.0296308	0.159199	0.139251	-0.0702683
Perugia	University of PERUGIA	﻿UNIPG	Perugia	0.0515778	0.179248	0.168364	-0.0642636
Piemonte Orientale	"Amedeo Avogadro" University of Piemonte Orientale-VERCELLI	﻿UNIUPO	Vercelli	-0.215414	-0.0740193	-0.193389	-0.131817
Pisa	University of PISA	﻿UNIPI	Pisa	-0.212592	-0.0794889	-0.196162	-0.126322
Reggio Calabria	"Mediterranea" University of REGGIO CALABRIA	﻿UNIRC	Reggio di Calabria	-0.0324041	-0.34902	-0.308658	0.177749
Roma Biomedico	"Campus Bio-Medico" University of Rome	﻿UNICAMPUS	Roma	-0.413845	-0.145812	-0.367968	-0.250355
Roma Europea	EUROPEAN University of ROME	﻿UER	Roma	0.0439897	0.0959297	0.0964483	-0.0215126
Roma La Sapienza	"La Sapienza" University of Rome	﻿ROMA1	Roma	-0.0764931	0.0560444	-0.00655176	-0.0956607
Roma Link Campus	LINK CAMPUS University	﻿UNILINK	Roma	-0.293362	-0.281648	-0.407249	-0.0730856
Roma LUISS	Free University "Guido Carli" International Social Studies LUISS-ROME	﻿LUISS	Roma	0.333149	0.318004	0.445954	0.0822949
Roma LUMSA	"Maria SS.Assunta" Free University - LUMSA	﻿LUMSA	Roma	0.0198932	0.107592	0.0917505	-0.0478677
Roma Tor Vergata	"Tor Vergata" University of Rome	﻿ROMA2	Roma	-0.0764931	0.0678349	0.00299498	-0.10258
Roma Tre	ROMA TRE University	﻿ROMA3	Roma	-0.10059	0.0320431	-0.0401266	-0.101087
Roma UNINT	International University of ROME (Unint)	﻿UNINT	Roma	-0.0764931	-0.0745033	-0.112256	-0.0190491
Salento	University of SALENTO	﻿UNISALENTO	Lecce	0.0605515	-0.148337	-0.0916143	0.135244
Salerno	University of SALERNO	﻿UNISA	Salerno	0.0128603	-0.194055	-0.15662	0.123459
Sannio	University of Sannio - BENEVENTO	﻿UNISANNIO	Benevento	0.185197	-0.0598553	0.0531767	0.184245
Sassari	University of SASSARI	﻿UNISS	Sassari	0.335355	0.181634	0.33683	0.16411
Siena	University of SIENA	﻿UNISI	Siena	0.163815	0.290937	0.324665	-0.0389295
Teramo	University of TERAMO	﻿UNITE	Teramo	0.0306619	-0.187606	-0.140951	0.134088
Torino	University of Torino	﻿UNITO	Torino	-0.15058	0.0379241	-0.0647012	-0.145014
Torino Politecnico	Torino Politecnico	﻿POLITO	Torino	0.237732	0.272705	0.35328	0.03162
Trento	University of TRENTO	﻿UNITN	Trento	0.390506	0.529944	0.651221	0.00436062
Trieste	University of TRIESTE	﻿UNITS	Trieste	0.0125135	0.17938	0.145546	-0.0959715
Tuscia	TUSCIA University	﻿UNITUS	Viterbo	-0.00455854	-0.14549	-0.127519	0.0808545
Udine	University of UDINE	﻿UNIUD	Udine	-0.149462	-0.00662055	-0.100113	-0.117969
Urbino	"Carlo Bo" University of Urbino	﻿UNIURB	Pesaro e Urbino	-0.239224	-0.100178	-0.228542	-0.135745
Venezia Ca' Foscari	“Ca 'Foscari" University of VENICE	﻿UNIVE	Venezia	0.471543	0.660964	0.804864	-0.00691229
Venezia Iuav	IUAV University of Venice	﻿IUAV	Venezia	0.274174	-0.0532468	0.110743	0.252411
Verona	University of VERONA	﻿UNIVR	Verona	-0.144254	-0.00882996	-0.0988455	-0.112455

## Sheet: CENSIS employability
	Complete name	Institution ID	Province of main seat	d T	d E	PC1	PC2
Bari	University of BARI ALDO MORO	﻿UNIBA	Bari	-0.234265	-0.325092	-0.38815	-0.0507216
Bari Politecnico	Bari Politecnico	﻿POLIBA	Bari	0.381131	-0.0284727	0.167682	0.346452
Basilicata	University of BASILICATA	﻿UNIBAS	Potenza	0.132816	-0.0208521	0.0550499	0.125019
Bergamo	University of BERGAMO	﻿UNIBG	Bergamo	0.32266	0.510775	0.612504	0.0360643
Bologna	University of BOLOGNA	﻿UNIBO	Bologna	-0.0895032	0.123551	0.0748668	-0.139339
Brescia	University of BRESCIA	﻿UNIBS	Brescia	0.175909	0.24134	0.305697	0.0368281
Cagliari	University of CAGLIARI	﻿UNICA	Cagliari	-0.0494346	-0.181937	-0.173792	0.0425878
Calabria	University of CALABRIA	﻿UNICAL	Cosenza	-0.0204589	-0.298348	-0.261961	0.123935
Camerino	University of CAMERINO	﻿UNICAM	Macerata	-0.162581	0.000406025	-0.0682449	-0.144257
Cassino	University of CASSINO and the SOUTHERN LAZIO	﻿UNICAS	Frosinone	0.116485	-0.273823	-0.174651	0.232249
Catania	University of CATANIA	﻿UNICT	Catania	0.0434893	-0.2275	-0.1691	0.145975
Catanzaro	"Magna Graecia" University of CATANZARO	﻿UNICZ	Catanzaro	-0.18441	-0.204545	-0.258475	-0.0649219
Chieti e Pescara	"G. d'Annunzio" University CHIETI-PESCARA	﻿UNICH	Chieti	-0.103515	-0.230498	-0.242366	0.0184937
Ferrara	University of FERRARA	﻿UNIFE	Ferrara	0.00826201	0.189319	0.17952	-0.0852009
Firenze	University of Firenze	﻿UNIFI	Firenze	-0.0887847	0.124627	0.0761557	-0.139226
Foggia	University of FOGGIA	﻿UNIFG	Foggia	0.0201448	0.204545	0.198584	-0.0820962
Genova	University of Genova	﻿UNIGE	Genova	-0.0873704	0.12175	0.0743115	-0.136603
Insubria	University of INSUBRIA Varese-Como	﻿UNINSUBRIA	Varese	-0.287548	-0.104846	-0.220597	-0.203278
L'Aquila	University of L'AQUILA	﻿UNIVAQ	L'Aquila	0.290998	0.117959	0.252793	0.197045
Macerata	University of MACERATA	﻿UNIMC	Macerata	-0.212108	-0.118947	-0.196715	-0.130342
Marche	Marche Polytechnic University	﻿UNIVPM	Ancona	0.136836	0.193023	0.244549	0.0257783
Messina	University of MESSINA	﻿UNIME	Messina	-0.0776249	-0.346678	-0.331815	0.0970233
Milano	University of Milano	﻿UNIMI	Milano	-0.0246457	0.190264	0.164537	-0.114515
Milano Bicocca	University of Milano-BICOCCA	﻿UNIMIB	Milano	0.0503725	0.256583	0.258745	-0.0805907
Milano Politecnico	Milano Politecnico	﻿POLIMI	Milano	0.350445	0.359584	0.493261	0.13308
Modena e Reggio Emilia	University of Modena e Reggio Emilia	﻿UNIMORE	Reggio nell'Emilia	0.253601	0.420933	0.50053	0.0186696
Molise	University of MOLISE	﻿UNIMOL	Campobasso	-0.138152	-0.254352	-0.279928	-0.000421008
Napoli Federico II	"Federico II" University of Napoli	﻿UNINA	Napoli	-0.0750434	-0.296966	-0.286977	0.0754007
Napoli L'Orientale	"L'Orientale" University of Napoli	﻿UNIOR	Napoli	0.312832	0.0909091	0.239562	0.229191
Napoli Parthenope	"Parthenope" University of Napoli	﻿UNIPARTHENOPE	Napoli	0.18354	-0.18904	-0.0680766	0.250318
Napoli Vanvitelli	Second University of Napoli	﻿UNICAMPANIA	Caserta	-0.113557	-0.364415	-0.364635	0.0740335
Padova	University of Padova	﻿UNIPD	Padova	0.00733935	0.196215	0.185125	-0.0893236
Palermo	University of PALERMO	﻿UNIPA	Palermo	0.0637666	-0.203659	-0.138449	0.152302
Parma	University of PARMA	﻿UNIPR	Parma	-0.0175327	0.191687	0.169203	-0.108961
Pavia	University of PAVIA	﻿UNIPV	Pavia	-0.0971615	0.0979206	0.0487089	-0.13374
Perugia	University of PERUGIA	﻿UNIPG	Perugia	-0.268983	-0.089827	-0.198505	-0.194213
Piemonte Orientale	"Amedeo Avogadro" University of Piemonte Orientale-VERCELLI	﻿UNIUPO	Vercelli	0.155504	0.327413	0.371379	-0.0224246
Pisa	University of PISA	﻿UNIPI	Pisa	-0.186502	-0.0147571	-0.093037	-0.15795
Reggio Calabria	"Mediterranea" University of REGGIO CALABRIA	﻿UNIRC	Reggio di Calabria	-0.217011	-0.707095	-0.714873	0.147963
Roma La Sapienza	"La Sapienza" University of Rome	﻿ROMA1	Roma	-0.260531	-0.0654419	-0.173058	-0.198518
Roma Tor Vergata	"Tor Vergata" University of Rome	﻿ROMA2	Roma	-0.0301205	0.144454	0.121732	-0.0973047
Roma Tre	ROMA TRE University	﻿ROMA3	Roma	-0.183727	0.00537069	-0.0740518	-0.165188
Salento	University of SALENTO	﻿UNISALENTO	Lecce	0.0491639	-0.229285	-0.16794	0.151809
Salerno	University of SALERNO	﻿UNISA	Salerno	0.0957096	-0.180775	-0.103031	0.16932
Sannio	University of Sannio - BENEVENTO	﻿UNISANNIO	Benevento	-0.0635596	-0.501184	-0.460557	0.183598
Sassari	University of SASSARI	﻿UNISS	Sassari	-0.251242	-0.368095	-0.434021	-0.0449473
Siena	University of SIENA	﻿UNISI	Siena	-0.229952	-0.0698133	-0.162198	-0.1696
Teramo	University of TERAMO	﻿UNITE	Teramo	-0.38218	-0.431818	-0.55282	-0.12916
Torino	University of Torino	﻿UNITO	Torino	-0.136361	0.0989447	0.0307718	-0.16861
Torino Politecnico	Torino Politecnico	﻿POLITO	Torino	0.34405	0.359283	0.489924	0.127615
Trento	University of TRENTO	﻿UNITN	Trento	-0.0340865	0.142723	0.118308	-0.099951
Trieste	University of TRIESTE	﻿UNITS	Trieste	-0.155885	0.0506871	-0.0209315	-0.162545
Tuscia	TUSCIA University	﻿UNITUS	Viterbo	0.191514	0.028306	0.126366	0.152876
Udine	University of UDINE	﻿UNIUD	Udine	0.181157	0.356605	0.409306	-0.0139534
Urbino	"Carlo Bo" University of Urbino	﻿UNIURB	Pesaro e Urbino	-0.0211547	0.143375	0.125094	-0.0889234
Venezia Ca' Foscari	“Ca 'Foscari" University of VENICE	﻿UNIVE	Venezia	0.173618	0.39434	0.438777	-0.0386974
Venezia Iuav	IUAV University of Venice	﻿IUAV	Venezia	0.0446904	-0.25	-0.188256	0.157839
Verona	University of VERONA	﻿UNIVR	Verona	0.208898	0.369758	0.43417	0.00405501
